# Supplementary material for: Identification of the Key Gene DfCCoAOMT1 through Comparative Analysis of Lignification in Dendrocalamus farinosus XK4 and ZPX Bamboo Shoots during Cold Storage
Source: Int J Mol Sci. 2024 Jul 24;25(15):8065. doi: 10.3390/ijms25158065 (PMC11311333; doi:10.3390/ijms25158065)
Supplement: Supplementary file 1 [file ijms-25-08065-s001.zip]

Archive with 3 entries (3 files):
- Supplemental files - revised.pdf
- Supplementary Table S6.xlsx
- Supplementary Table S8 ZPX XK4-FPKM.xlsx
