# Supplementary material for: Identification of the Key Gene DfCCoAOMT1 through Comparative Analysis of Lignification in Dendrocalamus farinosus XK4 and ZPX Bamboo Shoots during Cold Storage
Source: Int J Mol Sci. 2024 Jul 24;25(15):8065. doi: 10.3390/ijms25158065 (PMC11311333; doi:10.3390/ijms25158065)
Supplement: Supplementary file 1 [file ijms-25-08065-s001.zip › Supplementary Table S6.xlsx]

## Sheet: KEGG_ENRICH
	ID	Description	GeneRatio	BgRatio	pvalue	p.adjust	qvalue	geneID	Count	Common_DEG__KEGG_ENRICH
ko00400	ko00400	Phenylalanine, tyrosine and tryptophan biosynthesis	39/1038	159/18142	4.97064e-15	1.60552e-12	1.48073e-12	DfaA08G007430/DfaC06G016980/DfaC06G015030/DfaA05G014360/DfaB08G008840/DfaB04G012190/DfaC07G002290/Dfa0G068100/DfaC11G004920/DfaC05G009990/DfaA08G025360/DfaC04G006390/DfaC09G004730/DfaA03G021480/DfaC04G016530/DfaA07G002570/DfaB05G014260/DfaC08G012840/DfaC03G018770/Dfa0G077600/DfaC09G012210/DfaC04G009000/DfaC09G001550/Dfa0G083310/DfaC08G011230/DfaB11G013050/DfaA11G017100/DfaA08G025370/DfaB08G002260…	39	Comparison of two types of shoots with different number of days
map00400	map00400	NA	39/1038	159/18142	4.97064e-15	1.60552e-12	1.48073e-12	DfaA08G007430/DfaC06G016980/DfaC06G015030/DfaA05G014360/DfaB08G008840/DfaB04G012190/DfaC07G002290/Dfa0G068100/DfaC11G004920/DfaC05G009990/DfaA08G025360/DfaC04G006390/DfaC09G004730/DfaA03G021480/DfaC04G016530/DfaA07G002570/DfaB05G014260/DfaC08G012840/DfaC03G018770/Dfa0G077600/DfaC09G012210/DfaC04G009000/DfaC09G001550/Dfa0G083310/DfaC08G011230/DfaB11G013050/DfaA11G017100/DfaA08G025370/DfaB08G002260…	39
ko00943	ko00943	Isoflavonoid biosynthesis	9/1038	31/18142	4.07211e-05	0.00502529	0.0046347	DfaA07G009680/DfaB07G010050/DfaB02G003840/DfaA07G009700/DfaA07G009690/DfaA12G007370/DfaA09G007790/DfaB02G003860/DfaA12G007330	9
map00943	map00943	NA	9/1038	31/18142	4.07211e-05	0.00502529	0.0046347	DfaA07G009680/DfaB07G010050/DfaB02G003840/DfaA07G009700/DfaA07G009690/DfaA12G007370/DfaA09G007790/DfaB02G003860/DfaA12G007330	9
ko00270	ko00270	Cysteine and methionine metabolism	35/1038	299/18142	4.66745e-05	0.00502529	0.0046347	DfaB09G002430/DfaC09G005020/DfaA08G003570/DfaA02G005590/Dfa0G065250/Dfa0G068100/DfaC08G020800/DfaC08G007630/DfaC05G012580/DfaC03G019680/DfaC07G012960/DfaC02G011690/Dfa0G032450/DfaC04G013960/DfaA12G004460/DfaA08G012750/DfaC07G010060/DfaB08G001890/DfaA02G014840/Dfa0G023050/DfaA12G008360/DfaB08G000220/DfaB04G017450/DfaB06G006450/DfaC02G011680/DfaA12G017280/DfaB01G017830/DfaA01G011480/DfaC02G011670/D…	35
map00270	map00270	NA	35/1038	299/18142	4.66745e-05	0.00502529	0.0046347	DfaB09G002430/DfaC09G005020/DfaA08G003570/DfaA02G005590/Dfa0G065250/Dfa0G068100/DfaC08G020800/DfaC08G007630/DfaC05G012580/DfaC03G019680/DfaC07G012960/DfaC02G011690/Dfa0G032450/DfaC04G013960/DfaA12G004460/DfaA08G012750/DfaC07G010060/DfaB08G001890/DfaA02G014840/Dfa0G023050/DfaA12G008360/DfaB08G000220/DfaB04G017450/DfaB06G006450/DfaC02G011680/DfaA12G017280/DfaB01G017830/DfaA01G011480/DfaC02G011670/D…	35
ko00515	ko00515	Mannose type O-glycan biosynthesis	7/1038	21/18142	0.000112521	0.00908607	0.00837985	DfaB01G031020/DfaA01G019950/DfaB03G008540/DfaA01G030750/Dfa0G017570/DfaB01G031030/DfaC01G000740	7
map00515	map00515	NA	7/1038	21/18142	0.000112521	0.00908607	0.00837985	DfaB01G031020/DfaA01G019950/DfaB03G008540/DfaA01G030750/Dfa0G017570/DfaB01G031030/DfaC01G000740	7
ko00260	ko00260	Glycine, serine and threonine metabolism	24/1038	185/18142	0.000148538	0.00951553	0.00877593	Dfa0G076710/DfaC08G006770/DfaC01G009780/DfaA08G002900/DfaA08G003570/DfaA09G002660/DfaA02G005590/DfaA04G017350/DfaA03G025290/DfaC11G014900/DfaB10G009560/DfaC05G009990/DfaC08G007630/DfaA08G025360/DfaB04G014580/DfaA07G002570/DfaA01G005030/DfaA08G025370/DfaB04G021230/DfaB04G012860/DfaA05G004260/DfaA07G012600/DfaC08G003630/DfaC10G012770	24
map00260	map00260	NA	24/1038	185/18142	0.000148538	0.00951553	0.00877593	Dfa0G076710/DfaC08G006770/DfaC01G009780/DfaA08G002900/DfaA08G003570/DfaA09G002660/DfaA02G005590/DfaA04G017350/DfaA03G025290/DfaC11G014900/DfaB10G009560/DfaC05G009990/DfaC08G007630/DfaA08G025360/DfaB04G014580/DfaA07G002570/DfaA01G005030/DfaA08G025370/DfaB04G021230/DfaB04G012860/DfaA05G004260/DfaA07G012600/DfaC08G003630/DfaC10G012770	24
ko00945	ko00945	Stilbenoid, diarylheptanoid and gingerol biosynthesis	18/1038	121/18142	0.000176759	0.00951553	0.00877593	DfaA07G009680/DfaA07G014350/DfaB07G010050/DfaB02G003840/DfaA09G009320/DfaA07G009700/DfaA07G009690/DfaC02G003570/DfaA07G014340/DfaA11G016070/DfaA02G010560/DfaA12G007370/DfaA09G007790/DfaB02G003860/DfaC11G007040/Dfa0G066090/DfaA06G005120/DfaA12G007330	18
map00945	map00945	NA	18/1038	121/18142	0.000176759	0.00951553	0.00877593	DfaA07G009680/DfaA07G014350/DfaB07G010050/DfaB02G003840/DfaA09G009320/DfaA07G009700/DfaA07G009690/DfaC02G003570/DfaA07G014340/DfaA11G016070/DfaA02G010560/DfaA12G007370/DfaA09G007790/DfaB02G003860/DfaC11G007040/Dfa0G066090/DfaA06G005120/DfaA12G007330	18
ko04213	ko04213	Longevity regulating pathway - multiple species	22/1038	176/18142	0.000465145	0.0171514	0.0158183	DfaA08G008580/DfaC01G014670/DfaB05G016420/Dfa0G028430/DfaB02G003620/DfaC09G001620/DfaA10G007080/DfaC10G002210/DfaC03G010300/DfaA12G024470/DfaB01G012340/DfaA05G016750/DfaC08G012200/DfaC05G008830/DfaB01G023930/DfaA01G010000/DfaB12G000420/DfaB08G009450/DfaC10G002770/DfaB02G006430/DfaA02G006160/DfaC02G009090	22
map04213	map04213	NA	22/1038	176/18142	0.000465145	0.0171514	0.0158183	DfaA08G008580/DfaC01G014670/DfaB05G016420/Dfa0G028430/DfaB02G003620/DfaC09G001620/DfaA10G007080/DfaC10G002210/DfaC03G010300/DfaA12G024470/DfaB01G012340/DfaA05G016750/DfaC08G012200/DfaC05G008830/DfaB01G023930/DfaA01G010000/DfaB12G000420/DfaB08G009450/DfaC10G002770/DfaB02G006430/DfaA02G006160/DfaC02G009090	22
ko00910	ko00910	Nitrogen metabolism	13/1038	79/18142	0.00050915	0.0171514	0.0158183	DfaA03G016320/DfaA09G004440/DfaC03G018170/DfaA07G013170/DfaB03G020390/DfaB01G013060/Dfa0G085520/DfaA09G004040/DfaA03G016340/Dfa0G083650/DfaA09G004450/DfaB07G010610/DfaA03G016310	13
map00910	map00910	NA	13/1038	79/18142	0.00050915	0.0171514	0.0158183	DfaA03G016320/DfaA09G004440/DfaC03G018170/DfaA07G013170/DfaB03G020390/DfaB01G013060/Dfa0G085520/DfaA09G004040/DfaA03G016340/Dfa0G083650/DfaA09G004450/DfaB07G010610/DfaA03G016310	13
ko00405	ko00405	Phenazine biosynthesis	5/1038	13/18142	0.000531002	0.0171514	0.0158183	DfaB08G008840/DfaB04G012190/DfaC04G009000/DfaA08G007990/DfaB04G012220	5
ko02025	ko02025	Biofilm formation - Pseudomonas aeruginosa	5/1038	13/18142	0.000531002	0.0171514	0.0158183	DfaB08G008840/DfaB04G012190/DfaC04G009000/DfaA08G007990/DfaB04G012220	5
map00405	map00405	NA	5/1038	13/18142	0.000531002	0.0171514	0.0158183	DfaB08G008840/DfaB04G012190/DfaC04G009000/DfaA08G007990/DfaB04G012220	5
map02025	map02025	NA	5/1038	13/18142	0.000531002	0.0171514	0.0158183	DfaB08G008840/DfaB04G012190/DfaC04G009000/DfaA08G007990/DfaB04G012220	5
ko00750	ko00750	Vitamin B6 metabolism	8/1038	35/18142	0.000658658	0.0193406	0.0178373	DfaC08G006770/DfaA03G001360/DfaA08G002900/DfaB03G001260/DfaA12G021840/DfaB05G000810/DfaB01G016910/DfaA05G001300	8
map00750	map00750	NA	8/1038	35/18142	0.000658658	0.0193406	0.0178373	DfaC08G006770/DfaA03G001360/DfaA08G002900/DfaB03G001260/DfaA12G021840/DfaB05G000810/DfaB01G016910/DfaA05G001300	8
ko00520	ko00520	Amino sugar and nucleotide sugar metabolism	36/1038	363/18142	0.000947587	0.0255059	0.0235234	DfaA02G008360/DfaA07G001230/DfaA12G022940/DfaB05G002740/DfaB01G007910/Dfa0G066800/DfaB01G001590/DfaC11G016660/DfaA01G004110/DfaA03G023510/DfaC02G013190/DfaB08G001440/DfaB03G021240/DfaB08G001470/DfaB06G013930/DfaC11G016650/DfaC06G003590/DfaA05G016470/DfaA07G015690/DfaB08G000570/DfaB01G030760/DfaB02G005970/DfaA09G005780/DfaB11G007320/DfaA02G008370/DfaA08G023500/DfaA01G005650/DfaA08G008230/DfaA05G00…	36
map00520	map00520	NA	36/1038	363/18142	0.000947587	0.0255059	0.0235234	DfaA02G008360/DfaA07G001230/DfaA12G022940/DfaB05G002740/DfaB01G007910/Dfa0G066800/DfaB01G001590/DfaC11G016660/DfaA01G004110/DfaA03G023510/DfaC02G013190/DfaB08G001440/DfaB03G021240/DfaB08G001470/DfaB06G013930/DfaC11G016650/DfaC06G003590/DfaA05G016470/DfaA07G015690/DfaB08G000570/DfaB01G030760/DfaB02G005970/DfaA09G005780/DfaB11G007320/DfaA02G008370/DfaA08G023500/DfaA01G005650/DfaA08G008230/DfaA05G00…	36
ko00410	ko00410	beta-Alanine metabolism	16/1038	119/18142	0.0012232	0.0303919	0.0280296	Dfa0G076710/DfaC11G015140/DfaA09G007120/DfaC04G018070/DfaB04G019920/DfaA08G001380/DfaC05G012580/DfaA04G018400/DfaB01G011720/DfaA08G006610/DfaA03G020540/DfaB03G020070/DfaB04G012860/DfaB01G023780/DfaA04G016310/Dfa0G082890	16
map00410	map00410	NA	16/1038	119/18142	0.0012232	0.0303919	0.0280296	Dfa0G076710/DfaC11G015140/DfaA09G007120/DfaC04G018070/DfaB04G019920/DfaA08G001380/DfaC05G012580/DfaA04G018400/DfaB01G011720/DfaA08G006610/DfaA03G020540/DfaB03G020070/DfaB04G012860/DfaB01G023780/DfaA04G016310/Dfa0G082890	16
ko00760	ko00760	Nicotinate and nicotinamide metabolism	9/1038	48/18142	0.00141124	0.0325592	0.0300286	DfaA01G000910/DfaC05G002610/DfaB03G024030/DfaB01G000970/DfaB10G005940/DfaC06G016490/DfaC08G012080/DfaA08G008450/DfaC03G008740	9
map00760	map00760	NA	9/1038	48/18142	0.00141124	0.0325592	0.0300286	DfaA01G000910/DfaC05G002610/DfaB03G024030/DfaB01G000970/DfaB10G005940/DfaC06G016490/DfaC08G012080/DfaA08G008450/DfaC03G008740	9
ko00196	ko00196	Photosynthesis - antenna proteins	8/1038	40/18142	0.00167009	0.0359625	0.0331673	DfaA12G005780/DfaC01G020700/DfaB05G011640/DfaB04G011820/Dfa0G052240/DfaA01G016820/DfaB05G011500/DfaB01G016890	8
map00196	map00196	NA	8/1038	40/18142	0.00167009	0.0359625	0.0331673	DfaA12G005780/DfaC01G020700/DfaB05G011640/DfaB04G011820/Dfa0G052240/DfaA01G016820/DfaB05G011500/DfaB01G016890	8
ko00280	ko00280	Valine, leucine and isoleucine degradation	16/1038	124/18142	0.00189331	0.0382212	0.0352504	Dfa0G076710/DfaA08G003570/DfaB08G000770/DfaA02G005590/DfaB08G001220/DfaC08G007630/DfaA08G001380/DfaA03G024770/DfaA08G012750/DfaB08G001890/DfaA01G022390/DfaA03G020540/DfaB08G000220/DfaB03G020070/DfaB01G023780/Dfa0G028150	16
map00280	map00280	NA	16/1038	124/18142	0.00189331	0.0382212	0.0352504	Dfa0G076710/DfaA08G003570/DfaB08G000770/DfaA02G005590/DfaB08G001220/DfaC08G007630/DfaA08G001380/DfaA03G024770/DfaA08G012750/DfaB08G001890/DfaA01G022390/DfaA03G020540/DfaB08G000220/DfaB03G020070/DfaB01G023780/Dfa0G028150	16
ko05418	ko05418	Fluid shear stress and atherosclerosis	44/1038	491/18142	0.00216731	0.0411788	0.0379782	DfaC04G018020/DfaC04G017770/DfaA04G018340/Dfa0G050700/DfaC04G017740/DfaA01G020720/DfaC11G017800/DfaC11G016100/DfaC01G014670/DfaB05G016420/DfaC09G004620/Dfa0G021190/DfaC08G013980/DfaA04G013840/DfaA06G010950/DfaC09G001620/DfaA01G018170/DfaB06G005040/DfaA01G018200/DfaB01G012580/DfaB08G002800/DfaC01G024310/DfaA01G013470/Dfa0G041360/DfaB03G025270/DfaB06G014910/DfaC06G008720/DfaC01G024330/DfaA11G013650…	44
map05418	map05418	NA	44/1038	491/18142	0.00216731	0.0411788	0.0379782	DfaC04G018020/DfaC04G017770/DfaA04G018340/Dfa0G050700/DfaC04G017740/DfaA01G020720/DfaC11G017800/DfaC11G016100/DfaC01G014670/DfaB05G016420/DfaC09G004620/Dfa0G021190/DfaC08G013980/DfaA04G013840/DfaA06G010950/DfaC09G001620/DfaA01G018170/DfaB06G005040/DfaA01G018200/DfaB01G012580/DfaB08G002800/DfaC01G024310/DfaA01G013470/Dfa0G041360/DfaB03G025270/DfaB06G014910/DfaC06G008720/DfaC01G024330/DfaA11G013650…	44
ko00360	ko00360	Phenylalanine metabolism	16/1038	132/18142	0.00358808	0.0643861	0.0593817	DfaA07G014350/DfaB03G003100/Dfa0G068100/DfaA07G014340/DfaA11G016070/DfaC03G007680/DfaA02G010560/DfaB03G015230/DfaB07G001590/DfaC03G013900/DfaA03G015750/DfaC04G011460/DfaB04G012860/DfaA12G011150/DfaC11G007040/DfaB07G001560	16
map00360	map00360	NA	16/1038	132/18142	0.00358808	0.0643861	0.0593817	DfaA07G014350/DfaB03G003100/Dfa0G068100/DfaA07G014340/DfaA11G016070/DfaC03G007680/DfaA02G010560/DfaB03G015230/DfaB07G001590/DfaC03G013900/DfaA03G015750/DfaC04G011460/DfaB04G012860/DfaA12G011150/DfaC11G007040/DfaB07G001560	16
ko00250	ko00250	Alanine, aspartate and glutamate metabolism	15/1038	124/18142	0.00480773	0.0817315	0.0753789	DfaB10G010910/DfaC11G015140/DfaA08G003570/DfaA02G005590/DfaC03G018170/DfaC08G007630/DfaB03G020390/DfaB01G013060/Dfa0G085520/DfaA09G006650/DfaA02G001380/DfaA04G016020/DfaA08G006610/DfaC03G008740/DfaA09G004030	15
map00250	map00250	NA	15/1038	124/18142	0.00480773	0.0817315	0.0753789	DfaB10G010910/DfaC11G015140/DfaA08G003570/DfaA02G005590/DfaC03G018170/DfaC08G007630/DfaB03G020390/DfaB01G013060/Dfa0G085520/DfaA09G006650/DfaA02G001380/DfaA04G016020/DfaA08G006610/DfaC03G008740/DfaA09G004030	15
ko00592	ko00592	alpha-Linolenic acid metabolism	16/1038	138/18142	0.00555015	0.083189	0.0767231	DfaA12G020020/DfaC10G006000/DfaA03G024770/DfaC04G008180/DfaC03G005540/DfaB08G016100/DfaC08G010030/DfaB04G011390/DfaA02G016890/DfaA03G020120/DfaB08G024040/DfaC07G005440/DfaC10G006010/DfaC11G014380/DfaA08G024020/Dfa0G023720	16
map00592	map00592	NA	16/1038	138/18142	0.00555015	0.083189	0.0767231	DfaA12G020020/DfaC10G006000/DfaA03G024770/DfaC04G008180/DfaC03G005540/DfaB08G016100/DfaC08G010030/DfaB04G011390/DfaA02G016890/DfaA03G020120/DfaB08G024040/DfaC07G005440/DfaC10G006010/DfaC11G014380/DfaA08G024020/Dfa0G023720	16
ko04727	ko04727	GABAergic synapse	12/1038	91/18142	0.00559519	0.083189	0.0767231	DfaB01G017030/DfaC11G015140/DfaC03G018170/DfaB03G020390/Dfa0G085520/DfaB12G000060/DfaC04G008870/DfaA08G006610/DfaA01G000010/DfaB11G004440/DfaA01G016900/DfaA11G004410	12
map04727	map04727	NA	12/1038	91/18142	0.00559519	0.083189	0.0767231	DfaB01G017030/DfaC11G015140/DfaC03G018170/DfaB03G020390/Dfa0G085520/DfaB12G000060/DfaC04G008870/DfaA08G006610/DfaA01G000010/DfaB11G004440/DfaA01G016900/DfaA11G004410	12
ko00983	ko00983	Drug metabolism - other enzymes	23/1038	227/18142	0.00566612	0.083189	0.0767231	DfaA01G020720/DfaC11G017800/DfaC09G004620/Dfa0G021190/DfaB05G014370/DfaC05G003040/DfaC11G009200/DfaA01G018170/DfaA01G018200/DfaA05G002790/DfaB01G012580/DfaA01G011820/DfaB08G002800/DfaC01G024310/Dfa0G041360/DfaC01G024330/Dfa0G000180/DfaC11G016640/Dfa0G041340/DfaB06G007070/DfaB09G002090/DfaB09G002120/DfaB03G022510	23
map00983	map00983	NA	23/1038	227/18142	0.00566612	0.083189	0.0767231	DfaA01G020720/DfaC11G017800/DfaC09G004620/Dfa0G021190/DfaB05G014370/DfaC05G003040/DfaC11G009200/DfaA01G018170/DfaA01G018200/DfaA05G002790/DfaB01G012580/DfaA01G011820/DfaB08G002800/DfaC01G024310/Dfa0G041360/DfaC01G024330/Dfa0G000180/DfaC11G016640/Dfa0G041340/DfaB06G007070/DfaB09G002090/DfaB09G002120/DfaB03G022510	23
ko00500	ko00500	Starch and sucrose metabolism	38/1038	443/18142	0.00843077	0.118397	0.109195	DfaA06G001950/DfaC04G006430/DfaA07G001230/DfaC06G007400/DfaA11G017320/DfaB03G021040/DfaB01G001590/DfaA01G004110/DfaA03G001770/DfaC02G013190/DfaA06G004480/DfaA04G018060/DfaC07G012940/DfaC08G017540/DfaA03G023460/DfaC08G000930/Dfa0G083220/DfaB09G001060/DfaA05G010910/DfaA07G012540/DfaA02G006680/DfaC04G006630/DfaA03G011310/DfaA04G007080/DfaA08G002300/Dfa0G030910/DfaA08G014220/DfaB04G016610/DfaC11G0083…	38
map00500	map00500	NA	38/1038	443/18142	0.00843077	0.118397	0.109195	DfaA06G001950/DfaC04G006430/DfaA07G001230/DfaC06G007400/DfaA11G017320/DfaB03G021040/DfaB01G001590/DfaA01G004110/DfaA03G001770/DfaC02G013190/DfaA06G004480/DfaA04G018060/DfaC07G012940/DfaC08G017540/DfaA03G023460/DfaC08G000930/Dfa0G083220/DfaB09G001060/DfaA05G010910/DfaA07G012540/DfaA02G006680/DfaC04G006630/DfaA03G011310/DfaA04G007080/DfaA08G002300/Dfa0G030910/DfaA08G014220/DfaB04G016610/DfaC11G0083…	38
ko00450	ko00450	Selenocompound metabolism	7/1038	42/18142	0.00915168	0.121877	0.112404	DfaB09G002430/DfaC09G005020/DfaC11G002290/DfaA08G022850/Dfa0G073090/DfaB08G022910/DfaC04G000300	7
map00450	map00450	NA	7/1038	42/18142	0.00915168	0.121877	0.112404	DfaB09G002430/DfaC09G005020/DfaC11G002290/DfaA08G022850/Dfa0G073090/DfaB08G022910/DfaC04G000300	7
ko00053	ko00053	Ascorbate and aldarate metabolism	16/1038	146/18142	0.00943321	0.121877	0.112404	Dfa0G076710/Dfa0G066800/DfaC11G016660/DfaA01G024130/DfaB06G013930/DfaC11G016650/DfaA10G008390/DfaB02G017310/Dfa0G069930/DfaA03G020540/DfaA09G005780/DfaA07G017580/DfaA08G023500/DfaB03G020070/DfaC11G016640/DfaB08G023430	16
map00053	map00053	NA	16/1038	146/18142	0.00943321	0.121877	0.112404	Dfa0G076710/Dfa0G066800/DfaC11G016660/DfaA01G024130/DfaB06G013930/DfaC11G016650/DfaA10G008390/DfaB02G017310/Dfa0G069930/DfaA03G020540/DfaA09G005780/DfaA07G017580/DfaA08G023500/DfaB03G020070/DfaC11G016640/DfaB08G023430	16
ko00480	ko00480	Glutathione metabolism	24/1038	257/18142	0.0126333	0.156944	0.144746	DfaA03G023660/DfaA01G020720/DfaC11G017800/DfaA03G014110/DfaC09G004620/Dfa0G021190/DfaB04G016490/DfaA01G018170/DfaA01G018200/DfaB01G012580/DfaC05G012580/DfaB02G017310/DfaB08G002800/DfaC01G024310/Dfa0G041360/DfaC01G024330/DfaC03G012660/Dfa0G000180/DfaA12G017280/DfaC11G009050/Dfa0G041340/DfaB06G007070/DfaB09G002090/DfaB09G002120	24
map00480	map00480	NA	24/1038	257/18142	0.0126333	0.156944	0.144746	DfaA03G023660/DfaA01G020720/DfaC11G017800/DfaA03G014110/DfaC09G004620/Dfa0G021190/DfaB04G016490/DfaA01G018170/DfaA01G018200/DfaB01G012580/DfaC05G012580/DfaB02G017310/DfaB08G002800/DfaC01G024310/Dfa0G041360/DfaC01G024330/DfaC03G012660/Dfa0G000180/DfaA12G017280/DfaC11G009050/Dfa0G041340/DfaB06G007070/DfaB09G002090/DfaB09G002120	24
ko04612	ko04612	Antigen processing and presentation	19/1038	195/18142	0.0164653	0.196974	0.181664	DfaA08G008580/DfaC04G018020/DfaC04G017770/DfaA04G018340/DfaC04G017740/Dfa0G028430/DfaC01G021820/DfaA10G007080/DfaB08G010500/DfaA12G024470/DfaA02G004150/DfaC08G012200/DfaA01G004020/DfaB08G009450/DfaA08G020750/DfaC02G014500/DfaA04G017310/DfaB02G006430/DfaA02G006160	19
map04612	map04612	NA	19/1038	195/18142	0.0164653	0.196974	0.181664	DfaA08G008580/DfaC04G018020/DfaC04G017770/DfaA04G018340/DfaC04G017740/Dfa0G028430/DfaC01G021820/DfaA10G007080/DfaB08G010500/DfaA12G024470/DfaA02G004150/DfaC08G012200/DfaA01G004020/DfaB08G009450/DfaA08G020750/DfaC02G014500/DfaA04G017310/DfaB02G006430/DfaA02G006160	19
ko00430	ko00430	Taurine and hypotaurine metabolism	7/1038	48/18142	0.0185938	0.21019	0.193853	DfaA08G019370/DfaC11G015140/DfaB01G009710/DfaA08G006610/DfaB10G000570/DfaB08G019110/DfaA10G000930	7
map00430	map00430	NA	7/1038	48/18142	0.0185938	0.21019	0.193853	DfaA08G019370/DfaC11G015140/DfaB01G009710/DfaA08G006610/DfaB10G000570/DfaB08G019110/DfaA10G000930	7
ko05225	ko05225	Hepatocellular carcinoma	21/1038	225/18142	0.0188715	0.21019	0.193853	DfaA01G020720/DfaC11G017800/DfaC09G004620/Dfa0G021190/DfaC01G023570/DfaA11G001450/DfaA01G018170/DfaA01G018200/DfaB01G012580/DfaB08G002800/DfaC01G024310/Dfa0G041360/DfaA05G016750/DfaC01G024330/Dfa0G000180/DfaC04G002940/Dfa0G041340/DfaC02G011360/DfaB06G007070/DfaB09G002090/DfaB09G002120	21
map05225	map05225	NA	21/1038	225/18142	0.0188715	0.21019	0.193853	DfaA01G020720/DfaC11G017800/DfaC09G004620/Dfa0G021190/DfaC01G023570/DfaA11G001450/DfaA01G018170/DfaA01G018200/DfaB01G012580/DfaB08G002800/DfaC01G024310/Dfa0G041360/DfaA05G016750/DfaC01G024330/Dfa0G000180/DfaC04G002940/Dfa0G041340/DfaC02G011360/DfaB06G007070/DfaB09G002090/DfaB09G002120	21
ko04910	ko04910	Insulin signaling pathway	30/1038	354/18142	0.0206311	0.222128	0.204863	DfaC09G006980/DfaB01G001590/DfaC11G016100/DfaC01G014670/DfaC02G013190/DfaB05G016420/DfaA01G003630/DfaC08G013980/DfaA11G001450/DfaC09G001620/DfaA09G004630/DfaB06G005040/DfaC05G003150/DfaB12G002740/DfaC10G002210/DfaA05G016750/DfaC01G011500/DfaC06G008720/DfaA01G006710/DfaC05G008830/DfaB01G023930/DfaA01G010000/DfaB05G014610/DfaB12G000420/DfaA05G014640/DfaA09G009050/DfaB11G001620/DfaC10G002770/DfaC02G…	30
map04910	map04910	NA	30/1038	354/18142	0.0206311	0.222128	0.204863	DfaC09G006980/DfaB01G001590/DfaC11G016100/DfaC01G014670/DfaC02G013190/DfaB05G016420/DfaA01G003630/DfaC08G013980/DfaA11G001450/DfaC09G001620/DfaA09G004630/DfaB06G005040/DfaC05G003150/DfaB12G002740/DfaC10G002210/DfaA05G016750/DfaC01G011500/DfaC06G008720/DfaA01G006710/DfaC05G008830/DfaB01G023930/DfaA01G010000/DfaB05G014610/DfaB12G000420/DfaA05G014640/DfaA09G009050/DfaB11G001620/DfaC10G002770/DfaC02G…	30
ko00290	ko00290	Valine, leucine and isoleucine biosynthesis	8/1038	61/18142	0.0223189	0.231575	0.213575	DfaC11G014900/DfaA08G012750/DfaB08G001890/DfaA12G001620/DfaB08G000220/DfaC02G000990/Dfa0G028150/DfaC01G013650	8
map00290	map00290	NA	8/1038	61/18142	0.0223189	0.231575	0.213575	DfaC11G014900/DfaA08G012750/DfaB08G001890/DfaA12G001620/DfaB08G000220/DfaC02G000990/Dfa0G028150/DfaC01G013650	8
ko01524	ko01524	Platinum drug resistance	19/1038	202/18142	0.0229424	0.231575	0.213575	DfaA01G020720/DfaC11G017800/DfaC09G004620/Dfa0G021190/Dfa0G064170/DfaA11G001450/DfaA01G018170/DfaA01G018200/DfaB01G012580/DfaB08G002800/DfaC01G024310/Dfa0G041360/DfaC02G007010/DfaC01G024330/Dfa0G000180/Dfa0G041340/DfaB06G007070/DfaB09G002090/DfaB09G002120	19
map01524	map01524	NA	19/1038	202/18142	0.0229424	0.231575	0.213575	DfaA01G020720/DfaC11G017800/DfaC09G004620/Dfa0G021190/Dfa0G064170/DfaA11G001450/DfaA01G018170/DfaA01G018200/DfaB01G012580/DfaB08G002800/DfaC01G024310/Dfa0G041360/DfaC02G007010/DfaC01G024330/Dfa0G000180/Dfa0G041340/DfaB06G007070/DfaB09G002090/DfaB09G002120	19
ko00901	ko00901	Indole alkaloid biosynthesis	10/1038	89/18142	0.0305592	0.290866	0.268259	Dfa0G021220/Dfa0G050490/DfaA11G016360/DfaB11G015530/DfaA03G006320/DfaC11G007290/DfaB07G001590/DfaA02G012560/DfaA11G007400/DfaB07G001560	10
map00901	map00901	NA	10/1038	89/18142	0.0305592	0.290866	0.268259	Dfa0G021220/Dfa0G050490/DfaA11G016360/DfaB11G015530/DfaA03G006320/DfaC11G007290/DfaB07G001590/DfaA02G012560/DfaA11G007400/DfaB07G001560	10
ko00982	ko00982	Drug metabolism - cytochrome P450	17/1038	181/18142	0.0306175	0.290866	0.268259	DfaA01G020720/DfaC11G017800/DfaC09G004620/Dfa0G021190/DfaA01G018170/DfaA01G018200/DfaB01G012580/DfaB08G002800/DfaC01G024310/Dfa0G041360/DfaC01G024330/Dfa0G000180/DfaC11G016640/Dfa0G041340/DfaB06G007070/DfaB09G002090/DfaB09G002120	17
map00982	map00982	NA	17/1038	181/18142	0.0306175	0.290866	0.268259	DfaA01G020720/DfaC11G017800/DfaC09G004620/Dfa0G021190/DfaA01G018170/DfaA01G018200/DfaB01G012580/DfaB08G002800/DfaC01G024310/Dfa0G041360/DfaC01G024330/Dfa0G000180/DfaC11G016640/Dfa0G041340/DfaB06G007070/DfaB09G002090/DfaB09G002120	17
ko00920	ko00920	Sulfur metabolism	11/1038	104/18142	0.0354966	0.327583	0.302121	DfaC08G020800/DfaB02G004330/DfaA08G022850/Dfa0G023050/DfaC02G007010/DfaB05G009600/Dfa0G073090/DfaA01G011480/DfaB08G022910/DfaB01G011330/DfaC04G000300	11
map00920	map00920	NA	11/1038	104/18142	0.0354966	0.327583	0.302121	DfaC08G020800/DfaB02G004330/DfaA08G022850/Dfa0G023050/DfaC02G007010/DfaB05G009600/Dfa0G073090/DfaA01G011480/DfaB08G022910/DfaB01G011330/DfaC04G000300	11
ko04924	ko04924	Renin secretion	10/1038	92/18142	0.0372527	0.33424	0.308261	DfaC04G017770/DfaC04G017740/DfaC11G016100/DfaC08G013980/DfaB06G005040/DfaC09G003100/DfaC06G008720/DfaB05G014610/DfaA05G014640/DfaC02G014500	10
map04924	map04924	NA	10/1038	92/18142	0.0372527	0.33424	0.308261	DfaC04G017770/DfaC04G017740/DfaC11G016100/DfaC08G013980/DfaB06G005040/DfaC09G003100/DfaC06G008720/DfaB05G014610/DfaA05G014640/DfaC02G014500	10
ko00051	ko00051	Fructose and mannose metabolism	16/1038	173/18142	0.0396784	0.346382	0.319459	DfaA07G001230/DfaA11G017320/DfaB01G001590/DfaC01G003090/DfaA01G004110/DfaC02G013190/DfaB08G001440/DfaB08G001470/DfaC08G000930/DfaA11G016590/DfaA02G013060/DfaB08G000570/DfaB01G030760/DfaA08G008230/DfaB08G001480/DfaC01G008930	16
map00051	map00051	NA	16/1038	173/18142	0.0396784	0.346382	0.319459	DfaA07G001230/DfaA11G017320/DfaB01G001590/DfaC01G003090/DfaA01G004110/DfaC02G013190/DfaB08G001440/DfaB08G001470/DfaC08G000930/DfaA11G016590/DfaA02G013060/DfaB08G000570/DfaB01G030760/DfaA08G008230/DfaB08G001480/DfaC01G008930	16
ko00220	ko00220	Arginine biosynthesis	9/1038	81/18142	0.0414362	0.352208	0.324833	DfaC03G018170/DfaB03G020390/Dfa0G085520/DfaA02G015690/Dfa0G020730/DfaA09G006650/DfaC03G015050/DfaB03G018150/DfaA09G004030	9
map00220	map00220	NA	9/1038	81/18142	0.0414362	0.352208	0.324833	DfaC03G018170/DfaB03G020390/Dfa0G085520/DfaA02G015690/Dfa0G020730/DfaA09G006650/DfaC03G015050/DfaB03G018150/DfaA09G004030	9
ko04915	ko04915	Estrogen signaling pathway	16/1038	177/18142	0.0472302	0.386993	0.356913	DfaA08G008580/DfaC11G016100/DfaC08G013980/Dfa0G028430/DfaA11G001450/DfaB06G005040/DfaA10G007080/DfaA12G024470/DfaC08G012200/DfaC06G008720/DfaB05G014610/DfaA03G010310/DfaB08G009450/DfaA05G014640/DfaB02G006430/DfaA02G006160	16
map04915	map04915	NA	16/1038	177/18142	0.0472302	0.386993	0.356913	DfaA08G008580/DfaC11G016100/DfaC08G013980/Dfa0G028430/DfaA11G001450/DfaB06G005040/DfaA10G007080/DfaA12G024470/DfaC08G012200/DfaC06G008720/DfaB05G014610/DfaA03G010310/DfaB08G009450/DfaA05G014640/DfaB02G006430/DfaA02G006160	16
ko02024	ko02024	Quorum sensing	13/1038	136/18142	0.0479248	0.386993	0.356913	DfaA06G006190/DfaC11G015140/DfaA05G014360/DfaB08G008840/DfaB04G012190/DfaB05G014260/DfaC04G009000/DfaA08G006610/DfaB04G001220/DfaA08G007990/DfaC04G000930/DfaB04G012220/DfaC05G003120	13
map02024	map02024	NA	13/1038	136/18142	0.0479248	0.386993	0.356913	DfaA06G006190/DfaC11G015140/DfaA05G014360/DfaB08G008840/DfaB04G012190/DfaB05G014260/DfaC04G009000/DfaA08G006610/DfaB04G001220/DfaA08G007990/DfaC04G000930/DfaB04G012220/DfaC05G003120	13
ko04068	ko04068	FoxO signaling pathway	18/1038	215/18142	0.0681311	0.513249	0.473356	DfaA04G011990/DfaC11G007880/DfaC01G014670/DfaB05G016420/Dfa0G064170/DfaA11G001450/DfaC09G001620/DfaB12G000060/DfaC10G002210/DfaC03G010300/DfaB03G023740/DfaC05G008830/DfaB01G023930/DfaA01G010000/DfaC04G002940/DfaC10G002770/DfaC02G009090/Dfa0G025530	18
map04068	map04068	NA	18/1038	215/18142	0.0681311	0.513249	0.473356	DfaA04G011990/DfaC11G007880/DfaC01G014670/DfaB05G016420/Dfa0G064170/DfaA11G001450/DfaC09G001620/DfaB12G000060/DfaC10G002210/DfaC03G010300/DfaB03G023740/DfaC05G008830/DfaB01G023930/DfaA01G010000/DfaC04G002940/DfaC10G002770/DfaC02G009090/Dfa0G025530	18
ko03320	ko03320	PPAR signaling pathway	8/1038	76/18142	0.0683272	0.513249	0.473356	DfaA12G020020/DfaA08G001380/DfaA03G024770/DfaA09G004330/DfaC03G007990/DfaB03G002400/DfaA07G004230/DfaB01G023780	8
ko04970	ko04970	Salivary secretion	8/1038	76/18142	0.0683272	0.513249	0.473356	DfaB08G016400/DfaA12G006850/DfaC11G016100/DfaC08G013980/DfaB06G005040/DfaC06G008720/DfaB05G014610/DfaA05G014640	8
map03320	map03320	NA	8/1038	76/18142	0.0683272	0.513249	0.473356	DfaA12G020020/DfaA08G001380/DfaA03G024770/DfaA09G004330/DfaC03G007990/DfaB03G002400/DfaA07G004230/DfaB01G023780	8
map04970	map04970	NA	8/1038	76/18142	0.0683272	0.513249	0.473356	DfaB08G016400/DfaA12G006850/DfaC11G016100/DfaC08G013980/DfaB06G005040/DfaC06G008720/DfaB05G014610/DfaA05G014640	8
ko00261	ko00261	Monobactam biosynthesis	4/1038	28/18142	0.0731792	0.537202	0.495447	DfaA08G022850/Dfa0G073090/DfaB08G022910/DfaC04G000300	4
map00261	map00261	NA	4/1038	28/18142	0.0731792	0.537202	0.495447	DfaA08G022850/Dfa0G073090/DfaB08G022910/DfaC04G000300	4
ko05204	ko05204	Chemical carcinogenesis - DNA adducts	18/1038	218/18142	0.0755634	0.542378	0.500221	DfaA01G020720/DfaC11G017800/DfaC09G004620/Dfa0G021190/DfaA01G018170/DfaB08G023560/DfaA01G018200/DfaB01G012580/DfaB08G002800/DfaC01G024310/Dfa0G041360/DfaC01G024330/Dfa0G000180/DfaC11G016640/Dfa0G041340/DfaB06G007070/DfaB09G002090/DfaB09G002120	18
map05204	map05204	NA	18/1038	218/18142	0.0755634	0.542378	0.500221	DfaA01G020720/DfaC11G017800/DfaC09G004620/Dfa0G021190/DfaA01G018170/DfaB08G023560/DfaA01G018200/DfaB01G012580/DfaB08G002800/DfaC01G024310/Dfa0G041360/DfaC01G024330/Dfa0G000180/DfaC11G016640/Dfa0G041340/DfaB06G007070/DfaB09G002090/DfaB09G002120	18
ko01210	ko01210	NA	14/1038	162/18142	0.0810888	0.569384	0.525129	DfaA02G015690/DfaA08G012750/Dfa0G020730/DfaB08G001890/DfaA09G006650/DfaA12G001620/DfaB08G000220/DfaC02G000990/Dfa0G014170/DfaC03G015050/DfaB03G018150/DfaA07G004740/Dfa0G028150/DfaC01G013650	14
map01210	map01210	NA	14/1038	162/18142	0.0810888	0.569384	0.525129	DfaA02G015690/DfaA08G012750/Dfa0G020730/DfaB08G001890/DfaA09G006650/DfaA12G001620/DfaB08G000220/DfaC02G000990/Dfa0G014170/DfaC03G015050/DfaB03G018150/DfaA07G004740/Dfa0G028150/DfaC01G013650	14
ko00980	ko00980	Metabolism of xenobiotics by cytochrome P450	18/1038	224/18142	0.091999	0.613266	0.5656	DfaA01G020720/DfaC11G017800/DfaC09G004620/Dfa0G021190/DfaA01G018170/DfaB08G023560/DfaA01G018200/DfaB01G012580/DfaB08G002800/DfaC01G024310/Dfa0G041360/DfaC01G024330/Dfa0G000180/DfaC11G016640/Dfa0G041340/DfaB06G007070/DfaB09G002090/DfaB09G002120	18
map00980	map00980	NA	18/1038	224/18142	0.091999	0.613266	0.5656	DfaA01G020720/DfaC11G017800/DfaC09G004620/Dfa0G021190/DfaA01G018170/DfaB08G023560/DfaA01G018200/DfaB01G012580/DfaB08G002800/DfaC01G024310/Dfa0G041360/DfaC01G024330/Dfa0G000180/DfaC11G016640/Dfa0G041340/DfaB06G007070/DfaB09G002090/DfaB09G002120	18
ko00460	ko00460	Cyanoamino acid metabolism	13/1038	151/18142	0.0923655	0.613266	0.5656	DfaA03G016320/DfaC01G009780/DfaA08G027630/DfaA08G027580/DfaA02G006680/Dfa0G023050/DfaA08G027640/DfaA01G005030/DfaA03G016340/Dfa0G014170/DfaC04G009520/DfaA03G016310/DfaA12G020090	13
map00460	map00460	NA	13/1038	151/18142	0.0923655	0.613266	0.5656	DfaA03G016320/DfaC01G009780/DfaA08G027630/DfaA08G027580/DfaA02G006680/Dfa0G023050/DfaA08G027640/DfaA01G005030/DfaA03G016340/Dfa0G014170/DfaC04G009520/DfaA03G016310/DfaA12G020090	13
ko00514	ko00514	Other types of O-glycan biosynthesis	6/1038	55/18142	0.0930342	0.613266	0.5656	DfaB01G031020/DfaA01G019950/DfaA01G030750/DfaB01G031030/DfaC01G000740/DfaA03G008840	6
map00514	map00514	NA	6/1038	55/18142	0.0930342	0.613266	0.5656	DfaB01G031020/DfaA01G019950/DfaA01G030750/DfaB01G031030/DfaC01G000740/DfaA03G008840	6
ko04931	ko04931	Insulin resistance	16/1038	196/18142	0.0968834	0.619509	0.571358	DfaC06G004290/DfaC01G014670/DfaB05G016420/DfaC08G011880/DfaC09G001620/DfaB12G002740/DfaC10G002210/DfaA08G008240/DfaB01G007270/DfaA05G016750/DfaC05G008830/DfaB01G023930/DfaA01G010000/DfaC04G002940/DfaC10G002770/DfaC02G009090	16
map04931	map04931	NA	16/1038	196/18142	0.0968834	0.619509	0.571358	DfaC06G004290/DfaC01G014670/DfaB05G016420/DfaC08G011880/DfaC09G001620/DfaB12G002740/DfaC10G002210/DfaA08G008240/DfaB01G007270/DfaA05G016750/DfaC05G008830/DfaB01G023930/DfaA01G010000/DfaC04G002940/DfaC10G002770/DfaC02G009090	16
ko04971	ko04971	Gastric acid secretion	7/1038	69/18142	0.0987264	0.619509	0.571358	DfaC11G016100/DfaC08G013980/DfaB06G005040/DfaC06G008720/DfaB05G014610/DfaC03G013870/DfaA05G014640	7
map04971	map04971	NA	7/1038	69/18142	0.0987264	0.619509	0.571358	DfaC11G016100/DfaC08G013980/DfaB06G005040/DfaC06G008720/DfaB05G014610/DfaC03G013870/DfaA05G014640	7
ko04371	ko04371	Apelin signaling pathway	21/1038	273/18142	0.103388	0.619509	0.571358	DfaC11G016100/DfaC01G014670/DfaB05G016420/DfaC08G013980/DfaA11G001450/DfaC09G001620/DfaB06G005040/DfaC05G003150/DfaB12G000060/DfaC10G002210/DfaA05G016750/DfaB06G014910/DfaC06G008720/DfaA11G013650/DfaC05G008830/DfaB01G023930/DfaA01G010000/DfaB05G014610/DfaA05G014640/DfaC10G002770/DfaC02G009090	21
map04371	map04371	NA	21/1038	273/18142	0.103388	0.619509	0.571358	DfaC11G016100/DfaC01G014670/DfaB05G016420/DfaC08G013980/DfaA11G001450/DfaC09G001620/DfaB06G005040/DfaC05G003150/DfaB12G000060/DfaC10G002210/DfaA05G016750/DfaB06G014910/DfaC06G008720/DfaA11G013650/DfaC05G008830/DfaB01G023930/DfaA01G010000/DfaB05G014610/DfaA05G014640/DfaC10G002770/DfaC02G009090	21
ko00330	ko00330	Arginine and proline metabolism	13/1038	154/18142	0.103571	0.619509	0.571358	Dfa0G076710/DfaA09G007120/DfaC04G018070/DfaB04G019920/DfaC05G012580/DfaA04G018400/DfaA02G001380/DfaB01G011720/DfaA03G020540/DfaB06G014810/DfaB03G020070/DfaA04G016310/Dfa0G082890	13
ko00680	ko00680	Methane metabolism	13/1038	154/18142	0.103571	0.619509	0.571358	DfaC08G006770/DfaC01G009780/DfaA08G002900/DfaC01G003090/DfaA04G017350/DfaB10G009560/DfaA11G016590/DfaA02G013060/DfaA01G005030/DfaB04G021230/DfaA07G012600/DfaC10G012770/DfaC03G017100	13
map00330	map00330	NA	13/1038	154/18142	0.103571	0.619509	0.571358	Dfa0G076710/DfaA09G007120/DfaC04G018070/DfaB04G019920/DfaC05G012580/DfaA04G018400/DfaA02G001380/DfaB01G011720/DfaA03G020540/DfaB06G014810/DfaB03G020070/DfaA04G016310/Dfa0G082890	13
map00680	map00680	NA	13/1038	154/18142	0.103571	0.619509	0.571358	DfaC08G006770/DfaC01G009780/DfaA08G002900/DfaC01G003090/DfaA04G017350/DfaB10G009560/DfaA11G016590/DfaA02G013060/DfaA01G005030/DfaB04G021230/DfaA07G012600/DfaC10G012770/DfaC03G017100	13
ko05134	ko05134	Legionellosis	13/1038	156/18142	0.111476	0.654667	0.603783	DfaA08G008580/DfaA08G006120/Dfa0G028430/DfaA10G007080/DfaB02G003240/DfaA12G024470/DfaC05G002350/DfaC02G007010/DfaC08G012200/DfaB08G009450/DfaC07G009830/DfaB02G006430/DfaA02G006160	13
map05134	map05134	NA	13/1038	156/18142	0.111476	0.654667	0.603783	DfaA08G008580/DfaA08G006120/Dfa0G028430/DfaA10G007080/DfaB02G003240/DfaA12G024470/DfaC05G002350/DfaC02G007010/DfaC08G012200/DfaB08G009450/DfaC07G009830/DfaB02G006430/DfaA02G006160	13
ko00052	ko00052	Galactose metabolism	13/1038	157/18142	0.115558	0.665313	0.613601	DfaB07G011820/DfaB01G001590/DfaC01G003090/DfaC08G014140/DfaC02G013190/DfaA04G018060/DfaC07G012940/DfaA11G015800/DfaA11G016590/DfaA02G013060/DfaC04G006630/DfaA04G007080/DfaC04G006640	13
map00052	map00052	NA	13/1038	157/18142	0.115558	0.665313	0.613601	DfaB07G011820/DfaB01G001590/DfaC01G003090/DfaC08G014140/DfaC02G013190/DfaA04G018060/DfaC07G012940/DfaA11G015800/DfaA11G016590/DfaA02G013060/DfaC04G006630/DfaA04G007080/DfaC04G006640	13
ko05033	ko05033	Nicotine addiction	4/1038	33/18142	0.117408	0.665313	0.613601	DfaB01G017030/DfaC04G008870/DfaA01G000010/DfaA01G016900	4
map05033	map05033	NA	4/1038	33/18142	0.117408	0.665313	0.613601	DfaB01G017030/DfaC04G008870/DfaA01G000010/DfaA01G016900	4
ko04744	ko04744	Phototransduction	6/1038	60/18142	0.127292	0.678986	0.626211	DfaC11G016100/DfaC08G013980/DfaB06G005040/DfaC06G008720/DfaB05G014610/DfaA05G014640	6
map04744	map04744	NA	6/1038	60/18142	0.127292	0.678986	0.626211	DfaC11G016100/DfaC08G013980/DfaB06G005040/DfaC06G008720/DfaB05G014610/DfaA05G014640	6
ko04211	ko04211	Longevity regulating pathway	15/1038	190/18142	0.12905	0.678986	0.626211	DfaC09G006980/DfaC01G014670/DfaB05G016420/DfaC09G001620/DfaA09G004630/DfaA04G012940/DfaC10G002210/DfaC03G010300/DfaA05G016750/DfaC05G008830/DfaB01G023930/DfaA01G010000/DfaB12G000420/DfaC10G002770/DfaC02G009090	15
map04211	map04211	NA	15/1038	190/18142	0.12905	0.678986	0.626211	DfaC09G006980/DfaC01G014670/DfaB05G016420/DfaC09G001620/DfaA09G004630/DfaA04G012940/DfaC10G002210/DfaC03G010300/DfaA05G016750/DfaC05G008830/DfaB01G023930/DfaA01G010000/DfaB12G000420/DfaC10G002770/DfaC02G009090	15
ko04740	ko04740	Olfactory transduction	7/1038	74/18142	0.129898	0.678986	0.626211	DfaC11G016100/DfaC08G013980/DfaB06G005040/DfaC06G008720/DfaB05G014610/DfaC03G013870/DfaA05G014640	7
map04740	map04740	NA	7/1038	74/18142	0.129898	0.678986	0.626211	DfaC11G016100/DfaC08G013980/DfaB06G005040/DfaC06G008720/DfaB05G014610/DfaC03G013870/DfaA05G014640	7
ko01521	ko01521	EGFR tyrosine kinase inhibitor resistance	6/1038	61/18142	0.134789	0.678986	0.626211	DfaC09G006980/DfaA11G001450/DfaA09G004630/DfaC05G003150/DfaA05G016750/DfaC04G002940	6
map01521	map01521	NA	6/1038	61/18142	0.134789	0.678986	0.626211	DfaC09G006980/DfaA11G001450/DfaA09G004630/DfaC05G003150/DfaA05G016750/DfaC04G002940	6
ko05410	ko05410	Hypertrophic cardiomyopathy	9/1038	103/18142	0.135073	0.678986	0.626211	DfaC01G014670/DfaB05G016420/DfaC09G001620/DfaC10G002210/DfaC05G008830/DfaB01G023930/DfaA01G010000/DfaC10G002770/DfaC02G009090	9
map05410	map05410	NA	9/1038	103/18142	0.135073	0.678986	0.626211	DfaC01G014670/DfaB05G016420/DfaC09G001620/DfaC10G002210/DfaC05G008830/DfaB01G023930/DfaA01G010000/DfaC10G002770/DfaC02G009090	9
ko00860	ko00860	Porphyrin metabolism	11/1038	132/18142	0.135148	0.678986	0.626211	DfaC09G005840/DfaA08G025620/DfaA01G015280/DfaA01G015320/DfaA09G006680/DfaC09G005550/DfaC04G018430/DfaB10G000160/DfaC11G016640/Dfa0G023620/DfaC06G014610	11
map00860	map00860	NA	11/1038	132/18142	0.135148	0.678986	0.626211	DfaC09G005840/DfaA08G025620/DfaA01G015280/DfaA01G015320/DfaA09G006680/DfaC09G005550/DfaC04G018430/DfaB10G000160/DfaC11G016640/Dfa0G023620/DfaC06G014610	11
ko04320	ko04320	Dorso-ventral axis formation	4/1038	35/18142	0.137711	0.678986	0.626211	DfaA11G001450/DfaA06G009020/DfaA01G003900/DfaB01G003730	4
map04320	map04320	NA	4/1038	35/18142	0.137711	0.678986	0.626211	DfaA11G001450/DfaA06G009020/DfaA01G003900/DfaB01G003730	4
ko00350	ko00350	Tyrosine metabolism	9/1038	104/18142	0.140863	0.678986	0.626211	Dfa0G068100/DfaC10G006000/DfaC03G007680/DfaB07G001590/DfaA10G007950/DfaB04G012860/DfaA12G011150/DfaC10G006010/DfaB07G001560	9
map00350	map00350	NA	9/1038	104/18142	0.140863	0.678986	0.626211	Dfa0G068100/DfaC10G006000/DfaC03G007680/DfaB07G001590/DfaA10G007950/DfaB04G012860/DfaA12G011150/DfaC10G006010/DfaB07G001560	9
ko00770	ko00770	Pantothenate and CoA biosynthesis	8/1038	90/18142	0.1428	0.678986	0.626211	DfaA11G014680/DfaC11G005670/DfaA08G012750/DfaB08G001890/DfaB08G000220/DfaC02G000990/Dfa0G028150/DfaC01G013650	8
map00770	map00770	NA	8/1038	90/18142	0.1428	0.678986	0.626211	DfaA11G014680/DfaC11G005670/DfaA08G012750/DfaB08G001890/DfaB08G000220/DfaC02G000990/Dfa0G028150/DfaC01G013650	8
ko04921	ko04921	Oxytocin signaling pathway	19/1038	255/18142	0.144664	0.678986	0.626211	DfaC11G016100/DfaC01G014670/DfaB05G016420/DfaC08G013980/DfaA11G001450/DfaC09G001620/DfaB06G005040/DfaC10G002210/DfaC09G003100/DfaB06G014910/DfaC06G008720/DfaC05G008830/DfaB01G023930/DfaA01G010000/DfaB05G014610/DfaC03G013870/DfaA05G014640/DfaC10G002770/DfaC02G009090	19
map04921	map04921	NA	19/1038	255/18142	0.144664	0.678986	0.626211	DfaC11G016100/DfaC01G014670/DfaB05G016420/DfaC08G013980/DfaA11G001450/DfaC09G001620/DfaB06G005040/DfaC10G002210/DfaC09G003100/DfaB06G014910/DfaC06G008720/DfaC05G008830/DfaB01G023930/DfaA01G010000/DfaB05G014610/DfaC03G013870/DfaA05G014640/DfaC10G002770/DfaC02G009090	19
ko00071	ko00071	Fatty acid degradation	9/1038	105/18142	0.146778	0.678986	0.626211	Dfa0G076710/DfaA12G020020/DfaC10G006000/DfaA08G001380/DfaA03G024770/DfaA03G020540/DfaB03G020070/DfaB01G023780/DfaC10G006010	9
map00071	map00071	NA	9/1038	105/18142	0.146778	0.678986	0.626211	Dfa0G076710/DfaA12G020020/DfaC10G006000/DfaA08G001380/DfaA03G024770/DfaA03G020540/DfaB03G020070/DfaB01G023780/DfaC10G006010	9
ko05111	ko05111	Biofilm formation - Vibrio cholerae	2/1038	12/18142	0.147727	0.678986	0.626211	DfaA01G011480/DfaB01G011330	2
map05111	map05111	NA	2/1038	12/18142	0.147727	0.678986	0.626211	DfaA01G011480/DfaB01G011330	2
ko05032	ko05032	Morphine addiction	4/1038	36/18142	0.148356	0.678986	0.626211	DfaB01G017030/DfaC04G008870/DfaA01G000010/DfaA01G016900	4
map05032	map05032	NA	4/1038	36/18142	0.148356	0.678986	0.626211	DfaB01G017030/DfaC04G008870/DfaA01G000010/DfaA01G016900	4
ko04713	ko04713	Circadian entrainment	8/1038	91/18142	0.149251	0.678986	0.626211	DfaC11G016100/DfaC08G013980/DfaA11G001450/DfaB06G005040/DfaC06G008720/DfaB05G014610/DfaC03G013870/DfaA05G014640	8
map04713	map04713	NA	8/1038	91/18142	0.149251	0.678986	0.626211	DfaC11G016100/DfaC08G013980/DfaA11G001450/DfaB06G005040/DfaC06G008720/DfaB05G014610/DfaC03G013870/DfaA05G014640	8
ko04745	ko04745	Phototransduction - fly	7/1038	78/18142	0.157949	0.689576	0.635979	DfaC11G016100/DfaC08G013980/DfaB06G005040/DfaC06G008720/DfaB05G014610/DfaC03G013870/DfaA05G014640	7
map04745	map04745	NA	7/1038	78/18142	0.157949	0.689576	0.635979	DfaC11G016100/DfaC08G013980/DfaB06G005040/DfaC06G008720/DfaB05G014610/DfaC03G013870/DfaA05G014640	7
ko04146	ko04146	Peroxisome	17/1038	228/18142	0.159991	0.689576	0.635979	DfaA12G020020/DfaA01G019670/DfaA04G019000/Dfa0G082860/DfaA03G024770/DfaA07G018060/DfaA01G000680/DfaC03G010300/DfaB04G019950/DfaB05G013710/DfaB01G012340/DfaC01G023290/DfaB04G019970/DfaA05G003050/DfaB02G009100/DfaA08G024870/DfaA12G020110	17
map04146	map04146	NA	17/1038	228/18142	0.159991	0.689576	0.635979	DfaA12G020020/DfaA01G019670/DfaA04G019000/Dfa0G082860/DfaA03G024770/DfaA07G018060/DfaA01G000680/DfaC03G010300/DfaB04G019950/DfaB05G013710/DfaB01G012340/DfaC01G023290/DfaB04G019970/DfaA05G003050/DfaB02G009100/DfaA08G024870/DfaA12G020110	17
ko00900	ko00900	Terpenoid backbone biosynthesis	11/1038	137/18142	0.161474	0.689576	0.635979	DfaB08G000770/DfaB08G001220/DfaA04G015860/DfaC10G002490/DfaC03G012870/DfaC04G005690/Dfa0G027170/DfaB01G005330/DfaA02G009830/DfaA02G007820/DfaA01G004340	11
map00900	map00900	NA	11/1038	137/18142	0.161474	0.689576	0.635979	DfaB08G000770/DfaB08G001220/DfaA04G015860/DfaC10G002490/DfaC03G012870/DfaC04G005690/Dfa0G027170/DfaB01G005330/DfaA02G009830/DfaA02G007820/DfaA01G004340	11
ko00630	ko00630	Glyoxylate and dicarboxylate metabolism	14/1038	183/18142	0.164859	0.689576	0.635979	DfaC01G009780/DfaA09G002660/DfaC03G018170/DfaA04G019000/Dfa0G082860/DfaB03G020390/Dfa0G085520/DfaC03G010300/DfaB04G019950/DfaA01G005030/DfaB04G019970/DfaA07G004740/DfaA07G012110/DfaC03G017100	14
map00630	map00630	NA	14/1038	183/18142	0.164859	0.689576	0.635979	DfaC01G009780/DfaA09G002660/DfaC03G018170/DfaA04G019000/Dfa0G082860/DfaB03G020390/Dfa0G085520/DfaC03G010300/DfaB04G019950/DfaA01G005030/DfaB04G019970/DfaA07G004740/DfaA07G012110/DfaC03G017100	14
ko05214	ko05214	Glioma	9/1038	108/18142	0.16525	0.689576	0.635979	DfaC11G016100/DfaC08G013980/DfaA11G001450/DfaB06G005040/DfaC06G008720/DfaB05G014610/DfaC04G002940/DfaC03G013870/DfaA05G014640	9
map05214	map05214	NA	9/1038	108/18142	0.16525	0.689576	0.635979	DfaC11G016100/DfaC08G013980/DfaA11G001450/DfaB06G005040/DfaC06G008720/DfaB05G014610/DfaC04G002940/DfaC03G013870/DfaA05G014640	9
ko04710	ko04710	Circadian rhythm	13/1038	168/18142	0.166	0.689576	0.635979	DfaA04G011990/DfaC01G014670/DfaB05G016420/DfaC09G001620/DfaB08G000250/DfaC10G002210/DfaB03G023740/DfaC05G008830/DfaB01G023930/DfaA01G010000/DfaC10G002770/DfaC02G009090/Dfa0G025530	13
map04710	map04710	NA	13/1038	168/18142	0.166	0.689576	0.635979	DfaA04G011990/DfaC01G014670/DfaB05G016420/DfaC09G001620/DfaB08G000250/DfaC10G002210/DfaB03G023740/DfaC05G008830/DfaB01G023930/DfaA01G010000/DfaC10G002770/DfaC02G009090/Dfa0G025530	13
ko04724	ko04724	Glutamatergic synapse	8/1038	94/18142	0.169425	0.689576	0.635979	DfaC03G018170/DfaA11G001450/DfaB03G020390/Dfa0G085520/DfaC09G003100/DfaB11G004440/DfaA11G004410/DfaB11G005480	8
map04724	map04724	NA	8/1038	94/18142	0.169425	0.689576	0.635979	DfaC03G018170/DfaA11G001450/DfaB03G020390/Dfa0G085520/DfaC09G003100/DfaB11G004440/DfaA11G004410/DfaB11G005480	8
ko00333	ko00333	Prodigiosin biosynthesis	3/1038	25/18142	0.169523	0.689576	0.635979	DfaA07G009210/DfaC05G009500/DfaA06G001510	3
map00333	map00333	NA	3/1038	25/18142	0.169523	0.689576	0.635979	DfaA07G009210/DfaC05G009500/DfaA06G001510	3
ko00941	ko00941	Flavonoid biosynthesis	10/1038	124/18142	0.172599	0.689576	0.635979	DfaA10G010420/DfaA07G014350/DfaA05G001060/DfaA07G014340/DfaA11G016070/DfaA02G010560/DfaC11G007040/DfaA09G008530/Dfa0G066090/DfaA06G005120	10
map00941	map00941	NA	10/1038	124/18142	0.172599	0.689576	0.635979	DfaA10G010420/DfaA07G014350/DfaA05G001060/DfaA07G014340/DfaA11G016070/DfaA02G010560/DfaC11G007040/DfaA09G008530/Dfa0G066090/DfaA06G005120	10
ko04540	ko04540	Gap junction	7/1038	80/18142	0.172928	0.689576	0.635979	DfaA04G011990/DfaA11G001450/DfaB08G001940/DfaB08G000150/DfaC10G005950/DfaB03G023740/Dfa0G025530	7
map04540	map04540	NA	7/1038	80/18142	0.172928	0.689576	0.635979	DfaA04G011990/DfaA11G001450/DfaB08G001940/DfaB08G000150/DfaC10G005950/DfaB03G023740/Dfa0G025530	7
ko04380	ko04380	Osteoclast differentiation	7/1038	81/18142	0.180639	0.711543	0.656238	DfaA12G010750/Dfa0G076370/DfaA11G001450/DfaA01G013470/DfaC09G003100/DfaB03G025270/Dfa0G071390	7
map04380	map04380	NA	7/1038	81/18142	0.180639	0.711543	0.656238	DfaA12G010750/Dfa0G076370/DfaA11G001450/DfaA01G013470/DfaC09G003100/DfaB03G025270/Dfa0G071390	7
ko00340	ko00340	Histidine metabolism	6/1038	67/18142	0.183824	0.715362	0.65976	Dfa0G076710/DfaA01G024130/DfaB09G010220/DfaA03G020540/DfaB03G020070/DfaB09G010180	6
map00340	map00340	NA	6/1038	67/18142	0.183824	0.715362	0.65976	Dfa0G076710/DfaA01G024130/DfaB09G010220/DfaA03G020540/DfaB03G020070/DfaB09G010180	6
ko04614	ko04614	Renin-angiotensin system	2/1038	14/18142	0.189265	0.727771	0.671205	DfaA07G018070/DfaB01G031690	2
map04614	map04614	NA	2/1038	14/18142	0.189265	0.727771	0.671205	DfaA07G018070/DfaB01G031690	2
ko01040	ko01040	Biosynthesis of unsaturated fatty acids	7/1038	83/18142	0.196482	0.73817	0.680796	DfaA12G020020/DfaA03G014040/DfaA03G024770/DfaC01G004960/DfaC05G009500/DfaC04G013300/DfaB03G019360	7
map01040	map01040	NA	7/1038	83/18142	0.196482	0.73817	0.680796	DfaA12G020020/DfaA03G014040/DfaA03G024770/DfaC01G004960/DfaC05G009500/DfaC04G013300/DfaB03G019360	7
ko04140	ko04140	Autophagy - animal	23/1038	332/18142	0.198562	0.73817	0.680796	DfaC04G018020/DfaC04G017770/DfaA04G018340/DfaB03G008650/DfaC04G017740/DfaC01G014670/DfaB05G016420/DfaA11G001450/DfaC09G001620/DfaA04G012940/DfaB12G000060/DfaA01G013470/DfaA05G016750/DfaC05G008830/DfaB01G023930/DfaA01G010000/Dfa0G071390/DfaB12G000420/DfaC04G002940/DfaC02G014500/DfaC10G002770/DfaA04G017310/DfaC02G009090	23
map04140	map04140	NA	23/1038	332/18142	0.198562	0.73817	0.680796	DfaC04G018020/DfaC04G017770/DfaA04G018340/DfaB03G008650/DfaC04G017740/DfaC01G014670/DfaB05G016420/DfaA11G001450/DfaC09G001620/DfaA04G012940/DfaB12G000060/DfaA01G013470/DfaA05G016750/DfaC05G008830/DfaB01G023930/DfaA01G010000/Dfa0G071390/DfaB12G000420/DfaC04G002940/DfaC02G014500/DfaC10G002770/DfaA04G017310/DfaC02G009090	23
ko00627	ko00627	Aminobenzoate degradation	3/1038	27/18142	0.198826	0.73817	0.680796	DfaA03G016320/DfaA03G016340/DfaA03G016310	3
map00627	map00627	NA	3/1038	27/18142	0.198826	0.73817	0.680796	DfaA03G016320/DfaA03G016340/DfaA03G016310	3
ko00591	ko00591	Linoleic acid metabolism	6/1038	69/18142	0.20155	0.739781	0.682281	DfaC11G014360/DfaC04G008180/DfaA08G020880/DfaC11G014370/DfaB04G011390/DfaC11G014380	6
map00591	map00591	NA	6/1038	69/18142	0.20155	0.739781	0.682281	DfaC11G014360/DfaC04G008180/DfaA08G020880/DfaC11G014370/DfaB04G011390/DfaC11G014380	6
ko00643	ko00643	Styrene degradation	4/1038	41/18142	0.205764	0.745223	0.6873	DfaA03G016320/DfaA03G016340/DfaA10G007950/DfaA03G016310	4
map00643	map00643	NA	4/1038	41/18142	0.205764	0.745223	0.6873	DfaA03G016320/DfaA03G016340/DfaA10G007950/DfaA03G016310	4
ko00072	ko00072	NA	2/1038	15/18142	0.210578	0.745223	0.6873	DfaB08G000770/DfaB08G001220	2
ko00401	ko00401	Novobiocin biosynthesis	2/1038	15/18142	0.210578	0.745223	0.6873	Dfa0G068100/DfaA12G011150	2
map00072	map00072	NA	2/1038	15/18142	0.210578	0.745223	0.6873	DfaB08G000770/DfaB08G001220	2
map00401	map00401	NA	2/1038	15/18142	0.210578	0.745223	0.6873	Dfa0G068100/DfaA12G011150	2
ko00906	ko00906	Carotenoid biosynthesis	7/1038	86/18142	0.221213	0.745223	0.6873	DfaB08G018790/DfaC11G012960/DfaB10G000770/DfaA03G019410/DfaB07G010730/DfaC06G015710/DfaB04G011490	7
map00906	map00906	NA	7/1038	86/18142	0.221213	0.745223	0.6873	DfaB08G018790/DfaC11G012960/DfaB10G000770/DfaA03G019410/DfaB07G010730/DfaC06G015710/DfaB04G011490	7
ko05200	ko05200	Pathways in cancer	29/1038	436/18142	0.22504	0.745223	0.6873	DfaA01G020720/DfaC11G017800/DfaC11G016100/DfaC09G004620/Dfa0G021190/DfaC08G013980/DfaA11G001450/DfaA01G018170/DfaB06G005040/DfaA01G018200/DfaB01G012580/DfaB08G002800/DfaB08G000250/DfaC01G024310/Dfa0G041360/DfaB03G025270/DfaC02G007010/DfaA05G016750/DfaC06G008720/DfaC01G024330/Dfa0G000180/DfaB05G014610/DfaC04G002940/DfaC03G013870/DfaA05G014640/Dfa0G041340/DfaB06G007070/DfaB09G002090/DfaB09G002120	29
map05200	map05200	NA	29/1038	436/18142	0.22504	0.745223	0.6873	DfaA01G020720/DfaC11G017800/DfaC11G016100/DfaC09G004620/Dfa0G021190/DfaC08G013980/DfaA11G001450/DfaA01G018170/DfaB06G005040/DfaA01G018200/DfaB01G012580/DfaB08G002800/DfaB08G000250/DfaC01G024310/Dfa0G041360/DfaB03G025270/DfaC02G007010/DfaA05G016750/DfaC06G008720/DfaC01G024330/Dfa0G000180/DfaB05G014610/DfaC04G002940/DfaC03G013870/DfaA05G014640/Dfa0G041340/DfaB06G007070/DfaB09G002090/DfaB09G002120	29
ko00950	ko00950	Isoquinoline alkaloid biosynthesis	5/1038	57/18142	0.2261	0.745223	0.6873	Dfa0G068100/DfaB07G001590/DfaB04G012860/DfaA12G011150/DfaB07G001560	5
ko00960	ko00960	Tropane, piperidine and pyridine alkaloid biosynthesis	5/1038	57/18142	0.2261	0.745223	0.6873	Dfa0G068100/DfaB04G012860/DfaC08G011900/DfaA12G011150/DfaA08G008250	5
map00950	map00950	NA	5/1038	57/18142	0.2261	0.745223	0.6873	Dfa0G068100/DfaB07G001590/DfaB04G012860/DfaA12G011150/DfaB07G001560	5
map00960	map00960	NA	5/1038	57/18142	0.2261	0.745223	0.6873	Dfa0G068100/DfaB04G012860/DfaC08G011900/DfaA12G011150/DfaA08G008250	5
ko04711	ko04711	Circadian rhythm - fly	3/1038	29/18142	0.229213	0.745223	0.6873	DfaA04G011990/DfaB03G023740/Dfa0G025530	3
map04711	map04711	NA	3/1038	29/18142	0.229213	0.745223	0.6873	DfaA04G011990/DfaB03G023740/Dfa0G025530	3
ko00130	ko00130	Ubiquinone and other terpenoid-quinone biosynthesis	7/1038	87/18142	0.229693	0.745223	0.6873	DfaB02G004420/DfaB03G003100/Dfa0G068100/DfaC03G007680/DfaA02G010560/DfaA02G004320/DfaA12G011150	7
ko04115	ko04115	p53 signaling pathway	7/1038	87/18142	0.229693	0.745223	0.6873	DfaB01G011070/Dfa0G064170/Dfa0G075200/DfaC02G007010/DfaC04G002940/DfaB02G012210/DfaC08G015660	7
map00130	map00130	NA	7/1038	87/18142	0.229693	0.745223	0.6873	DfaB02G004420/DfaB03G003100/Dfa0G068100/DfaC03G007680/DfaA02G010560/DfaA02G004320/DfaA12G011150	7
map04115	map04115	NA	7/1038	87/18142	0.229693	0.745223	0.6873	DfaB01G011070/Dfa0G064170/Dfa0G075200/DfaC02G007010/DfaC04G002940/DfaB02G012210/DfaC08G015660	7
ko00524	ko00524	Neomycin, kanamycin and gentamicin biosynthesis	2/1038	16/18142	0.232107	0.745223	0.6873	DfaB01G001590/DfaC02G013190	2
map00524	map00524	NA	2/1038	16/18142	0.232107	0.745223	0.6873	DfaB01G001590/DfaC02G013190	2
ko04922	ko04922	Glucagon signaling pathway	20/1038	292/18142	0.233355	0.745223	0.6873	DfaC11G007880/DfaC11G016100/DfaC01G014670/DfaB05G016420/DfaC08G013980/DfaC09G001620/DfaB06G005040/DfaC07G012960/DfaC10G002210/DfaC09G003100/DfaC04G018380/DfaC06G008720/DfaC05G008830/DfaB01G023930/DfaA01G010000/DfaB05G014610/DfaC03G013870/DfaA05G014640/DfaC10G002770/DfaC02G009090	20
map04922	map04922	NA	20/1038	292/18142	0.233355	0.745223	0.6873	DfaC11G007880/DfaC11G016100/DfaC01G014670/DfaB05G016420/DfaC08G013980/DfaC09G001620/DfaB06G005040/DfaC07G012960/DfaC10G002210/DfaC09G003100/DfaC04G018380/DfaC06G008720/DfaC05G008830/DfaB01G023930/DfaA01G010000/DfaB05G014610/DfaC03G013870/DfaA05G014640/DfaC10G002770/DfaC02G009090	20
ko04150	ko04150	mTOR signaling pathway	15/1038	212/18142	0.233586	0.745223	0.6873	DfaC09G006980/DfaC01G014670/DfaB05G016420/DfaA11G001450/DfaC09G001620/DfaA09G004630/DfaC05G003150/DfaA05G016750/DfaC05G008830/DfaB01G023930/DfaA01G010000/DfaB12G000420/DfaC04G002940/DfaC10G002770/DfaC02G009090	15
map04150	map04150	NA	15/1038	212/18142	0.233586	0.745223	0.6873	DfaC09G006980/DfaC01G014670/DfaB05G016420/DfaA11G001450/DfaC09G001620/DfaA09G004630/DfaC05G003150/DfaA05G016750/DfaC05G008830/DfaB01G023930/DfaA01G010000/DfaB12G000420/DfaC04G002940/DfaC10G002770/DfaC02G009090	15
ko00650	ko00650	Butanoate metabolism	5/1038	58/18142	0.236777	0.745223	0.6873	DfaC11G015140/DfaB08G000770/DfaB08G001220/DfaA04G016020/DfaA08G006610	5
map00650	map00650	NA	5/1038	58/18142	0.236777	0.745223	0.6873	DfaC11G015140/DfaB08G000770/DfaB08G001220/DfaA04G016020/DfaA08G006610	5
ko05230	ko05230	Central carbon metabolism in cancer	10/1038	134/18142	0.237641	0.745223	0.6873	DfaB01G001590/DfaC01G003090/DfaC02G013190/DfaA03G014110/DfaA11G001450/DfaA11G016590/DfaA02G013060/DfaC04G018380/DfaC03G012660/DfaC04G002940	10
map05230	map05230	NA	10/1038	134/18142	0.237641	0.745223	0.6873	DfaB01G001590/DfaC01G003090/DfaC02G013190/DfaA03G014110/DfaA11G001450/DfaA11G016590/DfaA02G013060/DfaC04G018380/DfaC03G012660/DfaC04G002940	10
ko00740	ko00740	Riboflavin metabolism	4/1038	44/18142	0.242855	0.75425	0.695626	DfaA12G010750/Dfa0G076370/DfaB06G010370/DfaA03G012960	4
map00740	map00740	NA	4/1038	44/18142	0.242855	0.75425	0.695626	DfaA12G010750/Dfa0G076370/DfaB06G010370/DfaA03G012960	4
ko04130	ko04130	SNARE interactions in vesicular transport	9/1038	120/18142	0.248711	0.765084	0.705617	DfaB03G008650/Dfa0G010980/DfaA12G000800/DfaA07G017670/DfaB01G000640/DfaC11G017860/DfaC10G005020/DfaB03G024440/DfaA08G024920	9
map04130	map04130	NA	9/1038	120/18142	0.248711	0.765084	0.705617	DfaB03G008650/Dfa0G010980/DfaA12G000800/DfaA07G017670/DfaB01G000640/DfaC11G017860/DfaC10G005020/DfaB03G024440/DfaA08G024920	9
ko05031	ko05031	Amphetamine addiction	10/1038	136/18142	0.251631	0.766761	0.707164	DfaC11G016100/DfaC08G013980/DfaB06G005040/DfaC09G003100/DfaC06G008720/DfaB07G001590/DfaB05G014610/DfaC03G013870/DfaA05G014640/DfaB07G001560	10
map05031	map05031	NA	10/1038	136/18142	0.251631	0.766761	0.707164	DfaC11G016100/DfaC08G013980/DfaB06G005040/DfaC09G003100/DfaC06G008720/DfaB07G001590/DfaB05G014610/DfaC03G013870/DfaA05G014640/DfaB07G001560	10
ko01051	ko01051	Biosynthesis of ansamycins	1/1038	5/18142	0.255186	0.770326	0.710453	DfaC11G008240	1
map01051	map01051	NA	1/1038	5/18142	0.255186	0.770326	0.710453	DfaC11G008240	1
ko00942	ko00942	Anthocyanin biosynthesis	3/1038	31/18142	0.26038	0.778728	0.718201	DfaB01G010760/DfaA01G012430/DfaB03G004480	3
map00942	map00942	NA	3/1038	31/18142	0.26038	0.778728	0.718201	DfaB01G010760/DfaA01G012430/DfaB03G004480	3
ko00561	ko00561	Glycerolipid metabolism	15/1038	218/18142	0.266947	0.782369	0.721559	Dfa0G076710/DfaA03G024010/DfaA01G029720/DfaC09G005820/Dfa0G001450/DfaA07G010040/DfaA02G006010/DfaB03G000480/DfaC06G008140/DfaA01G027050/DfaA12G017760/DfaA03G020540/DfaB01G030150/Dfa0G085290/DfaB03G020070	15
map00561	map00561	NA	15/1038	218/18142	0.266947	0.782369	0.721559	Dfa0G076710/DfaA03G024010/DfaA01G029720/DfaC09G005820/Dfa0G001450/DfaA07G010040/DfaA02G006010/DfaB03G000480/DfaC06G008140/DfaA01G027050/DfaA12G017760/DfaA03G020540/DfaB01G030150/Dfa0G085290/DfaB03G020070	15
ko01212	ko01212	NA	13/1038	186/18142	0.267761	0.782369	0.721559	DfaA12G020020/DfaA03G014040/DfaC11G007850/DfaC03G005720/DfaA07G009210/DfaA08G001380/DfaA03G024770/Dfa0G012450/DfaC01G004960/DfaC05G009500/DfaA06G001510/DfaB01G023780/DfaB03G019360	13
map01212	map01212	NA	13/1038	186/18142	0.267761	0.782369	0.721559	DfaA12G020020/DfaA03G014040/DfaC11G007850/DfaC03G005720/DfaA07G009210/DfaA08G001380/DfaA03G024770/Dfa0G012450/DfaC01G004960/DfaC05G009500/DfaA06G001510/DfaB01G023780/DfaB03G019360	13
ko04214	ko04214	Apoptosis - fly	8/1038	107/18142	0.268864	0.782369	0.721559	DfaC03G008370/DfaB03G001760/Dfa0G064170/DfaA11G001450/DfaB08G000320/DfaA01G013470/DfaC02G007010/Dfa0G071390	8
map04214	map04214	NA	8/1038	107/18142	0.268864	0.782369	0.721559	DfaC03G008370/DfaB03G001760/Dfa0G064170/DfaA11G001450/DfaB08G000320/DfaA01G013470/DfaC02G007010/Dfa0G071390	8
ko00965	ko00965	Betalain biosynthesis	2/1038	18/18142	0.27545	0.794378	0.732635	DfaB07G001590/DfaB07G001560	2
map00965	map00965	NA	2/1038	18/18142	0.27545	0.794378	0.732635	DfaB07G001590/DfaB07G001560	2
ko04925	ko04925	Aldosterone synthesis and secretion	7/1038	93/18142	0.282626	0.80786	0.745069	DfaC11G016100/DfaC08G013980/DfaB06G005040/DfaC06G008720/DfaB05G014610/DfaC03G013870/DfaA05G014640	7
map04925	map04925	NA	7/1038	93/18142	0.282626	0.80786	0.745069	DfaC11G016100/DfaC08G013980/DfaB06G005040/DfaC06G008720/DfaB05G014610/DfaC03G013870/DfaA05G014640	7
ko00790	ko00790	Folate biosynthesis	6/1038	79/18142	0.297774	0.836463	0.771449	DfaA08G000050/Dfa0G058420/DfaB07G006400/DfaA03G012960/DfaC07G011180/DfaC07G011170	6
map00790	map00790	NA	6/1038	79/18142	0.297774	0.836463	0.771449	DfaA08G000050/Dfa0G058420/DfaB07G006400/DfaA03G012960/DfaC07G011180/DfaC07G011170	6
ko01062	ko01062	NA	1/1038	6/18142	0.297812	0.836463	0.771449	DfaC06G015710	1
map01062	map01062	NA	1/1038	6/18142	0.297812	0.836463	0.771449	DfaC06G015710	1
ko05034	ko05034	Alcoholism	15/1038	225/18142	0.307815	0.848766	0.782795	Dfa0G082990/DfaC11G016100/DfaC08G013980/DfaA11G001450/DfaB06G005040/DfaC11G008410/DfaC06G008720/DfaB07G001590/DfaA06G005410/DfaB05G014610/DfaA05G014640/DfaA11G016240/DfaA11G017220/DfaC04G008430/DfaB07G001560	15
map05034	map05034	NA	15/1038	225/18142	0.307815	0.848766	0.782795	Dfa0G082990/DfaC11G016100/DfaC08G013980/DfaA11G001450/DfaB06G005040/DfaC11G008410/DfaC06G008720/DfaB07G001590/DfaA06G005410/DfaB05G014610/DfaA05G014640/DfaA11G016240/DfaA11G017220/DfaC04G008430/DfaB07G001560	15
ko04210	ko04210	Apoptosis	10/1038	144/18142	0.310075	0.848766	0.782795	DfaC04G018020/DfaC04G017770/DfaA04G018340/DfaC04G017740/Dfa0G064170/DfaA11G001450/DfaC02G007010/Dfa0G070630/DfaC02G014500/DfaA04G017310	10
ko04912	ko04912	GnRH signaling pathway	10/1038	144/18142	0.310075	0.848766	0.782795	DfaC11G016100/DfaC08G013980/DfaA11G001450/DfaB06G005040/DfaC10G005950/DfaC06G008720/DfaB05G014610/DfaC03G013870/DfaA05G014640/DfaB11G005480	10
map04210	map04210	NA	10/1038	144/18142	0.310075	0.848766	0.782795	DfaC04G018020/DfaC04G017770/DfaA04G018340/DfaC04G017740/Dfa0G064170/DfaA11G001450/DfaC02G007010/Dfa0G070630/DfaC02G014500/DfaA04G017310	10
map04912	map04912	NA	10/1038	144/18142	0.310075	0.848766	0.782795	DfaC11G016100/DfaC08G013980/DfaA11G001450/DfaB06G005040/DfaC10G005950/DfaC06G008720/DfaB05G014610/DfaC03G013870/DfaA05G014640/DfaB11G005480	10
ko04916	ko04916	Melanogenesis	8/1038	113/18142	0.319525	0.867283	0.799873	DfaC11G016100/DfaC08G013980/DfaA11G001450/DfaB06G005040/DfaC06G008720/DfaB05G014610/DfaC03G013870/DfaA05G014640	8
map04916	map04916	NA	8/1038	113/18142	0.319525	0.867283	0.799873	DfaC11G016100/DfaC08G013980/DfaA11G001450/DfaB06G005040/DfaC06G008720/DfaB05G014610/DfaC03G013870/DfaA05G014640	8
ko04015	ko04015	Rap1 signaling pathway	8/1038	116/18142	0.345517	0.930015	0.85773	DfaC11G016100/DfaC08G013980/DfaA11G001450/DfaB06G005040/DfaB03G025270/DfaC06G008720/DfaB05G014610/DfaA05G014640	8
map04015	map04015	NA	8/1038	116/18142	0.345517	0.930015	0.85773	DfaC11G016100/DfaC08G013980/DfaA11G001450/DfaB06G005040/DfaB03G025270/DfaC06G008720/DfaB05G014610/DfaA05G014640	8
ko00240	ko00240	Pyrimidine metabolism	22/1038	350/18142	0.355075	0.947845	0.874173	DfaB01G014560/DfaA03G023660/DfaA07G012130/Dfa0G012610/DfaC10G003710/DfaB05G014370/DfaC05G003040/DfaC11G009200/DfaB02G001290/DfaA02G002850/DfaA01G011820/DfaC06G016490/DfaA08G027450/DfaC10G003160/DfaA01G014350/DfaC11G014840/DfaA01G015900/DfaB05G015180/DfaC01G018970/DfaC09G005870/DfaB03G022510/Dfa0G081270	22
map00240	map00240	NA	22/1038	350/18142	0.355075	0.947845	0.874173	DfaB01G014560/DfaA03G023660/DfaA07G012130/Dfa0G012610/DfaC10G003710/DfaB05G014370/DfaC05G003040/DfaC11G009200/DfaB02G001290/DfaA02G002850/DfaA01G011820/DfaC06G016490/DfaA08G027450/DfaC10G003160/DfaA01G014350/DfaC11G014840/DfaA01G015900/DfaB05G015180/DfaC01G018970/DfaC09G005870/DfaB03G022510/Dfa0G081270	22
ko05014	ko05014	Amyotrophic lateral sclerosis	6/1038	85/18142	0.359218	0.951044	0.877124	DfaC03G010300/DfaC09G003100/DfaB03G025270/DfaC09G007770/DfaC02G007010/DfaB01G012340	6
map05014	map05014	NA	6/1038	85/18142	0.359218	0.951044	0.877124	DfaC03G010300/DfaC09G003100/DfaB03G025270/DfaC09G007770/DfaC02G007010/DfaB01G012340	6
ko05322	ko05322	Systemic lupus erythematosus	7/1038	102/18142	0.366432	0.962255	0.887464	Dfa0G082990/DfaC11G016100/DfaC11G008410/DfaA06G005410/DfaA11G016240/DfaA11G017220/DfaC04G008430	7
map05322	map05322	NA	7/1038	102/18142	0.366432	0.962255	0.887464	Dfa0G082990/DfaC11G016100/DfaC11G008410/DfaA06G005410/DfaA11G016240/DfaA11G017220/DfaC04G008430	7
ko00030	ko00030	Pentose phosphate pathway	10/1038	153/18142	0.379029	0.98731	0.910571	DfaA06G008420/DfaC11G008240/DfaC01G003090/DfaA03G014110/DfaC03G002210/DfaA11G016590/DfaA02G013060/DfaC03G012660/DfaC11G009050/DfaB06G012050	10
map00030	map00030	NA	10/1038	153/18142	0.379029	0.98731	0.910571	DfaA06G008420/DfaC11G008240/DfaC01G003090/DfaA03G014110/DfaC03G002210/DfaA11G016590/DfaA02G013060/DfaC03G012660/DfaC11G009050/DfaB06G012050	10
ko05202	ko05202	Transcriptional misregulation in cancer	9/1038	137/18142	0.384087	0.992482	0.915341	DfaB06G015090/DfaB03G001460/Dfa0G064170/DfaC11G008410/DfaB06G014910/DfaA11G016240/DfaA11G017220/DfaC04G008430/DfaA11G008170	9
map05202	map05202	NA	9/1038	137/18142	0.384087	0.992482	0.915341	DfaB06G015090/DfaB03G001460/Dfa0G064170/DfaC11G008410/DfaB06G014910/DfaA11G016240/DfaA11G017220/DfaC04G008430/DfaA11G008170	9
ko04392	ko04392	Hippo signaling pathway - multiple species	3/1038	39/18142	0.387523	0.993412	0.916199	DfaA04G011990/DfaB03G023740/Dfa0G025530	3
map04392	map04392	NA	3/1038	39/18142	0.387523	0.993412	0.916199	DfaA04G011990/DfaB03G023740/Dfa0G025530	3
ko04112	ko04112	Cell cycle - Caulobacter	4/1038	56/18142	0.399732	0.99999	0.922265	DfaA05G001240/DfaB06G009680/DfaA09G000130/DfaA06G009830	4
map04112	map04112	NA	4/1038	56/18142	0.399732	0.99999	0.922265	DfaA05G001240/DfaB06G009680/DfaA09G000130/DfaA06G009830	4
ko04920	ko04920	Adipocytokine signaling pathway	9/1038	139/18142	0.400587	0.99999	0.922265	DfaC01G014670/DfaB05G016420/DfaC09G001620/DfaC10G002210/DfaC05G008830/DfaB01G023930/DfaA01G010000/DfaC10G002770/DfaC02G009090	9
map04920	map04920	NA	9/1038	139/18142	0.400587	0.99999	0.922265	DfaC01G014670/DfaB05G016420/DfaC09G001620/DfaC10G002210/DfaC05G008830/DfaB01G023930/DfaA01G010000/DfaC10G002770/DfaC02G009090	9
ko00620	ko00620	Pyruvate metabolism	14/1038	224/18142	0.405954	0.99999	0.922265	Dfa0G076710/DfaC08G011310/DfaC07G012960/DfaA02G012070/DfaA12G001620/DfaB01G011180/DfaC04G018380/DfaA03G020540/DfaB01G028390/DfaB03G020070/DfaB03G000300/DfaA07G004800/DfaB06G013950/DfaA07G012110	14
map00620	map00620	NA	14/1038	224/18142	0.405954	0.99999	0.922265	Dfa0G076710/DfaC08G011310/DfaC07G012960/DfaA02G012070/DfaA12G001620/DfaB01G011180/DfaC04G018380/DfaA03G020540/DfaB01G028390/DfaB03G020070/DfaB03G000300/DfaA07G004800/DfaB06G013950/DfaA07G012110	14
ko02020	ko02020	Two-component system	4/1038	57/18142	0.412836	0.99999	0.922265	DfaC03G018170/DfaB03G020390/Dfa0G085520/DfaC02G007010	4
map02020	map02020	NA	4/1038	57/18142	0.412836	0.99999	0.922265	DfaC03G018170/DfaB03G020390/Dfa0G085520/DfaC02G007010	4
ko04750	ko04750	Inflammatory mediator regulation of TRP channels	7/1038	107/18142	0.413862	0.99999	0.922265	DfaC11G016100/DfaC08G013980/DfaB06G005040/DfaC06G008720/DfaB05G014610/DfaC03G013870/DfaA05G014640	7
map04750	map04750	NA	7/1038	107/18142	0.413862	0.99999	0.922265	DfaC11G016100/DfaC08G013980/DfaB06G005040/DfaC06G008720/DfaB05G014610/DfaC03G013870/DfaA05G014640	7
ko04973	ko04973	Carbohydrate digestion and absorption	3/1038	41/18142	0.41882	0.99999	0.922265	DfaB01G001590/DfaC02G013190/DfaC01G016790	3
map04973	map04973	NA	3/1038	41/18142	0.41882	0.99999	0.922265	DfaB01G001590/DfaC02G013190/DfaC01G016790	3
ko00903	ko00903	Limonene and pinene degradation	2/1038	25/18142	0.423021	0.99999	0.922265	DfaA03G020540/DfaB03G020070	2
map00903	map00903	NA	2/1038	25/18142	0.423021	0.99999	0.922265	DfaA03G020540/DfaB03G020070	2
ko04270	ko04270	Vascular smooth muscle contraction	7/1038	109/18142	0.432796	0.99999	0.922265	DfaC11G016100/DfaC08G013980/DfaA11G001450/DfaB06G005040/DfaC06G008720/DfaB05G014610/DfaA05G014640	7
map04270	map04270	NA	7/1038	109/18142	0.432796	0.99999	0.922265	DfaC11G016100/DfaC08G013980/DfaA11G001450/DfaB06G005040/DfaC06G008720/DfaB05G014610/DfaA05G014640	7
ko04020	ko04020	Calcium signaling pathway	11/1038	178/18142	0.440741	0.99999	0.922265	DfaC09G005610/DfaC11G016100/DfaC08G013980/DfaB06G005040/DfaB06G001800/DfaC09G003100/DfaB01G005860/DfaC06G008720/DfaB05G014610/DfaC03G013870/DfaA05G014640	11
map04020	map04020	NA	11/1038	178/18142	0.440741	0.99999	0.922265	DfaC09G005610/DfaC11G016100/DfaC08G013980/DfaB06G005040/DfaB06G001800/DfaC09G003100/DfaB01G005860/DfaC06G008720/DfaB05G014610/DfaC03G013870/DfaA05G014640	11
ko05030	ko05030	Cocaine addiction	2/1038	26/18142	0.442937	0.99999	0.922265	DfaB07G001590/DfaB07G001560	2
ko05221	ko05221	Acute myeloid leukemia	2/1038	26/18142	0.442937	0.99999	0.922265	DfaA11G001450/DfaA05G016750	2
map05030	map05030	NA	2/1038	26/18142	0.442937	0.99999	0.922265	DfaB07G001590/DfaB07G001560	2
map05221	map05221	NA	2/1038	26/18142	0.442937	0.99999	0.922265	DfaA11G001450/DfaA05G016750	2
ko00944	ko00944	Flavone and flavonol biosynthesis	1/1038	10/18142	0.445298	0.99999	0.922265	DfaA09G008530	1
map00944	map00944	NA	1/1038	10/18142	0.445298	0.99999	0.922265	DfaA09G008530	1
ko05205	ko05205	Proteoglycans in cancer	11/1038	179/18142	0.448133	0.99999	0.922265	DfaC04G018020/DfaC04G017770/DfaA04G018340/DfaB06G015090/DfaC04G017740/DfaA11G001450/DfaC05G003150/DfaB03G025270/DfaA05G016750/DfaC03G013870/DfaA04G017310	11
map05205	map05205	NA	11/1038	179/18142	0.448133	0.99999	0.922265	DfaC04G018020/DfaC04G017770/DfaA04G018340/DfaB06G015090/DfaC04G017740/DfaA11G001450/DfaC05G003150/DfaB03G025270/DfaA05G016750/DfaC03G013870/DfaA04G017310	11
ko04151	ko04151	PI3K-Akt signaling pathway	21/1038	354/18142	0.464303	0.99999	0.922265	DfaC09G006980/DfaC08G012100/DfaC01G014670/DfaB05G016420/DfaB02G003310/DfaB10G009560/DfaA11G001450/DfaC09G001620/DfaA09G004630/DfaC05G003150/DfaB03G025270/DfaA05G016750/DfaB05G010830/DfaC05G008830/DfaB01G023930/DfaA01G010000/DfaB12G000420/DfaC04G002940/DfaC10G002770/DfaC10G012770/DfaC02G009090	21
map04151	map04151	NA	21/1038	354/18142	0.464303	0.99999	0.922265	DfaC09G006980/DfaC08G012100/DfaC01G014670/DfaB05G016420/DfaB02G003310/DfaB10G009560/DfaA11G001450/DfaC09G001620/DfaA09G004630/DfaC05G003150/DfaB03G025270/DfaA05G016750/DfaB05G010830/DfaC05G008830/DfaB01G023930/DfaA01G010000/DfaB12G000420/DfaC04G002940/DfaC10G002770/DfaC10G012770/DfaC02G009090	21
ko04930	ko04930	Type II diabetes mellitus	4/1038	61/18142	0.464507	0.99999	0.922265	DfaB01G001590/DfaC02G013190/DfaA11G001450/DfaC04G018380	4
map04930	map04930	NA	4/1038	61/18142	0.464507	0.99999	0.922265	DfaB01G001590/DfaC02G013190/DfaA11G001450/DfaC04G018380	4
ko04622	ko04622	RIG-I-like receptor signaling pathway	3/1038	44/18142	0.464694	0.99999	0.922265	DfaC03G021650/DfaA01G013470/Dfa0G071390	3
map04622	map04622	NA	3/1038	44/18142	0.464694	0.99999	0.922265	DfaC03G021650/DfaA01G013470/Dfa0G071390	3
ko04720	ko04720	Long-term potentiation	9/1038	147/18142	0.46644	0.99999	0.922265	DfaC11G016100/DfaC08G013980/DfaA11G001450/DfaB06G005040/DfaC09G003100/DfaC06G008720/DfaB05G014610/DfaC03G013870/DfaA05G014640	9
map04720	map04720	NA	9/1038	147/18142	0.46644	0.99999	0.922265	DfaC11G016100/DfaC08G013980/DfaA11G001450/DfaB06G005040/DfaC09G003100/DfaC06G008720/DfaB05G014610/DfaC03G013870/DfaA05G014640	9
ko00361	ko00361	Chlorocyclohexane and chlorobenzene degradation	1/1038	11/18142	0.477053	0.99999	0.922265	DfaB02G007620	1
ko00364	ko00364	Fluorobenzoate degradation	1/1038	11/18142	0.477053	0.99999	0.922265	DfaB02G007620	1
ko00402	ko00402	Benzoxazinoid biosynthesis	1/1038	11/18142	0.477053	0.99999	0.922265	DfaA08G025370	1
ko00623	ko00623	Toluene degradation	1/1038	11/18142	0.477053	0.99999	0.922265	DfaB02G007620	1
map00361	map00361	NA	1/1038	11/18142	0.477053	0.99999	0.922265	DfaB02G007620	1
map00364	map00364	NA	1/1038	11/18142	0.477053	0.99999	0.922265	DfaB02G007620	1
map00402	map00402	NA	1/1038	11/18142	0.477053	0.99999	0.922265	DfaA08G025370	1
map00623	map00623	NA	1/1038	11/18142	0.477053	0.99999	0.922265	DfaB02G007620	1
ko00720	ko00720	Carbon fixation pathways in prokaryotes	4/1038	62/18142	0.477182	0.99999	0.922265	DfaA12G021750/Dfa0G003670/DfaA07G004740/DfaB06G015110	4
map00720	map00720	NA	4/1038	62/18142	0.477182	0.99999	0.922265	DfaA12G021750/Dfa0G003670/DfaA07G004740/DfaB06G015110	4
ko04923	ko04923	Regulation of lipolysis in adipocytes	2/1038	28/18142	0.481586	0.99999	0.922265	DfaC06G008140/DfaA01G027050	2
map04923	map04923	NA	2/1038	28/18142	0.481586	0.99999	0.922265	DfaC06G008140/DfaA01G027050	2
ko03050	ko03050	Proteasome	11/1038	184/18142	0.48489	0.99999	0.922265	DfaA09G000220/DfaB04G011250/DfaA12G024140/DfaA03G023990/DfaA11G015950/Dfa0G024220/DfaA12G015930/Dfa0G032300/Dfa0G030680/DfaA12G024280/DfaB04G018260	11
map03050	map03050	NA	11/1038	184/18142	0.48489	0.99999	0.922265	DfaA09G000220/DfaB04G011250/DfaA12G024140/DfaA03G023990/DfaA11G015950/Dfa0G024220/DfaA12G015930/Dfa0G032300/Dfa0G030680/DfaA12G024280/DfaB04G018260	11
ko05130	ko05130	Pathogenic Escherichia coli infection	5/1038	81/18142	0.496946	0.99999	0.922265	DfaB08G002130/Dfa0G043940/DfaB08G001940/DfaB08G000150/Dfa0G057600	5
map05130	map05130	NA	5/1038	81/18142	0.496946	0.99999	0.922265	DfaB08G002130/Dfa0G043940/DfaB08G001940/DfaB08G000150/Dfa0G057600	5
ko04024	ko04024	cAMP signaling pathway	11/1038	186/18142	0.499455	0.99999	0.922265	DfaA12G020020/DfaC11G016100/DfaC08G013980/DfaA11G001450/DfaB06G005040/DfaB03G025270/DfaC06G008720/DfaB05G014610/DfaC03G013870/DfaA05G014640/DfaB11G005480	11
map04024	map04024	NA	11/1038	186/18142	0.499455	0.99999	0.922265	DfaA12G020020/DfaC11G016100/DfaC08G013980/DfaA11G001450/DfaB06G005040/DfaB03G025270/DfaC06G008720/DfaB05G014610/DfaC03G013870/DfaA05G014640/DfaB11G005480	11
ko05323	ko05323	Rheumatoid arthritis	7/1038	117/18142	0.507299	0.99999	0.922265	DfaC04G018020/DfaC04G017770/DfaA12G010750/DfaA04G018340/DfaC04G017740/Dfa0G076370/DfaA04G017310	7
map05323	map05323	NA	7/1038	117/18142	0.507299	0.99999	0.922265	DfaC04G018020/DfaC04G017770/DfaA12G010750/DfaA04G018340/DfaC04G017740/Dfa0G076370/DfaA04G017310	7
ko00565	ko00565	Ether lipid metabolism	5/1038	82/18142	0.507896	0.99999	0.922265	DfaC09G005170/DfaC11G016640/DfaB08G001630/DfaB08G000470/DfaB11G005480	5
map00565	map00565	NA	5/1038	82/18142	0.507896	0.99999	0.922265	DfaC09G005170/DfaC11G016640/DfaB08G001630/DfaB08G000470/DfaB11G005480	5
ko04660	ko04660	T cell receptor signaling pathway	4/1038	65/18142	0.514467	0.99999	0.922265	DfaA11G001450/DfaA01G013470/DfaC09G003100/Dfa0G071390	4
map04660	map04660	NA	4/1038	65/18142	0.514467	0.99999	0.922265	DfaA11G001450/DfaA01G013470/DfaC09G003100/Dfa0G071390	4
ko04520	ko04520	Adherens junction	5/1038	83/18142	0.51875	0.99999	0.922265	DfaA11G001450/DfaB12G002740/DfaA01G013470/DfaB03G025270/Dfa0G071390	5
map04520	map04520	NA	5/1038	83/18142	0.51875	0.99999	0.922265	DfaA11G001450/DfaB12G002740/DfaA01G013470/DfaB03G025270/Dfa0G071390	5
ko04974	ko04974	Protein digestion and absorption	4/1038	66/18142	0.526622	0.99999	0.922265	DfaB10G009560/DfaB11G004440/DfaC10G012770/DfaA11G004410	4
map04974	map04974	NA	4/1038	66/18142	0.526622	0.99999	0.922265	DfaB10G009560/DfaB11G004440/DfaC10G012770/DfaA11G004410	4
ko05206	ko05206	MicroRNAs in cancer	11/1038	191/18142	0.53537	0.99999	0.922265	Dfa0G043950/Dfa0G064170/DfaC11G013160/DfaB08G002120/DfaC01G017210/DfaB12G000420/DfaC04G002940/Dfa0G057610/DfaC08G020090/DfaA01G022960/DfaA07G017950	11
map05206	map05206	NA	11/1038	191/18142	0.53537	0.99999	0.922265	Dfa0G043950/Dfa0G064170/DfaC11G013160/DfaB08G002120/DfaC01G017210/DfaB12G000420/DfaC04G002940/Dfa0G057610/DfaC08G020090/DfaA01G022960/DfaA07G017950	11
ko00981	ko00981	Insect hormone biosynthesis	2/1038	31/18142	0.536339	0.99999	0.922265	DfaA03G020540/DfaB03G020070	2
ko04512	ko04512	ECM-receptor interaction	2/1038	31/18142	0.536339	0.99999	0.922265	DfaB10G009560/DfaC10G012770	2
ko04911	ko04911	Insulin secretion	2/1038	31/18142	0.536339	0.99999	0.922265	DfaB03G008650/DfaC03G013870	2
ko04940	ko04940	Type I diabetes mellitus	2/1038	31/18142	0.536339	0.99999	0.922265	DfaC11G015140/DfaA08G006610	2
map00981	map00981	NA	2/1038	31/18142	0.536339	0.99999	0.922265	DfaA03G020540/DfaB03G020070	2
map04512	map04512	NA	2/1038	31/18142	0.536339	0.99999	0.922265	DfaB10G009560/DfaC10G012770	2
map04911	map04911	NA	2/1038	31/18142	0.536339	0.99999	0.922265	DfaB03G008650/DfaC03G013870	2
map04940	map04940	NA	2/1038	31/18142	0.536339	0.99999	0.922265	DfaC11G015140/DfaA08G006610	2
ko00061	ko00061	Fatty acid biosynthesis	7/1038	121/18142	0.543319	0.99999	0.922265	DfaC11G007850/DfaC03G005720/DfaA07G009210/Dfa0G012450/DfaC01G004960/DfaC05G009500/DfaA06G001510	7
map00061	map00061	NA	7/1038	121/18142	0.543319	0.99999	0.922265	DfaC11G007850/DfaC03G005720/DfaA07G009210/Dfa0G012450/DfaC01G004960/DfaC05G009500/DfaA06G001510	7
ko05146	ko05146	Amoebiasis	5/1038	86/18142	0.550672	0.99999	0.922265	DfaB12G003850/DfaB10G009560/Dfa0G070350/DfaC09G007770/DfaC10G012770	5
map05146	map05146	NA	5/1038	86/18142	0.550672	0.99999	0.922265	DfaB12G003850/DfaB10G009560/Dfa0G070350/DfaC09G007770/DfaC10G012770	5
ko04012	ko04012	ErbB signaling pathway	3/1038	50/18142	0.551119	0.99999	0.922265	DfaA11G001450/DfaA05G016750/DfaC03G013870	3
map04012	map04012	NA	3/1038	50/18142	0.551119	0.99999	0.922265	DfaA11G001450/DfaA05G016750/DfaC03G013870	3
ko04070	ko04070	Phosphatidylinositol signaling system	13/1038	229/18142	0.552401	0.99999	0.922265	DfaC11G016100/DfaA01G024130/DfaC08G013980/DfaA09G000360/DfaC07G000810/DfaB06G005040/DfaA05G001000/DfaC06G008720/DfaB05G014610/DfaC04G002940/DfaA05G014640/DfaC11G015390/DfaA08G006330	13
map04070	map04070	NA	13/1038	229/18142	0.552401	0.99999	0.922265	DfaC11G016100/DfaA01G024130/DfaC08G013980/DfaA09G000360/DfaC07G000810/DfaB06G005040/DfaA05G001000/DfaC06G008720/DfaB05G014610/DfaC04G002940/DfaA05G014640/DfaC11G015390/DfaA08G006330	13
ko05167	ko05167	Kaposi sarcoma-associated herpesvirus infection	11/1038	194/18142	0.556498	0.99999	0.922265	DfaC11G016100/DfaC08G013980/DfaA11G001450/DfaB06G005040/DfaB12G000060/DfaC09G003100/DfaB03G025270/DfaC02G007010/DfaC06G008720/DfaB05G014610/DfaA05G014640	11
map05167	map05167	NA	11/1038	194/18142	0.556498	0.99999	0.922265	DfaC11G016100/DfaC08G013980/DfaA11G001450/DfaB06G005040/DfaB12G000060/DfaC09G003100/DfaB03G025270/DfaC02G007010/DfaC06G008720/DfaB05G014610/DfaA05G014640	11
ko04360	ko04360	Axon guidance	7/1038	123/18142	0.560914	0.99999	0.922265	DfaB08G007850/Dfa0G082970/DfaA11G001450/DfaC09G003100/DfaB03G025270/DfaA08G006900/DfaC03G013870	7
map04360	map04360	NA	7/1038	123/18142	0.560914	0.99999	0.922265	DfaB08G007850/Dfa0G082970/DfaA11G001450/DfaC09G003100/DfaB03G025270/DfaA08G006900/DfaC03G013870	7
ko00521	ko00521	Streptomycin biosynthesis	2/1038	33/18142	0.570564	0.99999	0.922265	DfaB01G001590/DfaC02G013190	2
map00521	map00521	NA	2/1038	33/18142	0.570564	0.99999	0.922265	DfaB01G001590/DfaC02G013190	2
ko04152	ko04152	AMPK signaling pathway	19/1038	339/18142	0.571017	0.99999	0.922265	DfaC08G012100/DfaC01G003090/DfaC01G014670/DfaB05G016420/DfaC09G001620/DfaA11G016590/DfaA02G013060/DfaC10G002210/DfaA01G013470/DfaA02G011180/DfaA05G016750/DfaC05G008830/DfaB01G023930/DfaA01G010000/Dfa0G071390/DfaB12G000420/DfaC10G002770/Dfa0G065370/DfaC02G009090	19
map04152	map04152	NA	19/1038	339/18142	0.571017	0.99999	0.922265	DfaC08G012100/DfaC01G003090/DfaC01G014670/DfaB05G016420/DfaC09G001620/DfaA11G016590/DfaA02G013060/DfaC10G002210/DfaA01G013470/DfaA02G011180/DfaA05G016750/DfaC05G008830/DfaB01G023930/DfaA01G010000/Dfa0G071390/DfaB12G000420/DfaC10G002770/Dfa0G065370/DfaC02G009090	19
ko00540	ko00540	Lipopolysaccharide biosynthesis	1/1038	15/18142	0.586919	0.99999	0.922265	DfaB03G002240	1
map00540	map00540	NA	1/1038	15/18142	0.586919	0.99999	0.922265	DfaB03G002240	1
ko04217	ko04217	Necroptosis	11/1038	199/18142	0.590851	0.99999	0.922265	Dfa0G082990/DfaC11G016100/DfaA12G021030/DfaC03G018170/DfaB03G020390/DfaB06G001800/DfaC07G010900/Dfa0G085520/DfaC03G013870/DfaB08G000280/DfaB08G001830	11
map04217	map04217	NA	11/1038	199/18142	0.590851	0.99999	0.922265	Dfa0G082990/DfaC11G016100/DfaA12G021030/DfaC03G018170/DfaB03G020390/DfaB06G001800/DfaC07G010900/Dfa0G085520/DfaC03G013870/DfaB08G000280/DfaB08G001830	11
ko00780	ko00780	Biotin metabolism	3/1038	53/18142	0.591108	0.99999	0.922265	DfaA07G009210/DfaC05G009500/DfaA06G001510	3
ko04668	ko04668	TNF signaling pathway	3/1038	53/18142	0.591108	0.99999	0.922265	DfaA11G001450/DfaA01G013470/Dfa0G071390	3
map00780	map00780	NA	3/1038	53/18142	0.591108	0.99999	0.922265	DfaA07G009210/DfaC05G009500/DfaA06G001510	3
map04668	map04668	NA	3/1038	53/18142	0.591108	0.99999	0.922265	DfaA11G001450/DfaA01G013470/Dfa0G071390	3
ko00062	ko00062	Fatty acid elongation	5/1038	90/18142	0.591565	0.99999	0.922265	DfaA03G014040/DfaC08G004500/DfaA02G002630/DfaC04G013300/Dfa0G057730	5
map00062	map00062	NA	5/1038	90/18142	0.591565	0.99999	0.922265	DfaA03G014040/DfaC08G004500/DfaA02G002630/DfaC04G013300/Dfa0G057730	5
ko04623	ko04623	Cytosolic DNA-sensing pathway	3/1038	54/18142	0.603916	0.99999	0.922265	Dfa0G012610/DfaA08G027450/DfaC10G003160	3
map04623	map04623	NA	3/1038	54/18142	0.603916	0.99999	0.922265	Dfa0G012610/DfaA08G027450/DfaC10G003160	3
ko03450	ko03450	Non-homologous end-joining	1/1038	16/18142	0.610573	0.99999	0.922265	DfaB02G002830	1
ko04960	ko04960	Aldosterone-regulated sodium reabsorption	1/1038	16/18142	0.610573	0.99999	0.922265	DfaA11G001450	1
map03450	map03450	NA	1/1038	16/18142	0.610573	0.99999	0.922265	DfaB02G002830	1
map04960	map04960	NA	1/1038	16/18142	0.610573	0.99999	0.922265	DfaA11G001450	1
ko00040	ko00040	Pentose and glucuronate interconversions	10/1038	184/18142	0.61232	0.99999	0.922265	DfaC09G009160/DfaA06G008420/DfaA06G007970/DfaC11G016660/DfaC11G016650/DfaB04G001220/DfaA08G023500/DfaC11G016640/DfaB08G023430/DfaC04G000930	10
map00040	map00040	NA	10/1038	184/18142	0.61232	0.99999	0.922265	DfaC09G009160/DfaA06G008420/DfaA06G007970/DfaC11G016660/DfaC11G016650/DfaB04G001220/DfaA08G023500/DfaC11G016640/DfaB08G023430/DfaC04G000930	10
ko00564	ko00564	Glycerophospholipid metabolism	15/1038	275/18142	0.61355	0.99999	0.922265	DfaC02G012680/DfaC09G005820/Dfa0G001450/DfaA07G010040/DfaB10G007030/DfaA02G006010/DfaB03G000480/DfaC01G016530/DfaA03G010820/DfaA12G017760/DfaB01G016910/Dfa0G085290/DfaC08G017020/DfaA05G001190/DfaB11G005480	15
map00564	map00564	NA	15/1038	275/18142	0.61355	0.99999	0.922265	DfaC02G012680/DfaC09G005820/Dfa0G001450/DfaA07G010040/DfaB10G007030/DfaA02G006010/DfaB03G000480/DfaC01G016530/DfaA03G010820/DfaA12G017760/DfaB01G016910/Dfa0G085290/DfaC08G017020/DfaA05G001190/DfaB11G005480	15
ko04391	ko04391	Hippo signaling pathway - fly	6/1038	111/18142	0.615533	0.99999	0.922265	DfaA04G011990/DfaC08G012100/DfaB02G003310/DfaB03G023740/DfaB05G010830/Dfa0G025530	6
map04391	map04391	NA	6/1038	111/18142	0.615533	0.99999	0.922265	DfaA04G011990/DfaC08G012100/DfaB02G003310/DfaB03G023740/DfaB05G010830/Dfa0G025530	6
ko00904	ko00904	Diterpenoid biosynthesis	4/1038	74/18142	0.617983	0.99999	0.922265	DfaC02G003600/DfaA04G015860/DfaB02G001920/DfaA02G012620	4
map00904	map00904	NA	4/1038	74/18142	0.617983	0.99999	0.922265	DfaC02G003600/DfaA04G015860/DfaB02G001920/DfaA02G012620	4
ko04721	ko04721	Synaptic vesicle cycle	9/1038	167/18142	0.621404	0.99999	0.922265	DfaB01G017030/DfaB03G008650/DfaB08G001640/DfaC04G008870/DfaC11G017860/DfaA01G000010/DfaA01G016900/DfaA08G024920/DfaB08G000460	9
map04721	map04721	NA	9/1038	167/18142	0.621404	0.99999	0.922265	DfaB01G017030/DfaB03G008650/DfaB08G001640/DfaC04G008870/DfaC11G017860/DfaA01G000010/DfaA01G016900/DfaA08G024920/DfaB08G000460	9
ko04066	ko04066	HIF-1 signaling pathway	8/1038	149/18142	0.624258	0.99999	0.922265	DfaC09G006980/DfaB01G001590/DfaC02G013190/DfaA11G001450/DfaA09G004630/DfaC05G003150/DfaA05G016750/DfaC03G013870	8
map04066	map04066	NA	8/1038	149/18142	0.624258	0.99999	0.922265	DfaC09G006980/DfaB01G001590/DfaC02G013190/DfaA11G001450/DfaA09G004630/DfaC05G003150/DfaA05G016750/DfaC03G013870	8
ko00966	ko00966	Glucosinolate biosynthesis	2/1038	37/18142	0.633392	0.99999	0.922265	DfaA12G001620/Dfa0G014170	2
ko04658	ko04658	Th1 and Th2 cell differentiation	2/1038	37/18142	0.633392	0.99999	0.922265	DfaA11G001450/DfaC09G003100	2
map00966	map00966	NA	2/1038	37/18142	0.633392	0.99999	0.922265	DfaA12G001620/Dfa0G014170	2
map04658	map04658	NA	2/1038	37/18142	0.633392	0.99999	0.922265	DfaA11G001450/DfaC09G003100	2
ko00625	ko00625	Chloroalkane and chloroalkene degradation	2/1038	38/18142	0.64793	0.99999	0.922265	DfaA03G020540/DfaB03G020070	2
ko05218	ko05218	Melanoma	2/1038	38/18142	0.64793	0.99999	0.922265	DfaA11G001450/DfaC04G002940	2
map00625	map00625	NA	2/1038	38/18142	0.64793	0.99999	0.922265	DfaA03G020540/DfaB03G020070	2
map05218	map05218	NA	2/1038	38/18142	0.64793	0.99999	0.922265	DfaA11G001450/DfaC04G002940	2
ko05210	ko05210	Colorectal cancer	4/1038	77/18142	0.649253	0.99999	0.922265	DfaA11G001450/DfaB03G025270/DfaC02G007010/DfaA05G016750	4
map05210	map05210	NA	4/1038	77/18142	0.649253	0.99999	0.922265	DfaA11G001450/DfaB03G025270/DfaC02G007010/DfaA05G016750	4
ko05224	ko05224	Breast cancer	3/1038	58/18142	0.652434	0.99999	0.922265	DfaA11G001450/DfaA05G016750/DfaC04G002940	3
map05224	map05224	NA	3/1038	58/18142	0.652434	0.99999	0.922265	DfaA11G001450/DfaA05G016750/DfaC04G002940	3
ko04014	ko04014	Ras signaling pathway	10/1038	190/18142	0.652553	0.99999	0.922265	DfaC11G016100/DfaC08G013980/DfaA11G001450/DfaB06G005040/DfaB03G025270/DfaC09G007770/DfaC06G008720/DfaB05G014610/DfaA05G014640/DfaB11G005480	10
map04014	map04014	NA	10/1038	190/18142	0.652553	0.99999	0.922265	DfaC11G016100/DfaC08G013980/DfaA11G001450/DfaB06G005040/DfaB03G025270/DfaC09G007770/DfaC06G008720/DfaB05G014610/DfaA05G014640/DfaB11G005480	10
ko00902	ko00902	Monoterpenoid biosynthesis	1/1038	18/18142	0.653899	0.99999	0.922265	DfaA03G000810	1
map00902	map00902	NA	1/1038	18/18142	0.653899	0.99999	0.922265	DfaA03G000810	1
ko00010	ko00010	Glycolysis / Gluconeogenesis	19/1038	356/18142	0.656695	0.99999	0.922265	Dfa0G076710/DfaB01G001590/DfaC01G003090/DfaC08G011310/DfaC02G013190/DfaB02G005890/DfaC02G005370/DfaB10G009560/DfaC10G006000/DfaC07G012960/DfaA11G016590/DfaA02G013060/DfaC04G018380/DfaA03G020540/DfaB03G020070/DfaB03G000300/Dfa0G058150/DfaC10G006010/DfaC10G012770	19
map00010	map00010	NA	19/1038	356/18142	0.656695	0.99999	0.922265	Dfa0G076710/DfaB01G001590/DfaC01G003090/DfaC08G011310/DfaC02G013190/DfaB02G005890/DfaC02G005370/DfaB10G009560/DfaC10G006000/DfaC07G012960/DfaA11G016590/DfaA02G013060/DfaC04G018380/DfaA03G020540/DfaB03G020070/DfaB03G000300/Dfa0G058150/DfaC10G006010/DfaC10G012770	19
ko00440	ko00440	Phosphonate and phosphinate metabolism	1/1038	19/18142	0.673721	0.99999	0.922265	DfaA05G001190	1
map00440	map00440	NA	1/1038	19/18142	0.673721	0.99999	0.922265	DfaA05G001190	1
ko00020	ko00020	Citrate cycle (TCA cycle)	8/1038	157/18142	0.681982	0.99999	0.922265	DfaB06G012910/DfaC08G011310/DfaA12G021750/Dfa0G003670/DfaB03G000300/DfaA07G004740/DfaA07G012110/DfaB06G015110	8
ko04011	ko04011	MAPK signaling pathway - yeast	8/1038	157/18142	0.681982	0.99999	0.922265	DfaA06G001950/DfaB02G003310/DfaA11G001450/DfaC03G010300/DfaB04G018970/DfaB05G010830/DfaA04G015730/Dfa0G084290	8
map00020	map00020	NA	8/1038	157/18142	0.681982	0.99999	0.922265	DfaB06G012910/DfaC08G011310/DfaA12G021750/Dfa0G003670/DfaB03G000300/DfaA07G004740/DfaA07G012110/DfaB06G015110	8
map04011	map04011	NA	8/1038	157/18142	0.681982	0.99999	0.922265	DfaA06G001950/DfaB02G003310/DfaA11G001450/DfaC03G010300/DfaB04G018970/DfaB05G010830/DfaA04G015730/Dfa0G084290	8
ko00640	ko00640	Propanoate metabolism	4/1038	81/18142	0.688219	0.99999	0.922265	DfaA08G001380/DfaC07G012960/DfaA01G022390/DfaB01G023780	4
map00640	map00640	NA	4/1038	81/18142	0.688219	0.99999	0.922265	DfaA08G001380/DfaC07G012960/DfaA01G022390/DfaB01G023780	4
ko04978	ko04978	Mineral absorption	2/1038	41/18142	0.688795	0.99999	0.922265	DfaB03G011300/DfaC11G021190	2
map04978	map04978	NA	2/1038	41/18142	0.688795	0.99999	0.922265	DfaB03G011300/DfaC11G021190	2
ko05231	ko05231	Choline metabolism in cancer	8/1038	158/18142	0.688796	0.99999	0.922265	DfaA05G011590/DfaA11G001450/DfaC01G016530/DfaB03G025270/DfaA05G016750/DfaA04G016580/DfaA05G001190/DfaB11G005480	8
map05231	map05231	NA	8/1038	158/18142	0.688796	0.99999	0.922265	DfaA05G011590/DfaA11G001450/DfaC01G016530/DfaB03G025270/DfaA05G016750/DfaA04G016580/DfaA05G001190/DfaB11G005480	8
ko04013	ko04013	MAPK signaling pathway - fly	11/1038	215/18142	0.691671	0.99999	0.922265	DfaB03G006090/DfaA03G006620/DfaA11G001450/DfaA01G013470/DfaB03G025270/DfaB06G014910/DfaA11G013650/Dfa0G071390/DfaB02G012210/DfaC08G015660/Dfa0G043470	11
map04013	map04013	NA	11/1038	215/18142	0.691671	0.99999	0.922265	DfaB03G006090/DfaA03G006620/DfaA11G001450/DfaA01G013470/DfaB03G025270/DfaB06G014910/DfaA11G013650/Dfa0G071390/DfaB02G012210/DfaC08G015660/Dfa0G043470	11
ko00380	ko00380	Tryptophan metabolism	12/1038	234/18142	0.693229	0.99999	0.922265	Dfa0G076710/DfaA03G016320/DfaB08G023560/DfaA01G023570/DfaC03G010300/DfaA03G020540/DfaB07G001590/DfaB03G020070/DfaA03G016340/Dfa0G014170/DfaA03G016310/DfaB07G001560	12
map00380	map00380	NA	12/1038	234/18142	0.693229	0.99999	0.922265	Dfa0G076710/DfaA03G016320/DfaB08G023560/DfaA01G023570/DfaC03G010300/DfaA03G020540/DfaB07G001590/DfaB03G020070/DfaA03G016340/Dfa0G014170/DfaA03G016310/DfaB07G001560	12
ko04390	ko04390	Hippo signaling pathway	6/1038	121/18142	0.697596	0.99999	0.922265	DfaA04G011990/DfaC08G012100/DfaB02G003310/DfaB03G023740/DfaB05G010830/Dfa0G025530	6
map04390	map04390	NA	6/1038	121/18142	0.697596	0.99999	0.922265	DfaA04G011990/DfaC08G012100/DfaB02G003310/DfaB03G023740/DfaB05G010830/Dfa0G025530	6
ko04530	ko04530	Tight junction	12/1038	235/18142	0.698759	0.99999	0.922265	DfaC08G012100/DfaC01G014670/DfaB05G016420/DfaC09G001620/DfaA01G028670/DfaC10G002210/DfaB03G025270/DfaC05G008830/DfaB01G023930/DfaA01G010000/DfaC10G002770/DfaC02G009090	12
map04530	map04530	NA	12/1038	235/18142	0.698759	0.99999	0.922265	DfaC08G012100/DfaC01G014670/DfaB05G016420/DfaC09G001620/DfaA01G028670/DfaC10G002210/DfaB03G025270/DfaC05G008830/DfaB01G023930/DfaA01G010000/DfaC10G002770/DfaC02G009090	12
ko05020	ko05020	Prion disease	2/1038	42/18142	0.701521	0.99999	0.922265	DfaA11G001450/DfaB01G012340	2
ko05416	ko05416	Viral myocarditis	2/1038	42/18142	0.701521	0.99999	0.922265	DfaB03G025270/DfaC02G007010	2
map05020	map05020	NA	2/1038	42/18142	0.701521	0.99999	0.922265	DfaA11G001450/DfaB01G012340	2
map05416	map05416	NA	2/1038	42/18142	0.701521	0.99999	0.922265	DfaB03G025270/DfaC02G007010	2
ko03008	ko03008	Ribosome biogenesis in eukaryotes	11/1038	218/18142	0.708792	0.99999	0.922265	DfaA03G024970/DfaC08G009890/DfaB06G013790/Dfa0G083510/Dfa0G026480/DfaB01G018360/DfaB05G015170/Dfa0G043890/DfaA12G017280/DfaC04G007080/DfaA05G015050	11
map03008	map03008	NA	11/1038	218/18142	0.708792	0.99999	0.922265	DfaA03G024970/DfaC08G009890/DfaB06G013790/Dfa0G083510/Dfa0G026480/DfaB01G018360/DfaB05G015170/Dfa0G043890/DfaA12G017280/DfaC04G007080/DfaA05G015050	11
ko01522	ko01522	Endocrine resistance	2/1038	43/18142	0.713812	0.99999	0.922265	DfaA11G001450/DfaA05G016750	2
map01522	map01522	NA	2/1038	43/18142	0.713812	0.99999	0.922265	DfaA11G001450/DfaA05G016750	2
ko04218	ko04218	Cellular senescence	15/1038	295/18142	0.718229	0.99999	0.922265	DfaC09G005610/DfaC11G016100/DfaC08G013980/Dfa0G064170/DfaA11G001450/DfaB06G005040/DfaB06G001800/DfaA04G014000/DfaC09G003100/DfaA07G010150/DfaB01G005860/DfaC06G008720/DfaB05G014610/DfaC04G002940/DfaA05G014640	15
map04218	map04218	NA	15/1038	295/18142	0.718229	0.99999	0.922265	DfaC09G005610/DfaC11G016100/DfaC08G013980/Dfa0G064170/DfaA11G001450/DfaB06G005040/DfaB06G001800/DfaA04G014000/DfaC09G003100/DfaA07G010150/DfaB01G005860/DfaC06G008720/DfaB05G014610/DfaC04G002940/DfaA05G014640	15
ko04961	ko04961	Endocrine and other factor-regulated calcium reabsorption	4/1038	85/18142	0.724019	0.99999	0.922265	DfaB08G001640/DfaA02G011180/Dfa0G065370/DfaB08G000460	4
map04961	map04961	NA	4/1038	85/18142	0.724019	0.99999	0.922265	DfaB08G001640/DfaA02G011180/Dfa0G065370/DfaB08G000460	4
ko05213	ko05213	Endometrial cancer	2/1038	45/18142	0.737118	0.99999	0.922265	DfaA11G001450/DfaC04G002940	2
ko05222	ko05222	Small cell lung cancer	2/1038	45/18142	0.737118	0.99999	0.922265	DfaC02G007010/DfaC04G002940	2
map05213	map05213	NA	2/1038	45/18142	0.737118	0.99999	0.922265	DfaA11G001450/DfaC04G002940	2
map05222	map05222	NA	2/1038	45/18142	0.737118	0.99999	0.922265	DfaC02G007010/DfaC04G002940	2
ko04650	ko04650	Natural killer cell mediated cytotoxicity	3/1038	67/18142	0.745547	0.99999	0.922265	DfaA11G001450/DfaC09G003100/DfaB03G025270	3
ko05212	ko05212	Pancreatic cancer	3/1038	67/18142	0.745547	0.99999	0.922265	DfaA11G001450/DfaB03G025270/DfaA05G016750	3
map04650	map04650	NA	3/1038	67/18142	0.745547	0.99999	0.922265	DfaA11G001450/DfaC09G003100/DfaB03G025270	3
map05212	map05212	NA	3/1038	67/18142	0.745547	0.99999	0.922265	DfaA11G001450/DfaB03G025270/DfaA05G016750	3
ko04142	ko04142	Lysosome	12/1038	244/18142	0.74575	0.99999	0.922265	DfaC04G018020/DfaC04G017770/DfaB08G024570/DfaA12G010750/DfaA04G018340/DfaC04G017740/Dfa0G076370/DfaC01G021820/DfaA11G016000/Dfa0G070630/DfaC02G014500/DfaA04G017310	12
map04142	map04142	NA	12/1038	244/18142	0.74575	0.99999	0.922265	DfaC04G018020/DfaC04G017770/DfaB08G024570/DfaA12G010750/DfaA04G018340/DfaC04G017740/Dfa0G076370/DfaC01G021820/DfaA11G016000/Dfa0G070630/DfaC02G014500/DfaA04G017310	12
ko00670	ko00670	One carbon pool by folate	2/1038	46/18142	0.748152	0.99999	0.922265	DfaC01G009780/DfaA01G005030	2
ko04664	ko04664	Fc epsilon RI signaling pathway	2/1038	46/18142	0.748152	0.99999	0.922265	DfaA11G001450/DfaB03G025270	2
map00670	map00670	NA	2/1038	46/18142	0.748152	0.99999	0.922265	DfaC01G009780/DfaA01G005030	2
map04664	map04664	NA	2/1038	46/18142	0.748152	0.99999	0.922265	DfaA11G001450/DfaB03G025270	2
ko04138	ko04138	Autophagy - yeast	15/1038	302/18142	0.750368	0.99999	0.922265	DfaC11G002790/DfaB03G019650/DfaB05G016420/DfaC11G019200/DfaC05G008470/DfaB01G000640/DfaA04G012940/DfaB12G000060/DfaC11G008790/DfaB04G016840/DfaC04G003120/DfaB05G005470/DfaB12G000420/DfaC11G008810/DfaC02G009090	15
map04138	map04138	NA	15/1038	302/18142	0.750368	0.99999	0.922265	DfaC11G002790/DfaB03G019650/DfaB05G016420/DfaC11G019200/DfaC05G008470/DfaB01G000640/DfaA04G012940/DfaB12G000060/DfaC11G008790/DfaB04G016840/DfaC04G003120/DfaB05G005470/DfaB12G000420/DfaC11G008810/DfaC02G009090	15
ko04927	ko04927	Cortisol synthesis and secretion	5/1038	109/18142	0.754284	0.99999	0.922265	DfaA07G009780/DfaB08G023560/DfaA08G027630/DfaA08G027580/DfaA08G027640	5
map04927	map04927	NA	5/1038	109/18142	0.754284	0.99999	0.922265	DfaA07G009780/DfaB08G023560/DfaA08G027630/DfaA08G027580/DfaA08G027640	5
ko00513	ko00513	Various types of N-glycan biosynthesis	4/1038	90/18142	0.764351	0.99999	0.922265	DfaC11G009070/Dfa0G033410/DfaB04G017960/DfaA04G014980	4
map00513	map00513	NA	4/1038	90/18142	0.764351	0.99999	0.922265	DfaC11G009070/Dfa0G033410/DfaB04G017960/DfaA04G014980	4
ko04725	ko04725	Cholinergic synapse	2/1038	48/18142	0.769028	0.99999	0.922265	DfaA11G001450/DfaC03G013870	2
map04725	map04725	NA	2/1038	48/18142	0.769028	0.99999	0.922265	DfaA11G001450/DfaC03G013870	2
ko04659	ko04659	Th17 cell differentiation	2/1038	49/18142	0.778889	0.99999	0.922265	DfaA11G001450/DfaC09G003100	2
map04659	map04659	NA	2/1038	49/18142	0.778889	0.99999	0.922265	DfaA11G001450/DfaC09G003100	2
ko04917	ko04917	Prolactin signaling pathway	6/1038	133/18142	0.779418	0.99999	0.922265	DfaA11G001450/DfaA07G009780/DfaB08G023560/DfaA08G027630/DfaA08G027580/DfaA08G027640	6
map04917	map04917	NA	6/1038	133/18142	0.779418	0.99999	0.922265	DfaA11G001450/DfaA07G009780/DfaB08G023560/DfaA08G027630/DfaA08G027580/DfaA08G027640	6
ko04370	ko04370	VEGF signaling pathway	3/1038	71/18142	0.780025	0.99999	0.922265	DfaA11G001450/DfaC09G003100/DfaB03G025270	3
ko04657	ko04657	IL-17 signaling pathway	3/1038	71/18142	0.780025	0.99999	0.922265	DfaA11G001450/DfaA01G013470/Dfa0G071390	3
map04370	map04370	NA	3/1038	71/18142	0.780025	0.99999	0.922265	DfaA11G001450/DfaC09G003100/DfaB03G025270	3
map04657	map04657	NA	3/1038	71/18142	0.780025	0.99999	0.922265	DfaA11G001450/DfaA01G013470/Dfa0G071390	3
ko03020	ko03020	RNA polymerase	6/1038	134/18142	0.78541	0.99999	0.922265	DfaA03G023660/Dfa0G012610/DfaA08G027450/DfaC10G003160/DfaC11G014840/DfaC09G005870	6
map03020	map03020	NA	6/1038	134/18142	0.78541	0.99999	0.922265	DfaA03G023660/Dfa0G012610/DfaA08G027450/DfaC10G003160/DfaC11G014840/DfaC09G005870	6
ko04933	ko04933	AGE-RAGE signaling pathway in diabetic complications	4/1038	93/18142	0.786255	0.99999	0.922265	DfaB10G009560/DfaA11G001450/DfaB03G025270/DfaC10G012770	4
map04933	map04933	NA	4/1038	93/18142	0.786255	0.99999	0.922265	DfaB10G009560/DfaA11G001450/DfaB03G025270/DfaC10G012770	4
ko05226	ko05226	Gastric cancer	5/1038	114/18142	0.787913	0.99999	0.922265	DfaA11G001450/DfaC01G017210/DfaA05G016750/DfaA01G022960/DfaA07G017950	5
map05226	map05226	NA	5/1038	114/18142	0.787913	0.99999	0.922265	DfaA11G001450/DfaC01G017210/DfaA05G016750/DfaA01G022960/DfaA07G017950	5
ko04726	ko04726	Serotonergic synapse	3/1038	72/18142	0.788018	0.99999	0.922265	DfaA11G001450/DfaB07G001590/DfaB07G001560	3
map04726	map04726	NA	3/1038	72/18142	0.788018	0.99999	0.922265	DfaA11G001450/DfaB07G001590/DfaB07G001560	3
ko04666	ko04666	Fc gamma R-mediated phagocytosis	8/1038	176/18142	0.79527	0.99999	0.922265	DfaB08G007850/Dfa0G073610/Dfa0G082970/DfaA11G001450/DfaB03G025270/DfaA05G016750/DfaA08G006900/DfaB11G005480	8
map04666	map04666	NA	8/1038	176/18142	0.79527	0.99999	0.922265	DfaB08G007850/Dfa0G073610/Dfa0G082970/DfaA11G001450/DfaB03G025270/DfaA05G016750/DfaA08G006900/DfaB11G005480	8
ko05216	ko05216	Thyroid cancer	1/1038	27/18142	0.79647	0.99999	0.922265	DfaA11G001450	1
map05216	map05216	NA	1/1038	27/18142	0.79647	0.99999	0.922265	DfaA11G001450	1
ko04550	ko04550	Signaling pathways regulating pluripotency of stem cells	2/1038	51/18142	0.797509	0.99999	0.922265	DfaA11G001450/DfaA12G019670	2
map04550	map04550	NA	2/1038	51/18142	0.797509	0.99999	0.922265	DfaA11G001450/DfaA12G019670	2
ko00230	ko00230	Purine metabolism	23/1038	466/18142	0.797619	0.99999	0.922265	DfaC09G011430/DfaA03G023660/DfaA11G017320/DfaA07G012130/Dfa0G012610/DfaB06G010370/DfaC10G003710/DfaA06G005770/DfaA05G002790/DfaC08G000930/DfaB04G022110/DfaA08G022850/DfaC04G018380/DfaA08G027450/DfaC10G003160/DfaC11G014840/Dfa0G073090/DfaB10G003930/DfaC09G005870/DfaB11G003030/DfaB08G022910/DfaC04G000300/Dfa0G081270	23
map00230	map00230	NA	23/1038	466/18142	0.797619	0.99999	0.922265	DfaC09G011430/DfaA03G023660/DfaA11G017320/DfaA07G012130/Dfa0G012610/DfaB06G010370/DfaC10G003710/DfaA06G005770/DfaA05G002790/DfaC08G000930/DfaB04G022110/DfaA08G022850/DfaC04G018380/DfaA08G027450/DfaC10G003160/DfaC11G014840/Dfa0G073090/DfaB10G003930/DfaC09G005870/DfaB11G003030/DfaB08G022910/DfaC04G000300/Dfa0G081270	23
ko04510	ko04510	Focal adhesion	5/1038	116/18142	0.800321	0.99999	0.922265	DfaB10G009560/DfaA11G001450/DfaB03G025270/DfaC04G002940/DfaC10G012770	5
map04510	map04510	NA	5/1038	116/18142	0.800321	0.99999	0.922265	DfaB10G009560/DfaA11G001450/DfaB03G025270/DfaC04G002940/DfaC10G012770	5
ko00590	ko00590	Arachidonic acid metabolism	3/1038	74/18142	0.80328	0.99999	0.922265	Dfa0G085270/DfaB04G016490/DfaA07G010020	3
map00590	map00590	NA	3/1038	74/18142	0.80328	0.99999	0.922265	Dfa0G085270/DfaB04G016490/DfaA07G010020	3
ko00140	ko00140	Steroid hormone biosynthesis	7/1038	158/18142	0.806036	0.99999	0.922265	DfaA03G014040/DfaA07G009780/DfaB08G023560/DfaA08G027630/DfaA08G027580/DfaA08G027640/DfaC11G016640	7
map00140	map00140	NA	7/1038	158/18142	0.806036	0.99999	0.922265	DfaA03G014040/DfaA07G009780/DfaB08G023560/DfaA08G027630/DfaA08G027580/DfaA08G027640/DfaC11G016640	7
ko04215	ko04215	Apoptosis - multiple species	1/1038	28/18142	0.808133	0.99999	0.922265	DfaC02G007010	1
ko04670	ko04670	Leukocyte transendothelial migration	1/1038	28/18142	0.808133	0.99999	0.922265	DfaB03G025270	1
map04215	map04215	NA	1/1038	28/18142	0.808133	0.99999	0.922265	DfaC02G007010	1
map04670	map04670	NA	1/1038	28/18142	0.808133	0.99999	0.922265	DfaB03G025270	1
ko04728	ko04728	Dopaminergic synapse	10/1038	220/18142	0.814648	0.99999	0.922265	DfaC08G012100/DfaC11G016100/DfaC08G013980/DfaB06G005040/DfaC06G008720/DfaB07G001590/DfaB05G014610/DfaC03G013870/DfaA05G014640/DfaB07G001560	10
map04728	map04728	NA	10/1038	220/18142	0.814648	0.99999	0.922265	DfaC08G012100/DfaC11G016100/DfaC08G013980/DfaB06G005040/DfaC06G008720/DfaB07G001590/DfaB05G014610/DfaC03G013870/DfaA05G014640/DfaB07G001560	10
ko04926	ko04926	Relaxin signaling pathway	3/1038	76/18142	0.817608	0.99999	0.922265	DfaB10G009560/DfaA11G001450/DfaC10G012770	3
map04926	map04926	NA	3/1038	76/18142	0.817608	0.99999	0.922265	DfaB10G009560/DfaA11G001450/DfaC10G012770	3
ko04932	ko04932	Non-alcoholic fatty liver disease	17/1038	359/18142	0.822204	0.99999	0.922265	DfaC08G013210/DfaB06G012910/DfaC01G014670/DfaB05G016420/DfaB03G024180/DfaC09G001620/DfaC11G007900/Dfa0G031230/DfaC10G002210/DfaB03G025270/DfaC02G007010/DfaC05G008830/DfaB01G023930/DfaA01G010000/DfaA09G000380/DfaC10G002770/DfaC02G009090	17
map04932	map04932	NA	17/1038	359/18142	0.822204	0.99999	0.922265	DfaC08G013210/DfaB06G012910/DfaC01G014670/DfaB05G016420/DfaB03G024180/DfaC09G001620/DfaC11G007900/Dfa0G031230/DfaC10G002210/DfaB03G025270/DfaC02G007010/DfaC05G008830/DfaB01G023930/DfaA01G010000/DfaA09G000380/DfaC10G002770/DfaC02G009090	17
ko00730	ko00730	Thiamine metabolism	2/1038	54/18142	0.822835	0.99999	0.922265	DfaC09G011430/DfaB04G022110	2
map00730	map00730	NA	2/1038	54/18142	0.822835	0.99999	0.922265	DfaC09G011430/DfaB04G022110	2
ko04261	ko04261	Adrenergic signaling in cardiomyocytes	9/1038	202/18142	0.823151	0.99999	0.922265	DfaC08G012100/DfaC11G016100/DfaC08G013980/DfaA11G001450/DfaB06G005040/DfaC06G008720/DfaB05G014610/DfaC03G013870/DfaA05G014640	9
map04261	map04261	NA	9/1038	202/18142	0.823151	0.99999	0.922265	DfaC08G012100/DfaC11G016100/DfaC08G013980/DfaA11G001450/DfaB06G005040/DfaC06G008720/DfaB05G014610/DfaC03G013870/DfaA05G014640	9
ko04310	ko04310	Wnt signaling pathway	12/1038	262/18142	0.8243	0.99999	0.922265	DfaA04G011990/DfaC09G010340/DfaB08G000250/DfaA01G013470/DfaC09G003100/DfaB03G025270/DfaB03G023740/Dfa0G071390/DfaC03G013870/DfaB02G012210/DfaC08G015660/Dfa0G025530	12
map04310	map04310	NA	12/1038	262/18142	0.8243	0.99999	0.922265	DfaA04G011990/DfaC09G010340/DfaB08G000250/DfaA01G013470/DfaC09G003100/DfaB03G025270/DfaB03G023740/Dfa0G071390/DfaC03G013870/DfaB02G012210/DfaC08G015660/Dfa0G025530	12
ko00310	ko00310	Lysine degradation	5/1038	121/18142	0.828834	0.99999	0.922265	Dfa0G076710/DfaC04G007100/DfaA03G020730/DfaA03G020540/DfaB03G020070	5
map00310	map00310	NA	5/1038	121/18142	0.828834	0.99999	0.922265	Dfa0G076710/DfaC04G007100/DfaA03G020730/DfaA03G020540/DfaB03G020070	5
ko00510	ko00510	N-Glycan biosynthesis	4/1038	100/18142	0.831044	0.99999	0.922265	DfaC11G009070/Dfa0G033410/DfaB04G017960/DfaA04G014980	4
map00510	map00510	NA	4/1038	100/18142	0.831044	0.99999	0.922265	DfaC11G009070/Dfa0G033410/DfaB04G017960/DfaA04G014980	4
ko04611	ko04611	Platelet activation	3/1038	79/18142	0.83743	0.99999	0.922265	DfaB10G009560/DfaA11G001450/DfaC10G012770	3
map04611	map04611	NA	3/1038	79/18142	0.83743	0.99999	0.922265	DfaB10G009560/DfaA11G001450/DfaC10G012770	3
ko04122	ko04122	Sulfur relay system	1/1038	31/18142	0.839264	0.99999	0.922265	DfaB07G006400	1
ko05219	ko05219	Bladder cancer	1/1038	31/18142	0.839264	0.99999	0.922265	DfaA11G001450	1
map04122	map04122	NA	1/1038	31/18142	0.839264	0.99999	0.922265	DfaB07G006400	1
map05219	map05219	NA	1/1038	31/18142	0.839264	0.99999	0.922265	DfaA11G001450	1
ko01220	ko01220	NA	1/1038	32/18142	0.848477	0.99999	0.922265	DfaA02G010560	1
map01220	map01220	NA	1/1038	32/18142	0.848477	0.99999	0.922265	DfaA02G010560	1
ko00562	ko00562	Inositol phosphate metabolism	8/1038	188/18142	0.84946	0.99999	0.922265	DfaA01G024130/DfaA09G000360/DfaC07G000810/DfaA05G001000/DfaA06G009080/DfaC04G002940/DfaC11G015390/DfaA08G006330	8
map00562	map00562	NA	8/1038	188/18142	0.84946	0.99999	0.922265	DfaA01G024130/DfaA09G000360/DfaC07G000810/DfaA05G001000/DfaA06G009080/DfaC04G002940/DfaC11G015390/DfaA08G006330	8
ko00909	ko00909	Sesquiterpenoid and triterpenoid biosynthesis	3/1038	81/18142	0.849588	0.99999	0.922265	DfaC06G001460/DfaA04G015860/DfaA03G000810	3
ko04662	ko04662	B cell receptor signaling pathway	3/1038	81/18142	0.849588	0.99999	0.922265	DfaA11G001450/DfaC09G003100/DfaB03G025270	3
map00909	map00909	NA	3/1038	81/18142	0.849588	0.99999	0.922265	DfaC06G001460/DfaA04G015860/DfaA03G000810	3
map04662	map04662	NA	3/1038	81/18142	0.849588	0.99999	0.922265	DfaA11G001450/DfaC09G003100/DfaB03G025270	3
ko04145	ko04145	Phagosome	12/1038	271/18142	0.856029	0.99999	0.922265	DfaC04G018020/DfaC04G017770/DfaA04G018340/DfaC04G017740/DfaA09G008430/DfaB08G001940/DfaA02G004150/DfaB03G025270/DfaB08G000150/DfaC09G007770/DfaA01G004020/DfaA04G017310	12
map04145	map04145	NA	12/1038	271/18142	0.856029	0.99999	0.922265	DfaC04G018020/DfaC04G017770/DfaA04G018340/DfaC04G017740/DfaA09G008430/DfaB08G001940/DfaA02G004150/DfaB03G025270/DfaB08G000150/DfaC09G007770/DfaA01G004020/DfaA04G017310	12
ko02026	ko02026	Biofilm formation - Escherichia coli	1/1038	33/18142	0.857161	0.99999	0.922265	DfaB03G021040	1
map02026	map02026	NA	1/1038	33/18142	0.857161	0.99999	0.922265	DfaB03G021040	1
ko04212	ko04212	Longevity regulating pathway - worm	9/1038	211/18142	0.85876	0.99999	0.922265	DfaA05G001240/DfaA08G006120/DfaB02G003240/DfaB12G000060/DfaC03G010300/DfaA05G016750/DfaC04G002940/DfaA09G000130/DfaB08G001560	9
map04212	map04212	NA	9/1038	211/18142	0.85876	0.99999	0.922265	DfaA05G001240/DfaA08G006120/DfaB02G003240/DfaB12G000060/DfaC03G010300/DfaA05G016750/DfaC04G002940/DfaA09G000130/DfaB08G001560	9
ko04022	ko04022	cGMP-PKG signaling pathway	11/1038	253/18142	0.863027	0.99999	0.922265	DfaC11G016100/DfaC08G013980/DfaA11G001450/DfaB06G005040/DfaB06G001800/DfaC09G003100/DfaB06G014910/DfaC06G008720/DfaA11G013650/DfaB05G014610/DfaA05G014640	11
map04022	map04022	NA	11/1038	253/18142	0.863027	0.99999	0.922265	DfaC11G016100/DfaC08G013980/DfaA11G001450/DfaB06G005040/DfaB06G001800/DfaC09G003100/DfaB06G014910/DfaC06G008720/DfaA11G013650/DfaB05G014610/DfaA05G014640	11
ko00563	ko00563	Glycosylphosphatidylinositol (GPI)-anchor biosynthesis	2/1038	61/18142	0.871181	0.99999	0.922265	DfaC01G004230/DfaC06G004580	2
map00563	map00563	NA	2/1038	61/18142	0.871181	0.99999	0.922265	DfaC01G004230/DfaC06G004580	2
ko04913	ko04913	Ovarian steroidogenesis	5/1038	130/18142	0.871762	0.99999	0.922265	DfaA07G009780/DfaB08G023560/DfaA08G027630/DfaA08G027580/DfaA08G027640	5
map04913	map04913	NA	5/1038	130/18142	0.871762	0.99999	0.922265	DfaA07G009780/DfaB08G023560/DfaA08G027630/DfaA08G027580/DfaA08G027640	5
ko00710	ko00710	Carbon fixation in photosynthetic organisms	8/1038	195/18142	0.875376	0.99999	0.922265	DfaA06G008420/DfaC11G008240/DfaC08G011310/DfaC03G002210/DfaA09G006650/DfaB01G011180/DfaB01G028390/DfaA07G012110	8
map00710	map00710	NA	8/1038	195/18142	0.875376	0.99999	0.922265	DfaA06G008420/DfaC11G008240/DfaC08G011310/DfaC03G002210/DfaA09G006650/DfaB01G011180/DfaB01G028390/DfaA07G012110	8
ko03018	ko03018	RNA degradation	15/1038	338/18142	0.876484	0.99999	0.922265	DfaC08G006770/DfaC04G018720/DfaA08G002900/DfaC01G003090/DfaB06G014970/DfaB12G000120/DfaC08G009890/DfaA04G019080/DfaA11G016590/DfaA02G013060/DfaA02G008820/DfaA03G024220/DfaC01G014280/Dfa0G003890/DfaB08G001560	15
map03018	map03018	NA	15/1038	338/18142	0.876484	0.99999	0.922265	DfaC08G006770/DfaC04G018720/DfaA08G002900/DfaC01G003090/DfaB06G014970/DfaB12G000120/DfaC08G009890/DfaA04G019080/DfaA11G016590/DfaA02G013060/DfaA02G008820/DfaA03G024220/DfaC01G014280/Dfa0G003890/DfaB08G001560	15
ko04723	ko04723	Retrograde endocannabinoid signaling	11/1038	262/18142	0.889871	0.99999	0.922265	DfaC08G013210/DfaB01G017030/DfaB03G024180/DfaA11G001450/DfaC06G008140/Dfa0G031230/DfaA01G027050/DfaC04G008870/DfaA01G000010/DfaA01G016900/DfaA09G000380	11
map04723	map04723	NA	11/1038	262/18142	0.889871	0.99999	0.922265	DfaC08G013210/DfaB01G017030/DfaB03G024180/DfaA11G001450/DfaC06G008140/Dfa0G031230/DfaA01G027050/DfaC04G008870/DfaA01G000010/DfaA01G016900/DfaA09G000380	11
ko05223	ko05223	Non-small cell lung cancer	1/1038	38/18142	0.893671	0.99999	0.922265	DfaA11G001450	1
map05223	map05223	NA	1/1038	38/18142	0.893671	0.99999	0.922265	DfaA11G001450	1
ko02010	ko02010	ABC transporters	4/1038	117/18142	0.908155	0.99999	0.922265	DfaC01G017210/DfaA01G000680/DfaA01G022960/DfaA07G017950	4
map02010	map02010	NA	4/1038	117/18142	0.908155	0.99999	0.922265	DfaC01G017210/DfaA01G000680/DfaA01G022960/DfaA07G017950	4
ko04962	ko04962	Vasopressin-regulated water reabsorption	3/1038	94/18142	0.910871	0.99999	0.922265	DfaC09G007770/DfaA02G011180/Dfa0G065370	3
map04962	map04962	NA	3/1038	94/18142	0.910871	0.99999	0.922265	DfaC09G007770/DfaA02G011180/Dfa0G065370	3
ko00511	ko00511	Other glycan degradation	1/1038	42/18142	0.91604	0.99999	0.922265	DfaA04G013860	1
map00511	map00511	NA	1/1038	42/18142	0.91604	0.99999	0.922265	DfaA04G013860	1
ko04062	ko04062	Chemokine signaling pathway	2/1038	71/18142	0.919441	0.99999	0.922265	DfaA11G001450/DfaB03G025270	2
map04062	map04062	NA	2/1038	71/18142	0.919441	0.99999	0.922265	DfaA11G001450/DfaB03G025270	2
ko00970	ko00970	Aminoacyl-tRNA biosynthesis	6/1038	167/18142	0.921221	0.99999	0.922265	DfaB03G007730/DfaC11G013180/Dfa0G030850/DfaB06G000840/DfaB06G012250/DfaA02G006760	6
map00970	map00970	NA	6/1038	167/18142	0.921221	0.99999	0.922265	DfaB03G007730/DfaC11G013180/Dfa0G030850/DfaB06G000840/DfaB06G012250/DfaA02G006760	6
ko05220	ko05220	Chronic myeloid leukemia	1/1038	44/18142	0.925394	0.99999	0.922265	DfaA11G001450	1
map05220	map05220	NA	1/1038	44/18142	0.925394	0.99999	0.922265	DfaA11G001450	1
ko04136	ko04136	Autophagy - other	3/1038	99/18142	0.927659	0.99999	0.922265	DfaA04G012940/DfaB12G000060/DfaB12G000420	3
map04136	map04136	NA	3/1038	99/18142	0.927659	0.99999	0.922265	DfaA04G012940/DfaB12G000060/DfaB12G000420	3
ko04120	ko04120	Ubiquitin mediated proteolysis	17/1038	409/18142	0.937066	0.99999	0.922265	DfaB01G011070/DfaC08G011240/DfaB03G006090/Dfa0G043950/DfaA03G006620/DfaB08G002120/Dfa0G075200/DfaB08G000250/DfaA01G006550/DfaB02G015160/DfaB08G002140/DfaB02G012210/DfaA08G012400/Dfa0G057610/DfaC08G015660/Dfa0G043470/Dfa0G081270	17
map04120	map04120	NA	17/1038	409/18142	0.937066	0.99999	0.922265	DfaB01G011070/DfaC08G011240/DfaB03G006090/Dfa0G043950/DfaA03G006620/DfaB08G002120/Dfa0G075200/DfaB08G000250/DfaA01G006550/DfaB02G015160/DfaB08G002140/DfaB02G012210/DfaA08G012400/Dfa0G057610/DfaC08G015660/Dfa0G043470/Dfa0G081270	17
ko04972	ko04972	Pancreatic secretion	3/1038	104/18142	0.941497	0.99999	0.922265	DfaB03G025270/DfaA02G011180/Dfa0G065370	3
map04972	map04972	NA	3/1038	104/18142	0.941497	0.99999	0.922265	DfaB03G025270/DfaA02G011180/Dfa0G065370	3
ko05211	ko05211	Renal cell carcinoma	2/1038	78/18142	0.942476	0.99999	0.922265	DfaA11G001450/DfaB03G025270	2
map05211	map05211	NA	2/1038	78/18142	0.942476	0.99999	0.922265	DfaA11G001450/DfaB03G025270	2
ko00100	ko00100	Steroid biosynthesis	3/1038	106/18142	0.946312	0.99999	0.922265	DfaC06G001460/DfaA01G026460/DfaC02G013690	3
map00100	map00100	NA	3/1038	106/18142	0.946312	0.99999	0.922265	DfaC06G001460/DfaA01G026460/DfaC02G013690	3
ko00905	ko00905	Brassinosteroid biosynthesis	1/1038	50/18142	0.947659	0.99999	0.922265	DfaB06G006020	1
ko04730	ko04730	Long-term depression	1/1038	50/18142	0.947659	0.99999	0.922265	DfaA11G001450	1
map00905	map00905	NA	1/1038	50/18142	0.947659	0.99999	0.922265	DfaB06G006020	1
map04730	map04730	NA	1/1038	50/18142	0.947659	0.99999	0.922265	DfaA11G001450	1
ko01523	ko01523	Antifolate resistance	2/1038	80/18142	0.947809	0.99999	0.922265	DfaC01G009780/DfaA01G005030	2
map01523	map01523	NA	2/1038	80/18142	0.947809	0.99999	0.922265	DfaC01G009780/DfaA01G005030	2
ko00600	ko00600	Sphingolipid metabolism	3/1038	108/18142	0.950756	0.99999	0.922265	DfaB03G016680/DfaB02G011640/DfaC11G016640	3
map00600	map00600	NA	3/1038	108/18142	0.950756	0.99999	0.922265	DfaB03G016680/DfaB02G011640/DfaC11G016640	3
ko04976	ko04976	Bile secretion	3/1038	109/18142	0.952847	0.99999	0.922265	DfaC01G017210/DfaA01G022960/DfaA07G017950	3
map04976	map04976	NA	3/1038	109/18142	0.952847	0.99999	0.922265	DfaC01G017210/DfaA01G022960/DfaA07G017950	3
ko05161	ko05161	Hepatitis B	3/1038	110/18142	0.954855	0.99999	0.922265	DfaA11G001450/DfaC02G007010/DfaC04G002940	3
map05161	map05161	NA	3/1038	110/18142	0.954855	0.99999	0.922265	DfaA11G001450/DfaC02G007010/DfaC04G002940	3
ko03060	ko03060	Protein export	4/1038	139/18142	0.960935	0.99999	0.922265	DfaA06G006190/DfaA09G008430/Dfa0G022510/DfaA04G016360	4
map03060	map03060	NA	4/1038	139/18142	0.960935	0.99999	0.922265	DfaA06G006190/DfaA09G008430/Dfa0G022510/DfaA04G016360	4
ko05160	ko05160	Hepatitis C	2/1038	86/18142	0.961123	0.99999	0.922265	DfaC08G012100/DfaA11G001450	2
map05160	map05160	NA	2/1038	86/18142	0.961123	0.99999	0.922265	DfaC08G012100/DfaA11G001450	2
ko04114	ko04114	Oocyte meiosis	12/1038	328/18142	0.966483	0.99999	0.922265	DfaC11G016100/DfaC08G013980/DfaB02G003310/DfaA11G001450/DfaB06G005040/DfaB08G000250/DfaC09G003100/DfaC06G008720/DfaB05G010830/DfaB05G014610/DfaC03G013870/DfaA05G014640	12
map04114	map04114	NA	12/1038	328/18142	0.966483	0.99999	0.922265	DfaC11G016100/DfaC08G013980/DfaB02G003310/DfaA11G001450/DfaB06G005040/DfaB08G000250/DfaC09G003100/DfaC06G008720/DfaB05G010830/DfaB05G014610/DfaC03G013870/DfaA05G014640	12
ko00908	ko00908	Zeatin biosynthesis	3/1038	117/18142	0.966821	0.99999	0.922265	DfaB05G014770/DfaA01G015470/DfaB05G014760	3
map00908	map00908	NA	3/1038	117/18142	0.966821	0.99999	0.922265	DfaB05G014770/DfaA01G015470/DfaB05G014760	3
ko04340	ko04340	Hedgehog signaling pathway	5/1038	168/18142	0.966866	0.99999	0.922265	DfaA04G011990/DfaC04G009870/DfaB04G013140/DfaB03G023740/Dfa0G025530	5
map04340	map04340	NA	5/1038	168/18142	0.966866	0.99999	0.922265	DfaA04G011990/DfaC04G009870/DfaB04G013140/DfaB03G023740/Dfa0G025530	5
ko04934	ko04934	Cushing syndrome	7/1038	218/18142	0.969297	0.99999	0.922265	DfaA11G001450/DfaA07G009780/DfaB08G023560/DfaA08G027630/DfaA08G027580/DfaA08G027640/DfaC03G013870	7
map04934	map04934	NA	7/1038	218/18142	0.969297	0.99999	0.922265	DfaA11G001450/DfaA07G009780/DfaB08G023560/DfaA08G027630/DfaA08G027580/DfaA08G027640/DfaC03G013870	7
ko05132	ko05132	Salmonella infection	2/1038	93/18142	0.97255	0.99999	0.922265	DfaA11G001450/DfaB03G025270	2
map05132	map05132	NA	2/1038	93/18142	0.97255	0.99999	0.922265	DfaA11G001450/DfaB03G025270	2
ko04918	ko04918	Thyroid hormone synthesis	1/1038	61/18142	0.972679	0.99999	0.922265	DfaB04G016490	1
map04918	map04918	NA	1/1038	61/18142	0.972679	0.99999	0.922265	DfaB04G016490	1
ko03410	ko03410	Base excision repair	3/1038	122/18142	0.973462	0.99999	0.922265	DfaB02G002830/DfaB01G005180/Dfa0G081270	3
map03410	map03410	NA	3/1038	122/18142	0.973462	0.99999	0.922265	DfaB02G002830/DfaB01G005180/Dfa0G081270	3
ko05131	ko05131	Shigellosis	2/1038	94/18142	0.973891	0.99999	0.922265	DfaA11G001450/DfaB03G025270	2
map05131	map05131	NA	2/1038	94/18142	0.973891	0.99999	0.922265	DfaA11G001450/DfaB03G025270	2
ko04810	ko04810	Regulation of actin cytoskeleton	6/1038	203/18142	0.977669	0.99999	0.922265	DfaB08G007850/Dfa0G073610/Dfa0G082970/DfaA11G001450/DfaB03G025270/DfaA08G006900	6
map04810	map04810	NA	6/1038	203/18142	0.977669	0.99999	0.922265	DfaB08G007850/Dfa0G073610/Dfa0G082970/DfaA11G001450/DfaB03G025270/DfaA08G006900	6
ko04350	ko04350	TGF-beta signaling pathway	3/1038	131/18142	0.98236	0.99999	0.922265	DfaA11G001450/DfaB08G000250/DfaA05G016750	3
map04350	map04350	NA	3/1038	131/18142	0.98236	0.99999	0.922265	DfaA11G001450/DfaB08G000250/DfaA05G016750	3
ko05215	ko05215	Prostate cancer	2/1038	107/18142	0.986482	0.99999	0.922265	DfaA11G001450/DfaC04G002940	2
map05215	map05215	NA	2/1038	107/18142	0.986482	0.99999	0.922265	DfaA11G001450/DfaC04G002940	2
ko04341	ko04341	Hedgehog signaling pathway - fly	6/1038	217/18142	0.986821	0.99999	0.922265	DfaA04G011990/DfaC04G009870/DfaB04G013140/DfaB08G000250/DfaB03G023740/Dfa0G025530	6
map04341	map04341	NA	6/1038	217/18142	0.986821	0.99999	0.922265	DfaA04G011990/DfaC04G009870/DfaB04G013140/DfaB08G000250/DfaB03G023740/Dfa0G025530	6
ko05165	ko05165	Human papillomavirus infection	10/1038	314/18142	0.98704	0.99999	0.922265	DfaC08G012100/Dfa0G064170/DfaB10G009560/DfaA11G001450/DfaC04G018380/DfaA05G016750/DfaA02G011750/DfaC04G002940/DfaA11G012200/DfaC10G012770	10
map05165	map05165	NA	10/1038	314/18142	0.98704	0.99999	0.922265	DfaC08G012100/Dfa0G064170/DfaB10G009560/DfaA11G001450/DfaC04G018380/DfaA05G016750/DfaA02G011750/DfaC04G002940/DfaA11G012200/DfaC10G012770	10
ko03022	ko03022	Basal transcription factors	3/1038	138/18142	0.987228	0.99999	0.922265	DfaB04G022700/DfaC09G008730/DfaA11G008170	3
map03022	map03022	NA	3/1038	138/18142	0.987228	0.99999	0.922265	DfaB04G022700/DfaC09G008730/DfaA11G008170	3
ko04216	ko04216	Ferroptosis	1/1038	74/18142	0.987335	0.99999	0.922265	DfaA12G017280	1
map04216	map04216	NA	1/1038	74/18142	0.987335	0.99999	0.922265	DfaA12G017280	1
ko04712	ko04712	Circadian rhythm - plant	3/1038	139/18142	0.987808	0.99999	0.922265	DfaB01G011070/Dfa0G075200/DfaA03G013020	3
map04712	map04712	NA	3/1038	139/18142	0.987808	0.99999	0.922265	DfaB01G011070/Dfa0G075200/DfaA03G013020	3
ko05016	ko05016	Huntington disease	15/1038	432/18142	0.988577	0.99999	0.922265	DfaC08G013210/DfaB06G012910/DfaA03G023660/DfaB08G001640/Dfa0G012610/DfaB03G024180/DfaC11G007900/Dfa0G031230/DfaB06G001800/DfaC02G007010/DfaB01G012340/DfaA08G027450/DfaC10G003160/DfaA09G000380/DfaB08G000460	15
map05016	map05016	NA	15/1038	432/18142	0.988577	0.99999	0.922265	DfaC08G013210/DfaB06G012910/DfaA03G023660/DfaB08G001640/Dfa0G012610/DfaB03G024180/DfaC11G007900/Dfa0G031230/DfaB06G001800/DfaC02G007010/DfaB01G012340/DfaA08G027450/DfaC10G003160/DfaA09G000380/DfaB08G000460	15
ko04072	ko04072	Phospholipase D signaling pathway	3/1038	145/18142	0.990791	0.99999	0.922265	DfaA11G001450/DfaA12G017760/DfaB11G005480	3
map04072	map04072	NA	3/1038	145/18142	0.990791	0.99999	0.922265	DfaA11G001450/DfaA12G017760/DfaB11G005480	3
ko04914	ko04914	Progesterone-mediated oocyte maturation	2/1038	115/18142	0.991039	0.99999	0.922265	DfaA11G001450/DfaB08G002140	2
map04914	map04914	NA	2/1038	115/18142	0.991039	0.99999	0.922265	DfaA11G001450/DfaB08G002140	2
ko05168	ko05168	Herpes simplex virus 1 infection	7/1038	255/18142	0.991917	0.99999	0.922265	DfaA01G029640/Dfa0G053020/DfaA03G024520/DfaB08G000250/DfaA01G013470/DfaC02G007010/Dfa0G071390	7
map05168	map05168	NA	7/1038	255/18142	0.991917	0.99999	0.922265	DfaA01G029640/Dfa0G053020/DfaA03G024520/DfaB08G000250/DfaA01G013470/DfaC02G007010/Dfa0G071390	7
ko05100	ko05100	Bacterial invasion of epithelial cells	1/1038	82/18142	0.992112	0.99999	0.922265	DfaB03G025270	1
map05100	map05100	NA	1/1038	82/18142	0.992112	0.99999	0.922265	DfaB03G025270	1
ko00830	ko00830	Retinol metabolism	2/1038	118/18142	0.992327	0.99999	0.922265	DfaB08G023560/DfaC11G016640	2
map00830	map00830	NA	2/1038	118/18142	0.992327	0.99999	0.922265	DfaB08G023560/DfaC11G016640	2
ko05203	ko05203	Viral carcinogenesis	11/1038	354/18142	0.992475	0.99999	0.922265	Dfa0G073610/DfaB02G003310/DfaA08G009510/DfaA11G001450/DfaB03G025270/DfaC04G018380/DfaB05G010830/DfaA06G005410/DfaB04G022700/Dfa0G024100/DfaC09G008730	11
map05203	map05203	NA	11/1038	354/18142	0.992475	0.99999	0.922265	Dfa0G073610/DfaB02G003310/DfaA08G009510/DfaA11G001450/DfaB03G025270/DfaC04G018380/DfaB05G010830/DfaA06G005410/DfaB04G022700/Dfa0G024100/DfaC09G008730	11
ko00195	ko00195	Photosynthesis	8/1038	286/18142	0.993543	0.99999	0.922265	DfaA08G022570/DfaB05G007400/DfaC01G021630/DfaB07G000260/DfaA02G002200/DfaC05G006020/DfaC11G013370/DfaB08G027290	8
map00195	map00195	NA	8/1038	286/18142	0.993543	0.99999	0.922265	DfaA08G022570/DfaB05G007400/DfaC01G021630/DfaB07G000260/DfaA02G002200/DfaC05G006020/DfaC11G013370/DfaB08G027290	8
ko05120	ko05120	Epithelial cell signaling in Helicobacter pylori infection	1/1038	89/18142	0.994788	0.99999	0.922265	DfaB03G025270	1
map05120	map05120	NA	1/1038	89/18142	0.994788	0.99999	0.922265	DfaB03G025270	1
ko05010	ko05010	Alzheimer disease	15/1038	460/18142	0.99504	0.99999	0.922265	DfaC08G013210/DfaB06G012910/DfaC11G016100/DfaC08G013980/DfaB03G024180/DfaA11G001450/DfaB06G005040/DfaC11G007900/Dfa0G031230/DfaC09G003100/DfaC02G007010/DfaC06G008720/DfaB05G014610/DfaA05G014640/DfaA09G000380	15
map05010	map05010	NA	15/1038	460/18142	0.99504	0.99999	0.922265	DfaC08G013210/DfaB06G012910/DfaC11G016100/DfaC08G013980/DfaB03G024180/DfaA11G001450/DfaB06G005040/DfaC11G007900/Dfa0G031230/DfaC09G003100/DfaC02G007010/DfaC06G008720/DfaB05G014610/DfaA05G014640/DfaA09G000380	15
ko04071	ko04071	Sphingolipid signaling pathway	6/1038	242/18142	0.995074	0.99999	0.922265	DfaC08G012100/DfaA11G001450/DfaB02G011640/DfaB03G025270/DfaC04G002940/DfaB11G005480	6
map04071	map04071	NA	6/1038	242/18142	0.995074	0.99999	0.922265	DfaC08G012100/DfaA11G001450/DfaB02G011640/DfaB03G025270/DfaC04G002940/DfaB11G005480	6
ko04919	ko04919	Thyroid hormone signaling pathway	1/1038	100/18142	0.997283	0.99999	0.922265	DfaA11G001450	1
map04919	map04919	NA	1/1038	100/18142	0.997283	0.99999	0.922265	DfaA11G001450	1
ko05166	ko05166	Human T-cell leukemia virus 1 infection	8/1038	318/18142	0.998075	0.99999	0.922265	DfaA08G009510/Dfa0G064170/DfaB06G001800/DfaC09G003100/DfaA02G004150/DfaA07G016190/DfaA01G004020/Dfa0G081270	8
map05166	map05166	NA	8/1038	318/18142	0.998075	0.99999	0.922265	DfaA08G009510/Dfa0G064170/DfaB06G001800/DfaC09G003100/DfaA02G004150/DfaA07G016190/DfaA01G004020/Dfa0G081270	8
ko04260	ko04260	Cardiac muscle contraction	1/1038	107/18142	0.998206	0.99999	0.922265	DfaC11G007900	1
map04260	map04260	NA	1/1038	107/18142	0.998206	0.99999	0.922265	DfaC11G007900	1
ko04113	ko04113	Meiosis - yeast	3/1038	195/18142	0.999191	0.99999	0.922265	DfaB05G016420/DfaC10G003050/DfaC02G009090	3
map04113	map04113	NA	3/1038	195/18142	0.999191	0.99999	0.922265	DfaB05G016420/DfaC10G003050/DfaC02G009090	3
ko04137	ko04137	Mitophagy - animal	1/1038	122/18142	0.999263	0.99999	0.922265	DfaB12G000060	1
map04137	map04137	NA	1/1038	122/18142	0.999263	0.99999	0.922265	DfaB12G000060	1
ko04139	ko04139	Mitophagy - yeast	1/1038	125/18142	0.999383	0.99999	0.922265	DfaB12G000060	1
map04139	map04139	NA	1/1038	125/18142	0.999383	0.99999	0.922265	DfaB12G000060	1
ko03440	ko03440	Homologous recombination	4/1038	237/18142	0.999505	0.99999	0.922265	DfaC03G011420/Dfa0G064170/DfaA04G014000/Dfa0G081270	4
map03440	map03440	NA	4/1038	237/18142	0.999505	0.99999	0.922265	DfaC03G011420/Dfa0G064170/DfaA04G014000/Dfa0G081270	4
ko05110	ko05110	Vibrio cholerae infection	1/1038	133/18142	0.999616	0.99999	0.922265	DfaA09G008430	1
map05110	map05110	NA	1/1038	133/18142	0.999616	0.99999	0.922265	DfaA09G008430	1
ko04111	ko04111	Cell cycle - yeast	4/1038	267/18142	0.999884	0.99999	0.922265	DfaC08G012100/DfaB08G000250/DfaA07G016190/DfaB08G002140	4
map04111	map04111	NA	4/1038	267/18142	0.999884	0.99999	0.922265	DfaC08G012100/DfaB08G000250/DfaA07G016190/DfaB08G002140	4
ko04110	ko04110	Cell cycle	6/1038	330/18142	0.999889	0.99999	0.922265	DfaB02G003310/Dfa0G064170/DfaB08G000250/DfaA07G016190/DfaB05G010830/DfaB08G002140	6
map04110	map04110	NA	6/1038	330/18142	0.999889	0.99999	0.922265	DfaB02G003310/Dfa0G064170/DfaB08G000250/DfaA07G016190/DfaB05G010830/DfaB08G002140	6
ko05012	ko05012	Parkinson disease	9/1038	420/18142	0.999907	0.99999	0.922265	DfaC08G013210/DfaB06G012910/DfaB03G024180/DfaC11G007900/Dfa0G031230/DfaB06G001800/DfaC02G007010/DfaA01G006550/DfaA09G000380	9
map05012	map05012	NA	9/1038	420/18142	0.999907	0.99999	0.922265	DfaC08G013210/DfaB06G012910/DfaB03G024180/DfaC11G007900/Dfa0G031230/DfaB06G001800/DfaC02G007010/DfaA01G006550/DfaA09G000380	9
ko03015	ko03015	mRNA surveillance pathway	7/1038	367/18142	0.999921	0.99999	0.922265	DfaC08G012100/DfaA02G009290/DfaB08G002130/Dfa0G043940/Dfa0G057600/DfaA01G001710/DfaC06G016500	7
map03015	map03015	NA	7/1038	367/18142	0.999921	0.99999	0.922265	DfaC08G012100/DfaA02G009290/DfaB08G002130/Dfa0G043940/Dfa0G057600/DfaA01G001710/DfaC06G016500	7
ko03030	ko03030	DNA replication	2/1038	217/18142	0.999963	0.99999	0.922265	DfaB02G002830/Dfa0G081270	2
map03030	map03030	NA	2/1038	217/18142	0.999963	0.99999	0.922265	DfaB02G002830/Dfa0G081270	2
ko03430	ko03430	Mismatch repair	1/1038	180/18142	0.999977	0.99999	0.922265	Dfa0G081270	1
map03430	map03430	NA	1/1038	180/18142	0.999977	0.99999	0.922265	Dfa0G081270	1
ko03420	ko03420	Nucleotide excision repair	2/1038	240/18142	0.99999	0.99999	0.922265	DfaB04G022700/Dfa0G081270	2
map03420	map03420	NA	2/1038	240/18142	0.99999	0.99999	0.922265	DfaB04G022700/Dfa0G081270	2

## Sheet: GO_results
	ONTOLOGY	ID	Description	GeneRatio	BgRatio	pvalue	p.adjust	qvalue	geneID	Count	Common_DEG_GO_results
GO:2000022	BP	GO:2000022	regulation of jasmonic acid mediated signaling pathway	36/1318	101/24542	1.24368e-20	3.32312e-17	3.06077e-17	DfaA04G006180/DfaB05G003090/DfaA08G003970/DfaB04G021310/DfaB09G006420/DfaB01G009300/DfaC08G008010/DfaA04G014010/DfaB07G009040/Dfa0G056500/DfaC07G002660/DfaB05G013890/DfaB08G019510/DfaC04G017100/DfaA05G013980/DfaA04G017440/DfaA09G006570/DfaB03G003540/DfaC05G003450/DfaB08G004720/DfaA08G019850/DfaB03G003530/DfaB09G006470/DfaB06G005840/DfaA06G004590/DfaC08G008020/DfaC07G004350/DfaB08G004700/DfaC06G01…	36	Comparison of two types of shoots with different number of days
GO:0010200	BP	GO:0010200	response to chitin	66/1318	340/24542	5.38294e-20	7.19161e-17	6.62385e-17	DfaC08G000450/DfaB02G005570/DfaB03G015150/DfaA05G000900/DfaA11G004670/DfaA09G000960/DfaA09G004210/DfaB03G025180/DfaB08G028430/Dfa0G056500/DfaC03G006550/DfaB01G025910/DfaB02G010510/DfaC06G005480/Dfa0G043030/DfaC07G012290/DfaB04G015940/DfaA09G000460/DfaA07G010490/DfaC11G000600/DfaB09G004060/DfaB11G003850/DfaA06G003720/DfaA06G010110/DfaB06G004140/DfaA04G014810/DfaC08G002960/DfaB01G014440/DfaA05G0003…	66
GO:0071398	BP	GO:0071398	cellular response to fatty acid	54/1318	263/24542	1.02208e-17	9.10336e-15	8.38467e-15	DfaA04G006180/DfaB05G003090/DfaA08G003970/DfaB04G021310/DfaB09G006420/DfaB01G009300/DfaA12G014530/DfaC08G008010/DfaA04G014010/DfaB08G028430/DfaB07G009040/Dfa0G056500/DfaB01G013740/DfaC07G002660/DfaB05G013890/DfaB04G015940/DfaB08G019510/DfaC04G017100/DfaA05G013980/DfaA04G017440/DfaA05G001100/DfaC03G019680/DfaB08G016100/DfaA09G006570/DfaB03G003540/DfaC05G003450/DfaB08G004720/DfaA08G019850/DfaA01G02…	54
GO:0009867	BP	GO:0009867	jasmonic acid mediated signaling pathway	51/1318	243/24542	3.1473e-17	2.1024e-14	1.93642e-14	DfaA04G006180/DfaB05G003090/DfaA08G003970/DfaB04G021310/DfaB09G006420/DfaB01G009300/DfaA12G014530/DfaC08G008010/DfaA04G014010/DfaB08G028430/DfaB07G009040/Dfa0G056500/DfaB01G013740/DfaC07G002660/DfaB05G013890/DfaB04G015940/DfaB08G019510/DfaC04G017100/DfaA05G013980/DfaA04G017440/DfaA05G001100/DfaB08G016100/DfaA09G006570/DfaB03G003540/DfaC05G003450/DfaB08G004720/DfaA08G019850/DfaA01G027410/DfaB03G00…	51
GO:0071395	BP	GO:0071395	cellular response to jasmonic acid stimulus	51/1318	249/24542	9.24471e-17	4.94037e-14	4.55034e-14	DfaA04G006180/DfaB05G003090/DfaA08G003970/DfaB04G021310/DfaB09G006420/DfaB01G009300/DfaA12G014530/DfaC08G008010/DfaA04G014010/DfaB08G028430/DfaB07G009040/Dfa0G056500/DfaB01G013740/DfaC07G002660/DfaB05G013890/DfaB04G015940/DfaB08G019510/DfaC04G017100/DfaA05G013980/DfaA04G017440/DfaA05G001100/DfaB08G016100/DfaA09G006570/DfaB03G003540/DfaC05G003450/DfaB08G004720/DfaA08G019850/DfaA01G027410/DfaB03G00…	51
GO:0009073	BP	GO:0009073	aromatic amino acid family biosynthetic process	25/1318	95/24542	2.09698e-11	9.33854e-09	8.60129e-09	DfaA08G007430/DfaB08G008840/DfaB04G012190/DfaC11G004920/DfaC05G009990/DfaA08G025360/DfaC04G006390/DfaA03G021480/DfaC04G016530/DfaA07G002570/DfaC08G012840/DfaC03G018770/Dfa0G077600/DfaA11G014660/DfaC04G009000/DfaC09G001550/Dfa0G083310/DfaC08G011230/DfaB11G013050/DfaA08G025370/DfaB08G002260/DfaA08G007990/DfaA05G004260/DfaB04G012220/DfaA06G011080	25
GO:0008652	BP	GO:0008652	cellular amino acid biosynthetic process	46/1318	315/24542	6.80383e-10	2.59712e-07	2.39208e-07	DfaA08G007430/DfaC08G006770/DfaB09G002430/DfaC09G005020/DfaA08G002900/DfaB08G008840/DfaB04G012190/DfaA01G024130/DfaA03G025290/DfaC11G014900/DfaC11G004920/DfaC08G020800/DfaC05G009990/DfaA08G025360/DfaC04G006390/DfaA03G021480/DfaB04G014580/DfaC04G016530/DfaB01G013060/DfaA07G002570/DfaC08G012840/DfaC03G018770/DfaB04G022110/DfaA02G015690/DfaC04G013960/DfaA12G004460/Dfa0G077600/DfaA11G014660/DfaC04G00…	46
GO:0010150	BP	GO:0010150	leaf senescence	55/1318	438/24542	4.40105e-09	1.46995e-06	1.3539e-06	DfaA01G004490/DfaA03G023660/DfaB01G012320/DfaB10G010260/DfaB07G014070/DfaA07G007390/DfaA08G011250/DfaA03G016790/DfaB01G004390/DfaB01G012310/DfaC06G005480/DfaB03G008380/DfaC11G011240/DfaC01G021820/DfaA07G010490/DfaC08G001200/DfaB12G000910/DfaA06G005770/DfaC01G005460/DfaC11G017050/DfaB12G003030/DfaA01G012380/DfaC11G004290/DfaB01G014440/DfaA05G004920/DfaB02G014570/DfaC10G005460/DfaA05G016880/DfaA02G…	55
GO:1900057	BP	GO:1900057	positive regulation of leaf senescence	23/1318	105/24542	6.4637e-09	1.919e-06	1.7675e-06	DfaA01G004490/DfaB01G012320/DfaA07G007390/DfaA08G011250/DfaA03G016790/DfaB01G004390/DfaB01G012310/DfaB03G008380/DfaC08G001200/DfaB12G003030/DfaA01G012380/DfaB02G014570/DfaC10G005460/DfaA05G016880/DfaA02G001650/DfaC01G009360/DfaC01G017170/DfaC08G014520/DfaC02G002370/DfaB04G021110/DfaB03G016150/Dfa0G017610/DfaA01G012390	23
GO:0009072	BP	GO:0009072	aromatic amino acid family metabolic process	29/1318	160/24542	7.57779e-09	2.02479e-06	1.86493e-06	DfaA08G007430/DfaB08G008840/DfaB04G012190/DfaA04G013990/DfaC11G004920/DfaC05G009990/DfaA08G025360/DfaC04G006390/DfaA03G021480/DfaC04G016530/DfaA07G002570/DfaC08G012840/DfaC03G018770/DfaC03G007680/Dfa0G077600/DfaA11G014660/DfaC04G009000/DfaC09G001550/Dfa0G083310/DfaB03G004480/DfaC08G011230/DfaB11G013050/DfaA08G025370/Dfa0G014170/DfaB08G002260/DfaA08G007990/DfaA05G004260/DfaB04G012220/DfaA06G011080	29
GO:1905623	BP	GO:1905623	positive regulation of leaf development	23/1318	108/24542	1.14435e-08	2.76089e-06	2.54292e-06	DfaA01G004490/DfaB01G012320/DfaA07G007390/DfaA08G011250/DfaA03G016790/DfaB01G004390/DfaB01G012310/DfaB03G008380/DfaC08G001200/DfaB12G003030/DfaA01G012380/DfaB02G014570/DfaC10G005460/DfaA05G016880/DfaA02G001650/DfaC01G009360/DfaC01G017170/DfaC08G014520/DfaC02G002370/DfaB04G021110/DfaB03G016150/Dfa0G017610/DfaA01G012390	23
GO:0090693	BP	GO:0090693	plant organ senescence	55/1318	451/24542	1.23992e-08	2.76089e-06	2.54292e-06	DfaA01G004490/DfaA03G023660/DfaB01G012320/DfaB10G010260/DfaB07G014070/DfaA07G007390/DfaA08G011250/DfaA03G016790/DfaB01G004390/DfaB01G012310/DfaC06G005480/DfaB03G008380/DfaC11G011240/DfaC01G021820/DfaA07G010490/DfaC08G001200/DfaB12G000910/DfaA06G005770/DfaC01G005460/DfaC11G017050/DfaB12G003030/DfaA01G012380/DfaC11G004290/DfaB01G014440/DfaA05G004920/DfaB02G014570/DfaC10G005460/DfaA05G016880/DfaA02G…	55
GO:0042435	BP	GO:0042435	indole-containing compound biosynthetic process	26/1318	142/24542	3.59679e-08	7.39279e-06	6.80915e-06	DfaA07G003120/DfaA03G016320/DfaB08G008840/DfaB04G012190/DfaA09G009320/DfaB02G010510/DfaA04G013990/DfaC05G009990/DfaA08G025360/DfaA07G002570/Dfa0G077600/DfaC04G009000/DfaC09G001550/DfaA08G025370/DfaA03G016340/Dfa0G014170/DfaB08G002260/DfaA08G007990/DfaA03G016310/DfaA05G004260/DfaB04G012220/DfaC02G008890/DfaA02G010300/DfaA08G006150/DfaB02G004450/DfaB08G006960	26
GO:1901607	BP	GO:1901607	alpha-amino acid biosynthetic process	38/1318	268/24542	4.54967e-08	8.68336e-06	7.99784e-06	DfaC08G006770/DfaB09G002430/DfaC09G005020/DfaA08G002900/DfaB08G008840/DfaB04G012190/DfaA01G024130/DfaA03G025290/DfaC11G014900/DfaC08G020800/DfaC05G009990/DfaA08G025360/DfaC04G006390/DfaB04G014580/DfaB01G013060/DfaA07G002570/DfaC08G012840/DfaA02G015690/DfaC04G013960/DfaA12G004460/Dfa0G077600/DfaA11G014660/DfaC04G009000/DfaC09G001550/DfaA12G001620/Dfa0G023050/Dfa0G083310/DfaB04G017450/DfaA08G025370…	38
GO:1900055	BP	GO:1900055	regulation of leaf senescence	28/1318	166/24542	6.83243e-08	1.21708e-05	1.121e-05	DfaA01G004490/DfaB01G012320/DfaB07G014070/DfaA07G007390/DfaA08G011250/DfaA03G016790/DfaB01G004390/DfaB01G012310/DfaB03G008380/DfaC08G001200/DfaB12G003030/DfaA01G012380/DfaC11G004290/DfaA05G004920/DfaB02G014570/DfaC10G005460/DfaA05G016880/DfaA02G001650/DfaC01G009360/DfaC01G017170/DfaC08G014520/DfaC02G002370/DfaB04G021110/DfaB03G016150/DfaB01G026150/Dfa0G017610/DfaA01G012390/DfaA02G010520	28
GO:0042430	BP	GO:0042430	indole-containing compound metabolic process	27/1318	165/24542	2.20384e-07	3.68041e-05	3.38985e-05	DfaA07G003120/DfaA03G016320/DfaB08G008840/DfaB04G012190/DfaA09G009320/DfaB02G010510/DfaA04G013990/DfaC05G009990/DfaA08G025360/DfaA07G002570/Dfa0G077600/DfaC04G009000/DfaC09G001550/DfaA08G025370/DfaA03G016340/Dfa0G014170/DfaB08G002260/DfaA08G007990/DfaA03G016310/DfaA05G004260/DfaB02G009100/DfaB04G012220/DfaC02G008890/DfaA02G010300/DfaA08G006150/DfaB02G004450/DfaB08G006960	27
GO:0000162	BP	GO:0000162	tryptophan biosynthetic process	13/1318	46/24542	5.62478e-07	8.34968e-05	7.69049e-05	DfaB08G008840/DfaB04G012190/DfaC05G009990/DfaA08G025360/DfaA07G002570/Dfa0G077600/DfaC04G009000/DfaC09G001550/DfaA08G025370/DfaB08G002260/DfaA08G007990/DfaA05G004260/DfaB04G012220	13
GO:0046219	BP	GO:0046219	indolalkylamine biosynthetic process	13/1318	46/24542	5.62478e-07	8.34968e-05	7.69049e-05	DfaB08G008840/DfaB04G012190/DfaC05G009990/DfaA08G025360/DfaA07G002570/Dfa0G077600/DfaC04G009000/DfaC09G001550/DfaA08G025370/DfaB08G002260/DfaA08G007990/DfaA05G004260/DfaB04G012220	13
GO:1901002	BP	GO:1901002	positive regulation of response to salt stress	17/1318	83/24542	1.62365e-06	0.000228336	0.00021031	DfaA01G004490/DfaB01G004390/DfaA01G015570/DfaA03G011230/DfaB12G003030/DfaA04G014760/DfaC10G005460/DfaB04G017790/DfaC01G009360/DfaB08G026170/DfaC08G014100/DfaA08G026200/Dfa0G017610/DfaC11G019070/Dfa0G075700/DfaC03G010800/DfaC08G012850	17
GO:1902457	BP	GO:1902457	negative regulation of stomatal opening	8/1318	18/24542	1.82708e-06	0.000244098	0.000224827	DfaB01G012320/DfaB01G012310/DfaB03G008380/DfaA01G012380/DfaA02G001650/DfaC01G017170/DfaC02G002370/DfaA01G012390	8
GO:0009820	BP	GO:0009820	alkaloid metabolic process	10/1318	31/24542	3.0315e-06	0.000385722	0.00035527	DfaA07G009680/DfaB07G010050/DfaB02G003840/DfaA07G009700/DfaA07G009690/DfaA12G007370/DfaA09G007790/DfaB02G003860/DfaC03G012810/DfaA12G007330	10
GO:1901605	BP	GO:1901605	alpha-amino acid metabolic process	46/1318	418/24542	3.42128e-06	0.000415529	0.000382725	DfaC08G006770/DfaB09G002430/DfaC09G005020/DfaA08G002900/DfaB08G008840/DfaB03G024030/DfaB04G012190/DfaA04G013990/DfaA01G024130/DfaA03G025290/DfaC11G014900/DfaC08G020800/DfaC05G009990/DfaA08G025360/DfaC04G006390/DfaB10G005940/DfaB04G014580/DfaB01G013060/DfaA07G002570/DfaC08G012840/DfaA02G015690/DfaC04G013960/DfaA12G004460/DfaC03G007680/Dfa0G077600/DfaA11G014660/DfaC04G009000/DfaC09G001550/DfaA09G00…	46
GO:0006576	BP	GO:0006576	cellular biogenic amine metabolic process	23/1318	149/24542	4.73006e-06	0.000541943	0.000499158	DfaA09G007120/DfaB08G008840/DfaB04G012190/DfaC04G018070/DfaA04G013990/DfaC09G009330/DfaB04G019920/DfaC05G009990/DfaA08G025360/DfaC05G012580/DfaA07G002570/DfaA04G018400/Dfa0G077600/DfaC04G009000/DfaC09G001550/DfaA08G025370/Dfa0G014170/DfaB08G002260/DfaA08G007990/DfaA05G004260/DfaB04G012220/DfaA04G016310/Dfa0G082890	23
GO:2000024	BP	GO:2000024	regulation of leaf development	32/1318	250/24542	4.86775e-06	0.000541943	0.000499158	DfaA01G004490/DfaB01G012320/DfaB07G014070/DfaA07G007390/DfaA08G011250/DfaA03G016790/DfaB01G004390/DfaB01G012310/DfaB03G008380/DfaC08G001200/DfaC01G023570/DfaB12G003030/DfaA01G012380/Dfa0G026610/DfaC11G004290/DfaA05G004920/DfaB02G014570/DfaC10G005460/DfaA05G016880/DfaA02G001650/DfaC01G009360/DfaC01G017170/DfaC08G014520/DfaC02G002370/DfaB04G021110/DfaA06G007780/DfaB03G016150/DfaB01G026150/Dfa0G0176…	32
GO:0009821	BP	GO:0009821	alkaloid biosynthetic process	9/1318	28/24542	9.85955e-06	0.00105379	0.000970595	DfaA07G009680/DfaB07G010050/DfaB02G003840/DfaA07G009700/DfaA07G009690/DfaA12G007370/DfaA09G007790/DfaB02G003860/DfaA12G007330	9
GO:1902584	BP	GO:1902584	positive regulation of response to water deprivation	13/1318	60/24542	1.41573e-05	0.00145493	0.00134007	DfaA01G004490/DfaC05G001430/DfaB01G004390/Dfa0G030100/DfaA03G011230/DfaC01G009360/DfaB08G026170/DfaC08G014100/DfaA08G026200/Dfa0G017610/DfaC11G019070/DfaA05G016340/DfaC03G010800	13
GO:0044106	BP	GO:0044106	cellular amine metabolic process	26/1318	193/24542	1.48225e-05	0.00146688	0.00135107	DfaB10G010260/DfaA09G007120/DfaB08G008840/DfaB04G012190/DfaC04G018070/DfaA04G013990/DfaC09G009330/DfaB04G019920/DfaB12G000910/DfaC05G009990/DfaA08G025360/DfaC05G012580/DfaA07G002570/DfaA04G018400/Dfa0G077600/DfaC04G009000/DfaC09G001550/DfaA08G025370/Dfa0G014170/DfaB08G002260/DfaA08G007990/DfaB03G022860/DfaA05G004260/DfaB04G012220/DfaA04G016310/Dfa0G082890	26
GO:0006568	BP	GO:0006568	tryptophan metabolic process	15/1318	79/24542	1.72927e-05	0.00159331	0.00146752	DfaB08G008840/DfaB04G012190/DfaA04G013990/DfaC05G009990/DfaA08G025360/DfaA07G002570/Dfa0G077600/DfaC04G009000/DfaC09G001550/DfaA08G025370/Dfa0G014170/DfaB08G002260/DfaA08G007990/DfaA05G004260/DfaB04G012220	15
GO:0006586	BP	GO:0006586	indolalkylamine metabolic process	15/1318	79/24542	1.72927e-05	0.00159331	0.00146752	DfaB08G008840/DfaB04G012190/DfaA04G013990/DfaC05G009990/DfaA08G025360/DfaA07G002570/Dfa0G077600/DfaC04G009000/DfaC09G001550/DfaA08G025370/Dfa0G014170/DfaB08G002260/DfaA08G007990/DfaA05G004260/DfaB04G012220	15
GO:0019632	BP	GO:0019632	shikimate metabolic process	7/1318	18/24542	2.3899e-05	0.0021286	0.00196055	DfaC06G015030/DfaC11G004920/DfaA03G021480/DfaC04G016530/DfaC03G018770/DfaB11G013050/DfaA08G012910	7
GO:0090354	BP	GO:0090354	regulation of auxin metabolic process	9/1318	33/24542	4.31628e-05	0.0036392	0.00335189	DfaB08G008840/DfaB04G012190/DfaA04G013990/DfaC03G016070/DfaA01G023570/DfaC04G009000/DfaA08G007990/DfaA01G022030/DfaB04G012220	9
GO:0071369	BP	GO:0071369	cellular response to ethylene stimulus	30/1318	254/24542	4.50288e-05	0.0036392	0.00335189	Dfa0G030190/DfaA09G000960/DfaB08G028430/DfaC08G014410/DfaC11G004990/DfaC11G011240/DfaB04G015940/DfaB03G004200/DfaB06G006020/DfaA11G005130/DfaC11G017050/DfaA05G001100/DfaA05G000330/DfaA12G004460/DfaA10G007910/DfaB11G005440/DfaA01G013470/DfaC11G021100/DfaA04G013320/DfaA08G011030/DfaC04G012740/DfaC03G006100/DfaC03G014890/DfaA03G017200/Dfa0G071390/DfaA03G004620/DfaB03G021260/DfaA08G006150/DfaB05G0031…	30
GO:0006241	BP	GO:0006241	CTP biosynthetic process	6/1318	14/24542	4.90311e-05	0.0036392	0.00335189	DfaB01G014560/DfaB02G001290/DfaA02G002850/DfaA01G014350/DfaA01G015900/DfaC01G018970	6
GO:0009208	BP	GO:0009208	pyrimidine ribonucleoside triphosphate metabolic process	6/1318	14/24542	4.90311e-05	0.0036392	0.00335189	DfaB01G014560/DfaB02G001290/DfaA02G002850/DfaA01G014350/DfaA01G015900/DfaC01G018970	6
GO:0009209	BP	GO:0009209	pyrimidine ribonucleoside triphosphate biosynthetic process	6/1318	14/24542	4.90311e-05	0.0036392	0.00335189	DfaB01G014560/DfaB02G001290/DfaA02G002850/DfaA01G014350/DfaA01G015900/DfaC01G018970	6
GO:0046036	BP	GO:0046036	CTP metabolic process	6/1318	14/24542	4.90311e-05	0.0036392	0.00335189	DfaB01G014560/DfaB02G001290/DfaA02G002850/DfaA01G014350/DfaA01G015900/DfaC01G018970	6
GO:0010193	BP	GO:0010193	response to ozone	15/1318	87/24542	5.64393e-05	0.00407583	0.00375406	DfaC06G005480/DfaA07G010490/DfaC04G008180/Dfa0G064950/DfaA05G001100/DfaB02G017310/DfaB01G014440/DfaB01G001070/DfaC08G013440/DfaB01G012340/DfaB04G011390/DfaB06G003370/DfaA08G008230/DfaC06G005460/DfaC07G005440	15
GO:0010600	BP	GO:0010600	regulation of auxin biosynthetic process	8/1318	27/24542	6.0076e-05	0.00422429	0.0038908	DfaB08G008840/DfaB04G012190/DfaA04G013990/DfaC03G016070/DfaA01G023570/DfaC04G009000/DfaA08G007990/DfaB04G012220	8
GO:0009642	BP	GO:0009642	response to light intensity	36/1318	338/24542	7.53998e-05	0.00516585	0.00475802	DfaA08G008580/DfaC09G005840/DfaA09G000960/DfaC08G014140/DfaA01G004700/DfaA03G006200/DfaA01G011570/DfaB05G011640/DfaB02G003620/DfaC04G008180/DfaB05G015840/DfaC04G006390/DfaB05G010100/DfaB08G016100/DfaB08G001340/DfaA05G000330/DfaA11G014660/DfaC05G001850/DfaC04G018430/DfaA01G022390/DfaB01G030760/DfaA09G007470/DfaC08G011710/DfaB01G012340/Dfa0G083310/DfaC08G012200/DfaB04G011390/DfaC08G015600/DfaA11G01…	36
GO:0009873	BP	GO:0009873	ethylene-activated signaling pathway	27/1318	225/24542	8.07971e-05	0.00532057	0.00490053	Dfa0G030190/DfaA09G000960/DfaB08G028430/DfaC08G014410/DfaC11G004990/DfaC11G011240/DfaB04G015940/DfaB03G004200/DfaA11G005130/DfaC11G017050/DfaA05G001100/DfaA05G000330/DfaB11G005440/DfaA01G013470/DfaC11G021100/DfaA04G013320/DfaA08G011030/DfaC04G012740/DfaC03G006100/DfaC03G014890/DfaA03G017200/Dfa0G071390/DfaA03G004620/DfaB03G021260/DfaA08G006150/DfaB05G003160/DfaB08G006960	27
GO:0009309	BP	GO:0009309	amine biosynthetic process	14/1318	80/24542	8.36317e-05	0.00532057	0.00490053	DfaB08G008840/DfaB04G012190/DfaC05G009990/DfaA08G025360/DfaC05G012580/DfaA07G002570/Dfa0G077600/DfaC04G009000/DfaC09G001550/DfaA08G025370/DfaB08G002260/DfaA08G007990/DfaA05G004260/DfaB04G012220	14
GO:0042401	BP	GO:0042401	cellular biogenic amine biosynthetic process	14/1318	80/24542	8.36317e-05	0.00532057	0.00490053	DfaB08G008840/DfaB04G012190/DfaC05G009990/DfaA08G025360/DfaC05G012580/DfaA07G002570/Dfa0G077600/DfaC04G009000/DfaC09G001550/DfaA08G025370/DfaB08G002260/DfaA08G007990/DfaA05G004260/DfaB04G012220	14
GO:2000070	BP	GO:2000070	regulation of response to water deprivation	16/1318	102/24542	0.000104926	0.0062357	0.00574341	DfaA01G004490/DfaC05G001430/DfaB01G004390/Dfa0G030100/DfaC04G013790/DfaA03G011230/DfaC01G009360/DfaB08G026170/DfaC08G014100/DfaA08G026200/Dfa0G017610/DfaC11G019070/DfaA05G016340/DfaC03G010800/DfaB03G017570/DfaC08G015660	16
GO:2000038	BP	GO:2000038	regulation of stomatal complex development	8/1318	29/24542	0.000105514	0.0062357	0.00574341	DfaB01G012320/DfaB01G012310/DfaB03G008380/DfaA01G012380/DfaA02G001650/DfaC01G017170/DfaC02G002370/DfaA01G012390	8
GO:2000068	BP	GO:2000068	regulation of defense response to insect	7/1318	22/24542	0.000105953	0.0062357	0.00574341	DfaA05G000900/DfaA09G000460/DfaC11G000600/DfaB08G016100/DfaB09G000170/DfaC08G017020/DfaC11G014380	7
GO:0002213	BP	GO:0002213	defense response to insect	10/1318	45/24542	0.000109685	0.0062357	0.00574341	DfaA05G000900/DfaC04G018720/DfaA04G014010/DfaA09G000460/DfaC11G000600/DfaA04G019080/DfaB08G016100/DfaB09G000170/DfaC08G017020/DfaC11G014380	10
GO:1902456	BP	GO:1902456	regulation of stomatal opening	10/1318	45/24542	0.000109685	0.0062357	0.00574341	DfaC09G001760/DfaB01G012320/DfaC11G011210/DfaB01G012310/DfaB03G008380/DfaA01G012380/DfaA02G001650/DfaC01G017170/DfaC02G002370/DfaA01G012390	10
GO:0000302	BP	GO:0000302	response to reactive oxygen species	43/1318	442/24542	0.000131035	0.0072943	0.00671843	DfaA07G003120/DfaA08G008580/DfaA12G010750/DfaA09G000960/DfaA10G000170/DfaC04G009870/DfaB04G013140/Dfa0G076370/DfaC08G014140/DfaA01G015570/DfaC06G005480/DfaA07G010490/DfaB02G003620/DfaC04G008180/DfaB06G006020/Dfa0G064950/DfaC06G010020/DfaA05G001100/DfaB02G017310/DfaC03G019680/DfaB08G016100/DfaB06G011740/DfaB01G014440/DfaA05G000330/DfaA12G004460/DfaC03G010300/DfaB01G001070/DfaC08G013440/DfaB01G0123…	43
GO:0009851	BP	GO:0009851	auxin biosynthetic process	13/1318	74/24542	0.00014262	0.0074991	0.00690706	DfaA03G016320/DfaB08G008840/DfaB04G012190/DfaA04G013990/DfaC03G016070/DfaA01G023570/DfaA07G002570/DfaC04G009000/DfaA03G016340/Dfa0G014170/DfaA08G007990/DfaA03G016310/DfaB04G012220	13
GO:0051262	BP	GO:0051262	protein tetramerization	13/1318	74/24542	0.00014262	0.0074991	0.00690706	DfaB03G007730/DfaB09G002430/DfaA05G000900/DfaC09G005020/DfaA09G000460/DfaC11G000600/DfaC06G010020/DfaB09G000170/DfaC03G010300/DfaB04G016580/DfaA02G015270/DfaB01G016910/DfaA11G014910	13
GO:0051289	BP	GO:0051289	protein homotetramerization	9/1318	38/24542	0.000143134	0.0074991	0.00690706	DfaB09G002430/DfaA05G000900/DfaC09G005020/DfaA09G000460/DfaC11G000600/DfaB09G000170/DfaC03G010300/DfaB04G016580/DfaA02G015270	9
GO:1901000	BP	GO:1901000	regulation of response to salt stress	18/1318	127/24542	0.00015312	0.00786802	0.00724686	DfaA01G004490/DfaB01G004390/DfaA01G015570/DfaA03G011230/DfaB12G003030/DfaA04G014760/DfaC10G005460/DfaB04G017790/DfaC01G009360/DfaB08G026170/DfaC08G014100/DfaA08G026200/Dfa0G017610/DfaC11G019070/Dfa0G075700/DfaB06G000790/DfaC03G010800/DfaC08G012850	18
GO:0009147	BP	GO:0009147	pyrimidine nucleoside triphosphate metabolic process	7/1318	24/24542	0.000195621	0.00967961	0.00891543	DfaB01G014560/DfaB02G001290/DfaA02G002850/DfaA01G014350/DfaA01G015900/DfaB05G015180/DfaC01G018970	7
GO:0009148	BP	GO:0009148	pyrimidine nucleoside triphosphate biosynthetic process	7/1318	24/24542	0.000195621	0.00967961	0.00891543	DfaB01G014560/DfaB02G001290/DfaA02G002850/DfaA01G014350/DfaA01G015900/DfaB05G015180/DfaC01G018970	7
GO:1990069	BP	GO:1990069	stomatal opening	10/1318	49/24542	0.000232391	0.01129	0.0103987	DfaC09G001760/DfaB01G012320/DfaC11G011210/DfaB01G012310/DfaB03G008380/DfaA01G012380/DfaA02G001650/DfaC01G017170/DfaC02G002370/DfaA01G012390	10
GO:0009768	BP	GO:0009768	photosynthesis, light harvesting in photosystem I	7/1318	25/24542	0.000259165	0.0123659	0.0113896	DfaA12G005780/DfaC01G020700/DfaB05G011640/Dfa0G052240/DfaA01G016820/DfaB05G011500/DfaB01G016890	7
GO:0047484	BP	GO:0047484	regulation of response to osmotic stress	20/1318	156/24542	0.000271075	0.0127072	0.011704	DfaA01G004490/DfaB01G004390/DfaA01G015570/Dfa0G043030/DfaA03G011230/DfaB12G003030/DfaA04G014760/DfaC10G005460/DfaB04G017790/DfaC01G009360/DfaB08G026170/DfaC08G014100/DfaA08G026200/Dfa0G017610/DfaC11G019070/Dfa0G075700/DfaA08G006330/DfaB06G000790/DfaC03G010800/DfaC08G012850	20
GO:0042446	BP	GO:0042446	hormone biosynthetic process	42/1318	447/24542	0.000327176	0.0150727	0.0138827	DfaC02G003600/DfaA07G003120/DfaA03G016320/DfaB10G010260/DfaB08G008840/DfaB04G012190/DfaA09G009320/DfaA04G013990/DfaA03G013720/DfaB12G000910/DfaC03G016070/DfaA03G024770/DfaA01G023570/DfaC03G019680/DfaA07G002570/DfaB08G016100/DfaA03G019410/DfaC04G013960/DfaC04G009000/DfaB02G001920/DfaA01G013470/DfaC08G010030/DfaB04G017450/DfaB06G006450/DfaC01G001100/DfaB07G010730/Dfa0G071390/DfaA11G012200/DfaA03G01…	42
GO:0009644	BP	GO:0009644	response to high light intensity	22/1318	183/24542	0.000346281	0.0156824	0.0144444	DfaA08G008580/DfaA09G000960/DfaC08G014140/DfaA01G004700/DfaA03G006200/DfaB05G011640/DfaB02G003620/DfaC04G008180/DfaB05G015840/DfaA05G000330/DfaC05G001850/DfaA09G007470/DfaC08G011710/DfaC08G012200/DfaB04G011390/DfaC08G015600/DfaB08G009450/DfaA03G013020/DfaC01G009560/DfaC11G013370/DfaB02G006430/DfaA02G006160	22
GO:0009749	BP	GO:0009749	response to glucose	16/1318	113/24542	0.000352657	0.015705	0.0144651	DfaA12G000780/DfaC04G006430/Dfa0G045350/DfaA02G006930/DfaC08G017540/DfaC01G010040/DfaB05G010100/DfaA03G011310/DfaA01G005320/Dfa0G030910/DfaA08G014220/DfaB08G000400/DfaB01G010580/DfaB08G001710/DfaC11G011750/DfaA11G014910	16
GO:0019856	BP	GO:0019856	pyrimidine nucleobase biosynthetic process	8/1318	35/24542	0.000434139	0.0190167	0.0175154	DfaB01G014560/DfaB02G001290/DfaA02G002850/DfaC11G009510/DfaA01G014350/DfaA01G015900/DfaC01G018970/DfaA10G004210	8
GO:0006598	BP	GO:0006598	polyamine catabolic process	6/1318	20/24542	0.000479041	0.0206451	0.0190152	DfaA09G007120/DfaC04G018070/DfaB04G019920/DfaA04G018400/DfaA04G016310/Dfa0G082890	6
GO:0000160	BP	GO:0000160	phosphorelay signal transduction system	28/1318	266/24542	0.000545209	0.0231238	0.0212982	Dfa0G030190/DfaA03G020930/DfaA09G000960/DfaB08G028430/DfaC08G014410/DfaC11G004990/DfaC11G011240/DfaB04G015940/DfaB03G004200/DfaA11G005130/DfaC11G017050/DfaA05G001100/DfaA05G000330/DfaB11G005440/DfaA01G013470/DfaC11G021100/DfaA04G013320/DfaA08G011030/DfaC04G012740/DfaC03G006100/DfaC03G014890/DfaA03G017200/Dfa0G071390/DfaA03G004620/DfaB03G021260/DfaA08G006150/DfaB05G003160/DfaB08G006960	28
GO:0006221	BP	GO:0006221	pyrimidine nucleotide biosynthetic process	10/1318	55/24542	0.000617472	0.0257795	0.0237442	DfaB01G014560/DfaB05G014370/DfaC05G003040/DfaB02G001290/DfaA02G002850/DfaA01G014350/DfaA01G015900/DfaB05G015180/DfaC01G018970/DfaB03G022510	10
GO:0046131	BP	GO:0046131	pyrimidine ribonucleoside metabolic process	9/1318	46/24542	0.000657184	0.0270153	0.0248825	DfaB01G014560/DfaC03G002210/DfaB02G001290/DfaA02G002850/DfaA01G011820/DfaC06G016490/DfaA01G014350/DfaA01G015900/DfaC01G018970	9
GO:0009641	BP	GO:0009641	shade avoidance	11/1318	66/24542	0.000724616	0.029336	0.02702	DfaB11G000910/DfaC08G000450/DfaB12G000030/DfaA04G014010/DfaA04G013990/DfaB04G000430/DfaB12G000010/DfaB11G017890/DfaA11G001050/DfaC08G000530/DfaA03G013020	11
GO:0009413	BP	GO:0009413	response to flooding	6/1318	22/24542	0.000840763	0.0323073	0.0297567	DfaB10G010260/DfaB12G000910/DfaC08G017540/Dfa0G030910/DfaA08G014220/DfaA11G014910	6
GO:0042542	BP	GO:0042542	response to hydrogen peroxide	23/1318	208/24542	0.000842217	0.0323073	0.0297567	DfaA07G003120/DfaA08G008580/DfaA12G010750/DfaA10G000170/DfaC04G009870/DfaB04G013140/Dfa0G076370/DfaC08G014140/DfaA01G015570/DfaC06G005480/DfaA07G010490/DfaB02G003620/DfaB02G017310/DfaB08G016100/DfaB01G014440/DfaC03G010300/DfaC08G012200/DfaB06G003370/DfaA01G021980/DfaB08G009450/DfaC06G005460/DfaB02G006430/DfaA02G006160	23
GO:0009423	BP	GO:0009423	chorismate biosynthetic process	5/1318	15/24542	0.000846375	0.0323073	0.0297567	DfaA08G007430/DfaC08G011230/DfaA11G017100/DfaC11G008230/Dfa0G083680	5
GO:0043173	BP	GO:0043173	nucleotide salvage	5/1318	15/24542	0.000846375	0.0323073	0.0297567	DfaB08G001440/DfaB08G001470/DfaB08G000570/DfaC03G012810/DfaB08G001480	5
GO:0031348	BP	GO:0031348	negative regulation of defense response	20/1318	171/24542	0.000892744	0.0330542	0.0304447	DfaA02G007760/DfaC04G018020/DfaA04G018340/DfaC09G006980/DfaA04G014010/DfaB02G003670/DfaC04G010080/DfaA09G004630/DfaB12G002740/DfaB06G011740/DfaC02G003380/DfaC11G017860/DfaB01G010270/DfaA03G001200/DfaB09G005760/DfaB01G028160/DfaA08G024920/DfaC11G014380/DfaA04G017310/DfaB05G003160	20
GO:0009788	BP	GO:0009788	negative regulation of abscisic acid-activated signaling pathway	19/1318	159/24542	0.000915424	0.0330542	0.0304447	DfaA01G004490/DfaA12G000780/DfaB01G004390/Dfa0G045350/DfaA02G006930/DfaC06G010020/DfaB12G003030/DfaC01G010040/DfaC10G005460/DfaA11G014660/DfaC01G009360/DfaB01G006430/DfaA01G005320/Dfa0G052450/DfaB08G006590/DfaC01G011990/Dfa0G017610/DfaC02G009090/DfaA01G007260	19
GO:1901420	BP	GO:1901420	negative regulation of response to alcohol	19/1318	159/24542	0.000915424	0.0330542	0.0304447	DfaA01G004490/DfaA12G000780/DfaB01G004390/Dfa0G045350/DfaA02G006930/DfaC06G010020/DfaB12G003030/DfaC01G010040/DfaC10G005460/DfaA11G014660/DfaC01G009360/DfaB01G006430/DfaA01G005320/Dfa0G052450/DfaB08G006590/DfaC01G011990/Dfa0G017610/DfaC02G009090/DfaA01G007260	19
GO:1905958	BP	GO:1905958	negative regulation of cellular response to alcohol	19/1318	159/24542	0.000915424	0.0330542	0.0304447	DfaA01G004490/DfaA12G000780/DfaB01G004390/Dfa0G045350/DfaA02G006930/DfaC06G010020/DfaB12G003030/DfaC01G010040/DfaC10G005460/DfaA11G014660/DfaC01G009360/DfaB01G006430/DfaA01G005320/Dfa0G052450/DfaB08G006590/DfaC01G011990/Dfa0G017610/DfaC02G009090/DfaA01G007260	19
GO:0042455	BP	GO:0042455	ribonucleoside biosynthetic process	11/1318	69/24542	0.00106245	0.0369454	0.0340286	DfaB03G002240/DfaB01G014560/DfaC03G002210/DfaA06G005770/DfaB02G001290/DfaA02G002850/DfaA05G002790/DfaA01G014350/DfaA01G015900/DfaC01G018970/DfaB10G003930	11
GO:0043406	BP	GO:0043406	positive regulation of MAP kinase activity	11/1318	69/24542	0.00106245	0.0369454	0.0340286	DfaB01G012320/DfaB01G012310/DfaB03G008380/DfaA01G012380/DfaA02G001650/DfaC01G017170/DfaC10G005950/DfaC02G002370/DfaA01G012390/DfaA08G006150/DfaB08G006960	11
GO:0034284	BP	GO:0034284	response to monosaccharide	19/1318	161/24542	0.00106467	0.0369454	0.0340286	DfaA12G000780/DfaC04G006430/Dfa0G045350/DfaA02G006930/DfaC08G017540/DfaC01G010040/DfaB05G010100/DfaA01G013470/DfaB01G030760/DfaA03G011310/DfaA01G005320/Dfa0G030910/DfaA08G014220/Dfa0G071390/DfaB08G000400/DfaB01G010580/DfaB08G001710/DfaC11G011750/DfaA11G014910	19
GO:0009226	BP	GO:0009226	nucleotide-sugar biosynthetic process	9/1318	50/24542	0.00123276	0.0420954	0.0387721	DfaC11G016660/DfaB08G001440/DfaB08G001470/DfaC11G016650/DfaB08G000570/DfaB01G030760/DfaA08G023500/DfaB08G023430/DfaB08G001480	9
GO:0009119	BP	GO:0009119	ribonucleoside metabolic process	13/1318	92/24542	0.00124618	0.0420954	0.0387721	DfaB03G002240/DfaB01G014560/DfaC03G002210/DfaA06G005770/DfaB02G001290/DfaA02G002850/DfaA05G002790/DfaA01G011820/DfaC06G016490/DfaA01G014350/DfaA01G015900/DfaC01G018970/DfaB10G003930	13
GO:0031341	BP	GO:0031341	regulation of cell killing	4/1318	10/24542	0.00133911	0.0420954	0.0387721	DfaB01G009300/DfaC07G002660/DfaB08G019510/DfaA08G019850	4
GO:0031343	BP	GO:0031343	positive regulation of cell killing	4/1318	10/24542	0.00133911	0.0420954	0.0387721	DfaB01G009300/DfaC07G002660/DfaB08G019510/DfaA08G019850	4
GO:0046398	BP	GO:0046398	UDP-glucuronate metabolic process	4/1318	10/24542	0.00133911	0.0420954	0.0387721	DfaC11G016660/DfaC11G016650/DfaA08G023500/DfaB08G023430	4
GO:0051709	BP	GO:0051709	regulation of killing of cells of another organism	4/1318	10/24542	0.00133911	0.0420954	0.0387721	DfaB01G009300/DfaC07G002660/DfaB08G019510/DfaA08G019850	4
GO:0051712	BP	GO:0051712	positive regulation of killing of cells of another organism	4/1318	10/24542	0.00133911	0.0420954	0.0387721	DfaB01G009300/DfaC07G002660/DfaB08G019510/DfaA08G019850	4
GO:1902446	BP	GO:1902446	regulation of shade avoidance	4/1318	10/24542	0.00133911	0.0420954	0.0387721	DfaB12G000030/DfaB12G000010/DfaB11G017890/DfaA03G013020	4
GO:0010214	BP	GO:0010214	seed coat development	13/1318	93/24542	0.00137886	0.0428407	0.0394585	DfaB08G023690/DfaA04G019000/DfaC07G000810/Dfa0G030690/DfaA05G004920/DfaB02G016060/DfaC08G001410/DfaC08G020440/DfaC04G017030/DfaA04G017320/Dfa0G006710/DfaC11G015390/DfaA08G006330	13
GO:0007568	BP	GO:0007568	aging	33/1318	353/24542	0.00147258	0.0452269	0.0416564	DfaA03G023660/DfaB10G010260/DfaC06G005480/DfaC11G011240/DfaC01G021820/DfaA07G010490/DfaC08G020800/DfaB12G000910/DfaA06G005770/DfaC01G005460/DfaB06G012320/DfaC11G017050/DfaB12G003030/DfaB01G014440/DfaC10G005460/DfaA01G027410/Dfa0G002020/DfaC08G013440/DfaC04G018750/DfaB06G003370/DfaA04G019110/DfaA01G001940/DfaA11G014450/DfaC06G014860/DfaC11G006650/DfaA01G018150/DfaC06G005460/DfaC11G006660/DfaC08G01…	33
GO:0009850	BP	GO:0009850	auxin metabolic process	15/1318	117/24542	0.00150853	0.0458044	0.0421882	DfaA03G016320/DfaB08G008840/DfaB04G012190/DfaA04G013990/DfaC03G016070/DfaA01G023570/DfaA07G002570/DfaC04G009000/DfaA03G016340/Dfa0G014170/DfaA08G007990/DfaA03G016310/DfaA01G022030/DfaB02G009100/DfaB04G012220	15
GO:0043405	BP	GO:0043405	regulation of MAP kinase activity	12/1318	84/24542	0.00171892	0.0510331	0.0470042	DfaB01G012320/DfaB01G012310/DfaB03G008380/DfaB12G002740/DfaA01G012380/DfaA02G001650/DfaC01G017170/DfaC10G005950/DfaC02G002370/DfaA01G012390/DfaA08G006150/DfaB08G006960	12
GO:0006558	BP	GO:0006558	L-phenylalanine metabolic process	6/1318	25/24542	0.00173803	0.0510331	0.0470042	DfaA04G013990/DfaC04G006390/DfaC08G012840/DfaA11G014660/Dfa0G083310/DfaA06G011080	6
GO:1902221	BP	GO:1902221	erythrose 4-phosphate/phosphoenolpyruvate family amino acid metabolic process	6/1318	25/24542	0.00173803	0.0510331	0.0470042	DfaA04G013990/DfaC04G006390/DfaC08G012840/DfaA11G014660/Dfa0G083310/DfaA06G011080	6
GO:0009269	BP	GO:0009269	response to desiccation	8/1318	43/24542	0.00182757	0.0530789	0.0488884	Dfa0G076710/DfaA05G000900/DfaC08G014140/DfaA09G000460/DfaC07G011490/DfaC11G000600/DfaB09G000170/DfaB01G024910	8
GO:0009308	BP	GO:0009308	amine metabolic process	26/1318	261/24542	0.00186794	0.0530939	0.0489023	DfaB10G010260/DfaA09G007120/DfaB08G008840/DfaB04G012190/DfaC04G018070/DfaA04G013990/DfaC09G009330/DfaB04G019920/DfaB12G000910/DfaC05G009990/DfaA08G025360/DfaC05G012580/DfaA07G002570/DfaA04G018400/Dfa0G077600/DfaC04G009000/DfaC09G001550/DfaA08G025370/Dfa0G014170/DfaB08G002260/DfaA08G007990/DfaB03G022860/DfaA05G004260/DfaB04G012220/DfaA04G016310/Dfa0G082890	26
GO:0006213	BP	GO:0006213	pyrimidine nucleoside metabolic process	9/1318	53/24542	0.00188795	0.0530939	0.0489023	DfaB01G014560/DfaC03G002210/DfaB02G001290/DfaA02G002850/DfaA01G011820/DfaC06G016490/DfaA01G014350/DfaA01G015900/DfaC01G018970	9
GO:0009864	BP	GO:0009864	induced systemic resistance, jasmonic acid mediated signaling pathway	7/1318	34/24542	0.00189995	0.0530939	0.0489023	DfaB04G015940/DfaB08G016100/DfaA04G013320/DfaC04G012740/DfaC03G014890/DfaA03G017200/DfaA02G010520	7
GO:0009163	BP	GO:0009163	nucleoside biosynthetic process	11/1318	74/24542	0.00190756	0.0530939	0.0489023	DfaB03G002240/DfaB01G014560/DfaC03G002210/DfaA06G005770/DfaB02G001290/DfaA02G002850/DfaA05G002790/DfaA01G014350/DfaA01G015900/DfaC01G018970/DfaB10G003930	11
GO:0009746	BP	GO:0009746	response to hexose	18/1318	157/24542	0.00197198	0.054321	0.0500325	DfaA12G000780/DfaC04G006430/Dfa0G045350/DfaA02G006930/DfaC08G017540/DfaC01G010040/DfaB05G010100/DfaA01G013470/DfaA03G011310/DfaA01G005320/Dfa0G030910/DfaA08G014220/Dfa0G071390/DfaB08G000400/DfaB01G010580/DfaB08G001710/DfaC11G011750/DfaA11G014910	18
GO:0009250	BP	GO:0009250	glucan biosynthetic process	20/1318	183/24542	0.00204464	0.0557477	0.0513466	DfaC11G013970/DfaB03G021040/DfaA01G004750/DfaC08G014140/DfaC03G002210/DfaA05G007810/DfaB05G006070/DfaB09G001060/DfaC05G012890/DfaA05G006820/Dfa0G052450/DfaC01G009590/DfaB08G006590/DfaC11G008320/DfaA08G008230/Dfa0G005560/DfaB05G007100/DfaB01G004570/DfaA06G007120/Dfa0G044490	20
GO:0046417	BP	GO:0046417	chorismate metabolic process	5/1318	18/24542	0.0021104	0.0563554	0.0519063	DfaA08G007430/DfaC08G011230/DfaA11G017100/DfaC11G008230/Dfa0G083680	5
GO:0009310	BP	GO:0009310	amine catabolic process	8/1318	44/24542	0.0021302	0.0563554	0.0519063	DfaA09G007120/DfaC04G018070/DfaA04G013990/DfaB04G019920/DfaA04G018400/Dfa0G014170/DfaA04G016310/Dfa0G082890	8
GO:0042402	BP	GO:0042402	cellular biogenic amine catabolic process	8/1318	44/24542	0.0021302	0.0563554	0.0519063	DfaA09G007120/DfaC04G018070/DfaA04G013990/DfaB04G019920/DfaA04G018400/Dfa0G014170/DfaA04G016310/Dfa0G082890	8
GO:0009165	BP	GO:0009165	nucleotide biosynthetic process	35/1318	391/24542	0.00224926	0.0583498	0.0537432	DfaB03G002240/DfaC09G011430/DfaB01G014560/DfaB01G001590/DfaC01G003090/DfaB03G024030/DfaC02G013190/DfaA11G014680/DfaB05G014370/DfaB08G001440/DfaA12G021750/DfaC05G003040/DfaA06G005770/DfaB02G001290/DfaA02G002850/DfaC11G007900/DfaB08G001470/DfaB10G005940/DfaA05G002790/DfaA11G016590/Dfa0G003670/DfaA02G013060/DfaB04G022110/DfaB08G000570/DfaC04G018380/DfaA01G014350/DfaA01G015900/DfaB05G015180/DfaC01G01…	35
GO:1901293	BP	GO:1901293	nucleoside phosphate biosynthetic process	35/1318	391/24542	0.00224926	0.0583498	0.0537432	DfaB03G002240/DfaC09G011430/DfaB01G014560/DfaB01G001590/DfaC01G003090/DfaB03G024030/DfaC02G013190/DfaA11G014680/DfaB05G014370/DfaB08G001440/DfaA12G021750/DfaC05G003040/DfaA06G005770/DfaB02G001290/DfaA02G002850/DfaC11G007900/DfaB08G001470/DfaB10G005940/DfaA05G002790/DfaA11G016590/Dfa0G003670/DfaA02G013060/DfaB04G022110/DfaB08G000570/DfaC04G018380/DfaA01G014350/DfaA01G015900/DfaB05G015180/DfaC01G01…	35
GO:0072528	BP	GO:0072528	pyrimidine-containing compound biosynthetic process	14/1318	110/24542	0.00228768	0.0587758	0.0541356	DfaB01G014560/DfaB05G014370/DfaC03G002210/DfaC05G003040/DfaB02G001290/DfaA02G002850/DfaC11G009510/DfaA01G014350/DfaA01G015900/DfaB05G015180/DfaB01G016910/DfaC01G018970/DfaA10G004210/DfaB03G022510	14
GO:0009116	BP	GO:0009116	nucleoside metabolic process	13/1318	99/24542	0.00244437	0.0622034	0.0572926	DfaB03G002240/DfaB01G014560/DfaC03G002210/DfaA06G005770/DfaB02G001290/DfaA02G002850/DfaA05G002790/DfaA01G011820/DfaC06G016490/DfaA01G014350/DfaA01G015900/DfaC01G018970/DfaB10G003930	13
GO:0072524	BP	GO:0072524	pyridine-containing compound metabolic process	17/1318	148/24542	0.00254145	0.0634651	0.0584547	DfaA03G024190/DfaA06G008420/DfaA03G001360/DfaB01G001590/DfaC01G003090/DfaB03G024030/DfaC02G013190/DfaA03G014110/DfaB06G012320/DfaB03G001260/DfaB10G005940/DfaA11G016590/DfaA02G013060/DfaC04G018380/DfaC03G012660/DfaC03G008740/DfaC03G012810	17
GO:0072527	BP	GO:0072527	pyrimidine-containing compound metabolic process	17/1318	148/24542	0.00254145	0.0634651	0.0584547	DfaB01G014560/DfaB05G014370/DfaC03G002210/DfaC05G003040/DfaB02G001290/DfaA02G002850/DfaC11G009510/DfaA01G011820/DfaC06G016490/DfaA01G014350/DfaA01G015900/DfaB05G015180/DfaB01G016910/DfaC01G018970/DfaA10G004210/DfaC03G012810/DfaB03G022510	17
GO:0043410	BP	GO:0043410	positive regulation of MAPK cascade	11/1318	77/24542	0.00263475	0.0643714	0.0592894	DfaB01G012320/DfaB01G012310/DfaB03G008380/DfaA01G012380/DfaA02G001650/DfaC01G017170/DfaC10G005950/DfaC02G002370/DfaA01G012390/DfaA08G006150/DfaB08G006960	11
GO:0009743	BP	GO:0009743	response to carbohydrate	33/1318	366/24542	0.00263507	0.0643714	0.0592894	DfaA12G000780/DfaC04G006430/DfaC04G009870/DfaB04G013140/DfaC09G009280/DfaC08G014410/Dfa0G045350/DfaA02G006930/DfaC09G001620/DfaC08G017540/DfaB12G003030/DfaC01G010040/DfaB05G010100/DfaC10G005460/DfaA01G022390/DfaA01G013470/DfaB01G030760/DfaA03G011310/DfaA01G005320/DfaB01G012340/DfaA08G011030/Dfa0G030910/Dfa0G043890/DfaA08G014220/Dfa0G071390/DfaB08G000400/DfaB01G010580/DfaB08G001710/DfaC11G011750/D…	33
GO:0006570	BP	GO:0006570	tyrosine metabolic process	6/1318	27/24542	0.00265002	0.0643714	0.0592894	DfaA04G013990/DfaC04G006390/DfaC03G007680/DfaA11G014660/Dfa0G083310/DfaA06G011080	6
GO:0070417	BP	GO:0070417	cellular response to cold	14/1318	112/24542	0.00270991	0.0652331	0.0600831	DfaB11G005530/DfaB03G025180/DfaC08G004310/DfaC08G014140/DfaC03G006000/DfaA05G011590/DfaA04G014810/Dfa0G051920/DfaC05G013950/DfaB02G001640/DfaC04G014210/DfaA11G005210/DfaC08G017020/DfaC09G008690	14
GO:0001906	BP	GO:0001906	cell killing	4/1318	12/24542	0.002895	0.0678546	0.0624977	DfaB01G009300/DfaC07G002660/DfaB08G019510/DfaA08G019850	4
GO:0019373	BP	GO:0019373	epoxygenase P450 pathway	4/1318	12/24542	0.002895	0.0678546	0.0624977	DfaA09G003400/DfaB08G024040/DfaA08G024020/Dfa0G023720	4
GO:0031640	BP	GO:0031640	killing of cells of another organism	4/1318	12/24542	0.002895	0.0678546	0.0624977	DfaB01G009300/DfaC07G002660/DfaB08G019510/DfaA08G019850	4
GO:0006073	BP	GO:0006073	cellular glucan metabolic process	30/1318	326/24542	0.0029759	0.0691444	0.0636857	DfaC04G006430/DfaC11G013970/DfaB03G021040/DfaA01G004750/DfaC04G001850/DfaC08G014140/DfaC03G002210/DfaA05G007810/DfaA04G002480/DfaB05G006070/DfaB09G001060/DfaC05G012890/DfaC04G006630/DfaA05G006820/DfaA03G011310/DfaA04G007080/Dfa0G052450/DfaA08G002300/DfaC01G009590/DfaB08G006590/DfaC11G008320/DfaA08G008230/DfaC01G016790/Dfa0G005560/DfaC04G006640/DfaC09G003040/DfaB05G007100/DfaB01G004570/DfaA06G0071…	30
GO:0046132	BP	GO:0046132	pyrimidine ribonucleoside biosynthetic process	7/1318	37/24542	0.00316048	0.0728	0.0670527	DfaB01G014560/DfaC03G002210/DfaB02G001290/DfaA02G002850/DfaA01G014350/DfaA01G015900/DfaC01G018970	7
GO:0033692	BP	GO:0033692	cellular polysaccharide biosynthetic process	28/1318	301/24542	0.00345609	0.0777528	0.0716144	DfaC11G013970/DfaB03G021040/DfaA01G004750/DfaC08G014140/DfaB03G021440/DfaC03G002210/DfaA05G007810/DfaB05G006070/DfaB09G001060/DfaC05G012890/DfaA02G015980/DfaA05G006820/DfaC08G001410/Dfa0G052450/DfaB04G021190/DfaC04G017030/DfaC01G009590/DfaB08G006590/DfaB01G002230/DfaA04G017320/DfaC02G000630/DfaC11G008320/DfaA08G008230/Dfa0G005560/DfaB05G007100/DfaB01G004570/DfaA06G007120/Dfa0G044490	28
GO:0009094	BP	GO:0009094	L-phenylalanine biosynthetic process	5/1318	20/24542	0.00349189	0.0777528	0.0716144	DfaC04G006390/DfaC08G012840/DfaA11G014660/Dfa0G083310/DfaA06G011080	5
GO:1902223	BP	GO:1902223	erythrose 4-phosphate/phosphoenolpyruvate family amino acid biosynthetic process	5/1318	20/24542	0.00349189	0.0777528	0.0716144	DfaC04G006390/DfaC08G012840/DfaA11G014660/Dfa0G083310/DfaA06G011080	5
GO:2000904	BP	GO:2000904	regulation of starch metabolic process	5/1318	20/24542	0.00349189	0.0777528	0.0716144	DfaC11G013970/DfaC04G001850/DfaA04G002480/Dfa0G052450/DfaB08G006590	5
GO:0009070	BP	GO:0009070	serine family amino acid biosynthetic process	9/1318	58/24542	0.00357067	0.078306	0.072124	DfaC08G006770/DfaB09G002430/DfaC09G005020/DfaA08G002900/DfaC08G020800/DfaB04G014580/Dfa0G023050/DfaA01G011480/DfaB01G011330	9
GO:0051259	BP	GO:0051259	protein complex oligomerization	20/1318	192/24542	0.00357535	0.078306	0.072124	DfaB03G007730/DfaB09G002430/DfaA05G000900/DfaA03G023660/DfaC09G005020/DfaA11G014680/DfaA09G000460/DfaA03G011230/DfaC11G000600/DfaC06G010020/DfaC03G003150/DfaA12G019670/DfaB09G000170/DfaC03G010300/DfaB04G016580/DfaB03G007720/DfaA02G015270/DfaB01G016910/DfaC03G010800/DfaA11G014910	20
GO:0009639	BP	GO:0009639	response to red or far red light	38/1318	448/24542	0.00378801	0.0822891	0.0757926	DfaB11G000910/DfaC02G003600/DfaC08G000450/DfaC09G005840/DfaA04G017500/DfaB12G000030/DfaA02G009820/DfaA12G005780/DfaA04G014010/DfaC11G017800/DfaA04G012730/DfaB08G023820/DfaA04G013990/DfaA12G020360/DfaB09G007060/DfaB12G003030/DfaB08G016100/DfaC03G018570/DfaA03G019410/DfaB01G027800/DfaC10G005460/DfaC04G018430/DfaB02G001920/DfaC03G012780/DfaB04G000430/DfaB12G000010/DfaB05G011500/DfaA03G021220/DfaB11G…	38
GO:0044042	BP	GO:0044042	glucan metabolic process	30/1318	332/24542	0.00388208	0.0836526	0.0770485	DfaC04G006430/DfaC11G013970/DfaB03G021040/DfaA01G004750/DfaC04G001850/DfaC08G014140/DfaC03G002210/DfaA05G007810/DfaA04G002480/DfaB05G006070/DfaB09G001060/DfaC05G012890/DfaC04G006630/DfaA05G006820/DfaA03G011310/DfaA04G007080/Dfa0G052450/DfaA08G002300/DfaC01G009590/DfaB08G006590/DfaC11G008320/DfaA08G008230/DfaC01G016790/Dfa0G005560/DfaC04G006640/DfaC09G003040/DfaB05G007100/DfaB01G004570/DfaA06G0071…	30
GO:0072708	BP	GO:0072708	response to sorbitol	4/1318	13/24542	0.00400524	0.0856159	0.0788568	DfaC08G017540/Dfa0G030910/DfaA08G014220/DfaA11G014910	4
GO:0051240	BP	GO:0051240	positive regulation of multicellular organismal process	41/1318	495/24542	0.00411074	0.0871738	0.0802916	DfaA01G004490/DfaC08G000450/DfaB08G016400/DfaB01G012320/DfaA12G006850/DfaA07G007390/DfaA08G011250/DfaA03G016790/DfaB01G004390/DfaB01G012310/DfaB03G008380/DfaA01G011570/DfaA08G004040/DfaA04G019000/DfaC08G001200/DfaC01G005460/DfaB12G003030/DfaA06G010110/DfaA01G012380/DfaC03G019680/DfaB02G014570/DfaA10G007910/DfaC10G005460/DfaA05G016880/DfaA02G001650/DfaC01G009360/DfaC01G017170/DfaC06G015070/DfaC08G…	41
GO:0072505	BP	GO:0072505	divalent inorganic anion homeostasis	7/1318	39/24542	0.00430132	0.090497	0.0833525	DfaA12G010750/DfaC01G009780/Dfa0G076370/DfaC04G013150/DfaA03G010820/DfaA01G005030/DfaA04G013640	7
GO:0071902	BP	GO:0071902	positive regulation of protein serine/threonine kinase activity	13/1318	106/24542	0.00445644	0.0930283	0.0856839	DfaB01G012320/DfaB01G012310/DfaB03G008380/DfaB03G001460/DfaA01G012380/DfaA02G001650/DfaC01G017170/DfaC10G005950/DfaC02G002370/DfaB12G000420/DfaA01G012390/DfaA08G006150/DfaB08G006960	13
GO:0009787	BP	GO:0009787	regulation of abscisic acid-activated signaling pathway	32/1318	365/24542	0.00461526	0.093792	0.0863874	DfaA01G004490/DfaA12G000780/DfaB01G012320/DfaC11G011210/DfaB01G004390/DfaB01G012310/Dfa0G043030/DfaB03G008380/Dfa0G045350/DfaA02G006930/DfaA03G024770/DfaC06G010020/DfaB12G003030/DfaC01G010040/DfaA01G012380/DfaC10G005460/DfaA11G014660/DfaA02G001650/DfaC01G009360/DfaB01G006430/DfaC01G017170/DfaA01G005320/Dfa0G052450/DfaC02G002370/DfaB08G006590/DfaC01G011990/Dfa0G017610/DfaA01G012390/DfaA07G011400/D…	32
GO:1901419	BP	GO:1901419	regulation of response to alcohol	32/1318	365/24542	0.00461526	0.093792	0.0863874	DfaA01G004490/DfaA12G000780/DfaB01G012320/DfaC11G011210/DfaB01G004390/DfaB01G012310/Dfa0G043030/DfaB03G008380/Dfa0G045350/DfaA02G006930/DfaA03G024770/DfaC06G010020/DfaB12G003030/DfaC01G010040/DfaA01G012380/DfaC10G005460/DfaA11G014660/DfaA02G001650/DfaC01G009360/DfaB01G006430/DfaC01G017170/DfaA01G005320/Dfa0G052450/DfaC02G002370/DfaB08G006590/DfaC01G011990/Dfa0G017610/DfaA01G012390/DfaA07G011400/D…	32
GO:1905957	BP	GO:1905957	regulation of cellular response to alcohol	32/1318	365/24542	0.00461526	0.093792	0.0863874	DfaA01G004490/DfaA12G000780/DfaB01G012320/DfaC11G011210/DfaB01G004390/DfaB01G012310/Dfa0G043030/DfaB03G008380/Dfa0G045350/DfaA02G006930/DfaA03G024770/DfaC06G010020/DfaB12G003030/DfaC01G010040/DfaA01G012380/DfaC10G005460/DfaA11G014660/DfaA02G001650/DfaC01G009360/DfaB01G006430/DfaC01G017170/DfaA01G005320/Dfa0G052450/DfaC02G002370/DfaB08G006590/DfaC01G011990/Dfa0G017610/DfaA01G012390/DfaA07G011400/D…	32
GO:0009970	BP	GO:0009970	cellular response to sulfate starvation	6/1318	30/24542	0.00463344	0.093792	0.0863874	DfaA03G016320/DfaB09G002430/DfaC09G005020/DfaA03G016340/DfaA03G016310/DfaC04G000300	6
GO:1902074	BP	GO:1902074	response to salt	8/1318	50/24542	0.00485848	0.0970623	0.0893995	DfaA12G000780/Dfa0G045350/DfaA02G006930/DfaC01G010040/DfaA01G005320/DfaB09G003400/DfaA09G003780/DfaC09G006000	8
GO:0006220	BP	GO:0006220	pyrimidine nucleotide metabolic process	10/1318	72/24542	0.00497277	0.0970623	0.0893995	DfaB01G014560/DfaB05G014370/DfaC05G003040/DfaB02G001290/DfaA02G002850/DfaA01G014350/DfaA01G015900/DfaB05G015180/DfaC01G018970/DfaB03G022510	10
GO:0051090	BP	GO:0051090	regulation of DNA-binding transcription factor activity	10/1318	72/24542	0.00497277	0.0970623	0.0893995	DfaA05G000900/DfaB02G003670/DfaA08G010740/DfaA09G000460/DfaC11G000600/DfaC02G003380/DfaB09G000170/DfaB01G010270/DfaC06G014860/DfaA01G018150	10
GO:0043650	BP	GO:0043650	dicarboxylic acid biosynthetic process	7/1318	40/24542	0.00497662	0.0970623	0.0893995	DfaA08G007430/DfaB10G005940/DfaB01G013060/DfaC08G011230/DfaA11G017100/DfaC11G008230/Dfa0G083680	7
GO:0046940	BP	GO:0046940	nucleoside monophosphate phosphorylation	7/1318	40/24542	0.00497662	0.0970623	0.0893995	DfaC09G011430/DfaB05G014370/DfaC05G003040/DfaB04G022110/DfaB05G015180/DfaB10G003930/DfaB03G022510	7
GO:0006081	BP	GO:0006081	cellular aldehyde metabolic process	13/1318	108/24542	0.00522775	0.101221	0.0932302	Dfa0G076710/DfaA06G008420/DfaA03G001360/DfaA03G014110/DfaC03G012870/DfaC04G005690/DfaB03G001260/DfaA02G012070/DfaA08G010240/DfaC03G012660/DfaA07G004800/DfaC08G013730/DfaA01G004340	13
GO:0043618	BP	GO:0043618	regulation of transcription from RNA polymerase II promoter in response to stress	4/1318	14/24542	0.00537123	0.101999	0.0939465	DfaA05G000900/DfaA09G000460/DfaC11G000600/DfaB09G000170	4
GO:0009963	BP	GO:0009963	positive regulation of flavonoid biosynthetic process	5/1318	22/24542	0.00542483	0.101999	0.0939465	DfaA05G000900/DfaA09G000460/DfaC11G000600/DfaA01G022620/DfaB09G000170	5
GO:0032147	BP	GO:0032147	activation of protein kinase activity	14/1318	121/24542	0.00547502	0.101999	0.0939465	DfaB01G012320/DfaB01G012310/DfaB03G008380/DfaA01G012380/DfaA02G001650/DfaC01G017170/DfaC10G005950/DfaC02G002370/Dfa0G001340/DfaA01G012390/DfaB03G022860/DfaC10G009380/DfaA08G006150/DfaB08G006960	14
GO:0030587	BP	GO:0030587	sorocarp development	10/1318	73/24542	0.00549144	0.101999	0.0939465	DfaB01G012320/DfaB01G012310/DfaB03G008380/DfaA03G017080/DfaA01G012380/DfaA02G001650/DfaC01G017170/DfaC02G002370/DfaC04G002940/DfaA01G012390	10
GO:0099120	BP	GO:0099120	socially cooperative development	10/1318	73/24542	0.00549144	0.101999	0.0939465	DfaB01G012320/DfaB01G012310/DfaB03G008380/DfaA03G017080/DfaA01G012380/DfaA02G001650/DfaC01G017170/DfaC02G002370/DfaC04G002940/DfaA01G012390	10
GO:0046112	BP	GO:0046112	nucleobase biosynthetic process	8/1318	51/24542	0.00549695	0.101999	0.0939465	DfaB01G014560/DfaB02G001290/DfaA02G002850/DfaC11G009510/DfaA01G014350/DfaA01G015900/DfaC01G018970/DfaA10G004210	8
GO:0005982	BP	GO:0005982	starch metabolic process	16/1318	148/24542	0.00605153	0.111515	0.102711	DfaC04G006430/DfaC11G013970/DfaB03G021040/DfaC04G001850/DfaA04G002480/DfaC04G006630/DfaA03G011310/DfaA04G007080/Dfa0G052450/DfaA08G002300/DfaB08G006590/DfaC11G008320/DfaC01G016790/DfaC04G006640/DfaC09G003040/DfaB05G007100	16
GO:0000271	BP	GO:0000271	polysaccharide biosynthetic process	30/1318	343/24542	0.00615249	0.112599	0.10371	DfaC11G013970/DfaB03G021040/DfaA01G004750/DfaC08G014140/DfaB03G021440/DfaC03G002210/DfaA05G007810/DfaB05G006070/DfaA03G019800/DfaB09G001060/DfaC05G012890/DfaA02G015980/DfaA05G006820/DfaC03G018350/DfaC08G001410/Dfa0G052450/DfaB04G021190/DfaC04G017030/DfaC01G009590/DfaB08G006590/DfaB01G002230/DfaA04G017320/DfaC02G000630/DfaC11G008320/DfaA08G008230/Dfa0G005560/DfaB05G007100/DfaB01G004570/DfaA06G0071…	30
GO:0120254	BP	GO:0120254	olefinic compound metabolic process	21/1318	216/24542	0.00639098	0.116168	0.106997	DfaB10G010260/DfaA04G013990/Dfa0G043030/DfaB12G000910/DfaC03G019680/DfaA09G003400/DfaA03G019410/DfaC04G013960/DfaB09G003400/DfaA09G003780/DfaB04G017450/DfaB06G006450/DfaB08G024040/DfaB03G022860/DfaB04G011490/DfaC05G006920/DfaA08G024020/Dfa0G023720/DfaA08G006150/DfaC09G006000/DfaB08G006960	21
GO:0046134	BP	GO:0046134	pyrimidine nucleoside biosynthetic process	7/1318	42/24542	0.00656233	0.11776	0.108463	DfaB01G014560/DfaC03G002210/DfaB02G001290/DfaA02G002850/DfaA01G014350/DfaA01G015900/DfaC01G018970	7
GO:0034637	BP	GO:0034637	cellular carbohydrate biosynthetic process	32/1318	374/24542	0.00657272	0.11776	0.108463	DfaC11G013970/DfaC06G007400/DfaB03G021040/DfaA01G004750/DfaC08G014140/DfaB03G021440/DfaA06G004480/DfaC03G002210/DfaA05G007810/DfaB05G006070/DfaB09G001060/DfaC05G012890/DfaA07G012540/DfaA02G015980/DfaA05G006820/DfaC08G001410/Dfa0G052450/DfaB04G021190/DfaC04G017030/DfaC01G009590/DfaB08G006590/DfaB01G002230/DfaA04G017320/DfaC02G000630/DfaC11G008320/DfaA08G008230/Dfa0G005560/DfaC09G003040/DfaB05G0071…	32
GO:0010244	BP	GO:0010244	response to low fluence blue light stimulus by blue low-fluence system	5/1318	23/24542	0.00662999	0.11776	0.108463	DfaC04G006390/DfaA11G014660/Dfa0G083310/DfaA03G013020/DfaA06G011080	5
GO:0009069	BP	GO:0009069	serine family amino acid metabolic process	10/1318	75/24542	0.00665485	0.11776	0.108463	DfaC08G006770/DfaB09G002430/DfaC09G005020/DfaA08G002900/DfaA03G025290/DfaC08G020800/DfaB04G014580/Dfa0G023050/DfaA01G011480/DfaB01G011330	10
GO:0009765	BP	GO:0009765	photosynthesis, light harvesting	8/1318	53/24542	0.00696354	0.118661	0.109293	DfaA12G005780/DfaC01G020700/DfaB01G025990/DfaB05G011640/Dfa0G052240/DfaA01G016820/DfaB05G011500/DfaB01G016890	8
GO:0097502	BP	GO:0097502	mannosylation	8/1318	53/24542	0.00696354	0.118661	0.109293	DfaA01G029720/Dfa0G033400/DfaB04G017960/Dfa0G030690/DfaA04G014980/DfaB01G030150/DfaB07G002550/DfaA07G003250	8
GO:0006571	BP	GO:0006571	tyrosine biosynthetic process	4/1318	15/24542	0.00701663	0.118661	0.109293	DfaC04G006390/DfaA11G014660/Dfa0G083310/DfaA06G011080	4
GO:0009939	BP	GO:0009939	positive regulation of gibberellic acid mediated signaling pathway	4/1318	15/24542	0.00701663	0.118661	0.109293	DfaA02G008080/DfaA11G014660/DfaC02G007510/DfaB02G008600	4
GO:0015801	BP	GO:0015801	aromatic amino acid transport	4/1318	15/24542	0.00701663	0.118661	0.109293	DfaC11G019200/DfaC05G008470/DfaB04G016840/DfaB05G005470	4
GO:0019499	BP	GO:0019499	cyanide metabolic process	4/1318	15/24542	0.00701663	0.118661	0.109293	DfaA03G016320/Dfa0G023050/DfaA03G016340/DfaA03G016310	4
GO:0051410	BP	GO:0051410	detoxification of nitrogen compound	4/1318	15/24542	0.00701663	0.118661	0.109293	DfaA03G016320/Dfa0G023050/DfaA03G016340/DfaA03G016310	4
GO:0072525	BP	GO:0072525	pyridine-containing compound biosynthetic process	12/1318	100/24542	0.00730948	0.122836	0.113138	DfaA03G001360/DfaB01G001590/DfaC01G003090/DfaB03G024030/DfaC02G013190/DfaB03G001260/DfaB10G005940/DfaA11G016590/DfaA02G013060/DfaC04G018380/DfaC03G008740/DfaC03G012810	12
GO:0046885	BP	GO:0046885	regulation of hormone biosynthetic process	13/1318	113/24542	0.00762878	0.127401	0.117343	DfaB10G010260/DfaB08G008840/DfaB04G012190/DfaA04G013990/DfaB12G000910/DfaC03G016070/DfaA01G023570/DfaC04G009000/DfaC01G001100/Dfa0G024100/DfaA08G007990/DfaB03G022860/DfaB04G012220	13
GO:0019362	BP	GO:0019362	pyridine nucleotide metabolic process	15/1318	139/24542	0.00783378	0.129726	0.119484	DfaA03G024190/DfaA06G008420/DfaB01G001590/DfaC01G003090/DfaB03G024030/DfaC02G013190/DfaA03G014110/DfaB06G012320/DfaB10G005940/DfaA11G016590/DfaA02G013060/DfaC04G018380/DfaC03G012660/DfaC03G008740/DfaC03G012810	15
GO:0043408	BP	GO:0043408	regulation of MAPK cascade	12/1318	101/24542	0.00790102	0.129726	0.119484	DfaB01G012320/DfaB01G012310/DfaB03G008380/DfaB12G002740/DfaA01G012380/DfaA02G001650/DfaC01G017170/DfaC10G005950/DfaC02G002370/DfaA01G012390/DfaA08G006150/DfaB08G006960	12
GO:0046777	BP	GO:0046777	protein autophosphorylation	35/1318	424/24542	0.00798281	0.129726	0.119484	DfaC09G001760/DfaA04G011990/DfaB01G012320/DfaC11G011210/Dfa0G077890/DfaB02G013000/DfaB01G012310/DfaB03G008380/DfaC08G021200/DfaA06G006850/DfaA01G012380/DfaA04G014760/DfaC01G007520/DfaA02G001650/DfaA01G013470/DfaB04G017790/DfaC01G017170/DfaC10G005950/DfaB03G023740/DfaC02G002370/DfaA08G015350/DfaA03G001200/Dfa0G071390/DfaC03G013870/Dfa0G075700/DfaA03G013020/DfaA01G012390/DfaB11G011480/DfaA01G025110…	35
GO:0032104	BP	GO:0032104	regulation of response to extracellular stimulus	5/1318	24/24542	0.00801075	0.129726	0.119484	DfaB11G005530/DfaC08G004310/DfaC03G006000/Dfa0G051920/DfaA11G005210	5
GO:0032107	BP	GO:0032107	regulation of response to nutrient levels	5/1318	24/24542	0.00801075	0.129726	0.119484	DfaB11G005530/DfaC08G004310/DfaC03G006000/Dfa0G051920/DfaA11G005210	5
GO:0006206	BP	GO:0006206	pyrimidine nucleobase metabolic process	9/1318	66/24542	0.00847712	0.136451	0.125679	DfaB01G014560/DfaB02G001290/DfaA02G002850/DfaC11G009510/DfaA01G014350/DfaA01G015900/DfaC01G018970/DfaA10G004210/DfaC03G012810	9
GO:0010413	BP	GO:0010413	glucuronoxylan metabolic process	8/1318	55/24542	0.00870762	0.13756	0.1267	DfaA01G004750/DfaA02G015980/DfaC08G001410/DfaC04G017030/DfaC01G009590/DfaB01G002230/DfaA04G017320/DfaB01G004570	8
GO:0010417	BP	GO:0010417	glucuronoxylan biosynthetic process	8/1318	55/24542	0.00870762	0.13756	0.1267	DfaA01G004750/DfaA02G015980/DfaC08G001410/DfaC04G017030/DfaC01G009590/DfaB01G002230/DfaA04G017320/DfaB01G004570	8
GO:0046916	BP	GO:0046916	cellular transition metal ion homeostasis	16/1318	154/24542	0.00878087	0.13756	0.1267	DfaB09G005020/DfaB04G021930/Dfa0G082940/DfaB03G011300/DfaA06G001290/DfaA08G002730/DfaB02G006270/DfaB03G000040/DfaA04G018150/DfaA09G005230/Dfa0G041300/DfaC08G006590/Dfa0G018610/DfaC09G001610/DfaC11G021190/DfaB06G002260	16
GO:0048506	BP	GO:0048506	regulation of timing of meristematic phase transition	13/1318	115/24542	0.00880344	0.13756	0.1267	Dfa0G083210/DfaA12G000780/DfaA05G001240/Dfa0G045350/DfaA02G006930/DfaC01G010040/DfaA01G013470/DfaB01G011720/DfaA01G005320/DfaA01G021980/Dfa0G071390/DfaA09G000130/DfaA08G020750	13
GO:0048510	BP	GO:0048510	regulation of timing of transition from vegetative to reproductive phase	13/1318	115/24542	0.00880344	0.13756	0.1267	Dfa0G083210/DfaA12G000780/DfaA05G001240/Dfa0G045350/DfaA02G006930/DfaC01G010040/DfaA01G013470/DfaB01G011720/DfaA01G005320/DfaA01G021980/Dfa0G071390/DfaA09G000130/DfaA08G020750	13
GO:0062013	BP	GO:0062013	positive regulation of small molecule metabolic process	9/1318	67/24542	0.00933839	0.142988	0.1317	DfaB10G010260/DfaB12G000910/DfaB09G003400/DfaA09G003780/Dfa0G024100/DfaB03G022860/DfaB01G022370/DfaA07G017990/DfaC09G006000	9
GO:1900673	BP	GO:1900673	olefin metabolic process	11/1318	91/24542	0.00946703	0.142988	0.1317	DfaB10G010260/DfaA04G013990/DfaB12G000910/DfaC03G019680/DfaA09G003400/DfaC04G013960/DfaB04G017450/DfaB06G006450/DfaB03G022860/DfaA08G006150/DfaB08G006960	11
GO:0016054	BP	GO:0016054	organic acid catabolic process	22/1318	238/24542	0.00947573	0.142988	0.1317	DfaB09G002430/DfaC09G005020/DfaA04G013990/DfaA04G019000/DfaA08G001380/DfaA03G024770/DfaB04G014580/DfaA03G019410/DfaC01G007950/DfaC03G007680/DfaA09G006650/DfaA02G001380/DfaC04G011460/DfaA05G003050/DfaA10G007950/Dfa0G014170/DfaB01G023780/DfaC04G013300/Dfa0G020680/DfaC05G006920/DfaB02G009100/DfaA08G024870	22
GO:0046395	BP	GO:0046395	carboxylic acid catabolic process	22/1318	238/24542	0.00947573	0.142988	0.1317	DfaB09G002430/DfaC09G005020/DfaA04G013990/DfaA04G019000/DfaA08G001380/DfaA03G024770/DfaB04G014580/DfaA03G019410/DfaC01G007950/DfaC03G007680/DfaA09G006650/DfaA02G001380/DfaC04G011460/DfaA05G003050/DfaA10G007950/Dfa0G014170/DfaB01G023780/DfaC04G013300/Dfa0G020680/DfaC05G006920/DfaB02G009100/DfaA08G024870	22
GO:0002792	BP	GO:0002792	negative regulation of peptide secretion	5/1318	25/24542	0.00957893	0.142988	0.1317	DfaC09G004780/DfaB08G000650/DfaB08G001350/DfaB09G002290/DfaB01G010580	5
GO:0050709	BP	GO:0050709	negative regulation of protein secretion	5/1318	25/24542	0.00957893	0.142988	0.1317	DfaC09G004780/DfaB08G000650/DfaB08G001350/DfaB09G002290/DfaB01G010580	5
GO:0051048	BP	GO:0051048	negative regulation of secretion	5/1318	25/24542	0.00957893	0.142988	0.1317	DfaC09G004780/DfaB08G000650/DfaB08G001350/DfaB09G002290/DfaB01G010580	5
GO:1903531	BP	GO:1903531	negative regulation of secretion by cell	5/1318	25/24542	0.00957893	0.142988	0.1317	DfaC09G004780/DfaB08G000650/DfaB08G001350/DfaB09G002290/DfaB01G010580	5
GO:0032350	BP	GO:0032350	regulation of hormone metabolic process	15/1318	143/24542	0.0100681	0.148072	0.136382	DfaB10G010260/DfaB08G008840/DfaB04G012190/DfaA04G013990/DfaB12G000910/DfaC03G016070/DfaA01G023570/DfaC04G009000/DfaC01G001100/Dfa0G024100/DfaC05G001390/DfaA08G007990/DfaB03G022860/DfaA01G022030/DfaB04G012220	15
GO:0015919	BP	GO:0015919	peroxisomal membrane transport	6/1318	35/24542	0.0100857	0.148072	0.136382	DfaB06G009680/DfaC01G007950/DfaA05G003050/DfaA06G009830/DfaA08G024870/DfaA12G020110	6
GO:0016558	BP	GO:0016558	protein import into peroxisome matrix	6/1318	35/24542	0.0100857	0.148072	0.136382	DfaB06G009680/DfaC01G007950/DfaA05G003050/DfaA06G009830/DfaA08G024870/DfaA12G020110	6
GO:2000030	BP	GO:2000030	regulation of response to red or far red light	11/1318	92/24542	0.0102461	0.149605	0.137794	DfaC08G000450/DfaA04G017500/DfaB12G000030/DfaC11G017800/DfaB12G003030/DfaC10G005460/DfaC03G012780/DfaB12G000010/DfaB11G017890/DfaA03G013020/DfaB04G013600	11
GO:0009744	BP	GO:0009744	response to sucrose	19/1318	198/24542	0.0104711	0.151237	0.139297	DfaC04G006430/DfaC09G009280/DfaC08G017540/DfaB12G003030/DfaB05G010100/DfaC10G005460/DfaA01G022390/DfaA01G013470/DfaB01G030760/DfaA03G011310/DfaB01G012340/Dfa0G030910/Dfa0G043890/DfaA08G014220/Dfa0G071390/DfaB08G000400/DfaB08G001710/DfaB10G009100/DfaA11G014910	19
GO:0034285	BP	GO:0034285	response to disaccharide	19/1318	198/24542	0.0104711	0.151237	0.139297	DfaC04G006430/DfaC09G009280/DfaC08G017540/DfaB12G003030/DfaB05G010100/DfaC10G005460/DfaA01G022390/DfaA01G013470/DfaB01G030760/DfaA03G011310/DfaB01G012340/Dfa0G030910/Dfa0G043890/DfaA08G014220/Dfa0G071390/DfaB08G000400/DfaB08G001710/DfaB10G009100/DfaA11G014910	19
GO:0044272	BP	GO:0044272	sulfur compound biosynthetic process	23/1318	256/24542	0.0112099	0.160472	0.147803	DfaB09G002430/DfaC09G005020/DfaA01G029720/DfaB02G010510/DfaA03G025290/DfaA12G021750/DfaC08G020800/Dfa0G003670/DfaA12G004460/DfaA12G001620/Dfa0G023050/DfaB01G030150/DfaA12G017280/DfaB01G016910/Dfa0G014170/DfaA01G011480/DfaB01G011330/DfaC02G008890/DfaB06G015110/DfaA02G010300/DfaA08G006150/DfaB02G004450/DfaB08G006960	23
GO:0030203	BP	GO:0030203	glycosaminoglycan metabolic process	4/1318	17/24542	0.0112306	0.160472	0.147803	DfaC11G016660/DfaC11G016650/DfaA08G023500/DfaB08G023430	4
GO:0009095	BP	GO:0009095	aromatic amino acid family biosynthetic process, prephenate pathway	5/1318	26/24542	0.0113458	0.160516	0.147844	DfaC04G006390/DfaC08G012840/DfaA11G014660/Dfa0G083310/DfaA06G011080	5
GO:0034404	BP	GO:0034404	nucleobase-containing small molecule biosynthetic process	17/1318	172/24542	0.0113539	0.160516	0.147844	DfaB03G002240/DfaB01G014560/DfaB01G001590/DfaC01G003090/DfaC02G013190/DfaC03G002210/DfaA06G005770/DfaB02G001290/DfaA02G002850/DfaA05G002790/DfaA11G016590/DfaA02G013060/DfaC04G018380/DfaA01G014350/DfaA01G015900/DfaC01G018970/DfaB10G003930	17
GO:0009218	BP	GO:0009218	pyrimidine ribonucleotide metabolic process	6/1318	36/24542	0.0115659	0.161801	0.149027	DfaB01G014560/DfaB02G001290/DfaA02G002850/DfaA01G014350/DfaA01G015900/DfaC01G018970	6
GO:0009220	BP	GO:0009220	pyrimidine ribonucleotide biosynthetic process	6/1318	36/24542	0.0115659	0.161801	0.149027	DfaB01G014560/DfaB02G001290/DfaA02G002850/DfaA01G014350/DfaA01G015900/DfaC01G018970	6
GO:0051260	BP	GO:0051260	protein homooligomerization	13/1318	121/24542	0.0131925	0.183596	0.169102	DfaB09G002430/DfaA05G000900/DfaC09G005020/DfaA11G014680/DfaA09G000460/DfaC11G000600/DfaC03G003150/DfaA12G019670/DfaB09G000170/DfaC03G010300/DfaB04G016580/DfaB03G007720/DfaA02G015270	13
GO:0007173	BP	GO:0007173	epidermal growth factor receptor signaling pathway	4/1318	18/24542	0.0138364	0.185479	0.170836	DfaC09G004780/DfaB08G000650/DfaB08G001350/DfaB09G002290	4
GO:0010338	BP	GO:0010338	leaf formation	4/1318	18/24542	0.0138364	0.185479	0.170836	Dfa0G026610/DfaC03G018570/DfaA03G021220/DfaA06G007780	4
GO:0038127	BP	GO:0038127	ERBB signaling pathway	4/1318	18/24542	0.0138364	0.185479	0.170836	DfaC09G004780/DfaB08G000650/DfaB08G001350/DfaB09G002290	4
GO:0042058	BP	GO:0042058	regulation of epidermal growth factor receptor signaling pathway	4/1318	18/24542	0.0138364	0.185479	0.170836	DfaC09G004780/DfaB08G000650/DfaB08G001350/DfaB09G002290	4
GO:1901184	BP	GO:1901184	regulation of ERBB signaling pathway	4/1318	18/24542	0.0138364	0.185479	0.170836	DfaC09G004780/DfaB08G000650/DfaB08G001350/DfaB09G002290	4
GO:0009435	BP	GO:0009435	NAD biosynthetic process	3/1318	10/24542	0.0139516	0.185479	0.170836	DfaB03G024030/DfaB10G005940/DfaC03G008740	3
GO:0010581	BP	GO:0010581	regulation of starch biosynthetic process	3/1318	10/24542	0.0139516	0.185479	0.170836	DfaC11G013970/Dfa0G052450/DfaB08G006590	3
GO:0051245	BP	GO:0051245	negative regulation of cellular defense response	3/1318	10/24542	0.0139516	0.185479	0.170836	DfaB02G003670/DfaC02G003380/DfaB01G010270	3
GO:0033674	BP	GO:0033674	positive regulation of kinase activity	17/1318	176/24542	0.0140311	0.185479	0.170836	DfaB01G012320/DfaB01G012310/DfaB03G008380/DfaB03G001460/DfaA01G012380/DfaC10G003230/DfaA02G001650/DfaC01G017170/DfaC10G005950/DfaC02G002370/DfaB12G000420/Dfa0G001340/DfaA01G012390/DfaB03G022860/DfaC10G009380/DfaA08G006150/DfaB08G006960	17
GO:0031098	BP	GO:0031098	stress-activated protein kinase signaling cascade	12/1318	109/24542	0.0140859	0.185479	0.170836	DfaB01G012320/DfaB01G012310/DfaB03G008380/DfaA01G012380/DfaA02G001650/DfaC01G017170/DfaC10G005950/DfaC02G002370/DfaA01G012390/DfaB03G022860/DfaA08G006150/DfaB08G006960	12
GO:0009692	BP	GO:0009692	ethylene metabolic process	10/1318	84/24542	0.0144061	0.185479	0.170836	DfaB10G010260/DfaA04G013990/DfaB12G000910/DfaC03G019680/DfaC04G013960/DfaB04G017450/DfaB06G006450/DfaB03G022860/DfaA08G006150/DfaB08G006960	10
GO:0009693	BP	GO:0009693	ethylene biosynthetic process	10/1318	84/24542	0.0144061	0.185479	0.170836	DfaB10G010260/DfaA04G013990/DfaB12G000910/DfaC03G019680/DfaC04G013960/DfaB04G017450/DfaB06G006450/DfaB03G022860/DfaA08G006150/DfaB08G006960	10
GO:0043449	BP	GO:0043449	cellular alkene metabolic process	10/1318	84/24542	0.0144061	0.185479	0.170836	DfaB10G010260/DfaA04G013990/DfaB12G000910/DfaC03G019680/DfaC04G013960/DfaB04G017450/DfaB06G006450/DfaB03G022860/DfaA08G006150/DfaB08G006960	10
GO:0043450	BP	GO:0043450	alkene biosynthetic process	10/1318	84/24542	0.0144061	0.185479	0.170836	DfaB10G010260/DfaA04G013990/DfaB12G000910/DfaC03G019680/DfaC04G013960/DfaB04G017450/DfaB06G006450/DfaB03G022860/DfaA08G006150/DfaB08G006960	10
GO:1900674	BP	GO:1900674	olefin biosynthetic process	10/1318	84/24542	0.0144061	0.185479	0.170836	DfaB10G010260/DfaA04G013990/DfaB12G000910/DfaC03G019680/DfaC04G013960/DfaB04G017450/DfaB06G006450/DfaB03G022860/DfaA08G006150/DfaB08G006960	10
GO:0010167	BP	GO:0010167	response to nitrate	8/1318	60/24542	0.0144765	0.185479	0.170836	DfaC04G009870/DfaB04G013140/DfaC10G009150/DfaB07G002170/DfaA10G005570/DfaA09G004040/DfaC10G009160/DfaC05G001390	8
GO:0000165	BP	GO:0000165	MAPK cascade	16/1318	163/24542	0.0146208	0.185479	0.170836	DfaB01G012320/DfaB01G012310/DfaB03G008380/DfaA11G001450/DfaB12G002740/DfaA01G012380/DfaA02G001650/DfaC01G017170/DfaC10G005950/DfaC02G002370/DfaA02G002500/DfaA01G012390/DfaB03G019470/DfaA08G006150/DfaC08G012850/DfaB08G006960	16
GO:0009682	BP	GO:0009682	induced systemic resistance	9/1318	72/24542	0.0146686	0.185479	0.170836	DfaB04G015940/DfaB08G016100/DfaA04G013320/DfaC04G012740/DfaC03G014890/DfaA03G017200/Dfa0G014170/DfaB01G028160/DfaA02G010520	9
GO:0009694	BP	GO:0009694	jasmonic acid metabolic process	9/1318	72/24542	0.0146686	0.185479	0.170836	DfaC08G001340/DfaA03G024770/DfaB08G016100/DfaC08G010030/DfaB08G024040/DfaC07G005440/DfaA08G024020/Dfa0G023720/DfaB11G002000	9
GO:0046496	BP	GO:0046496	nicotinamide nucleotide metabolic process	14/1318	136/24542	0.0147161	0.185479	0.170836	DfaA03G024190/DfaA06G008420/DfaB01G001590/DfaC01G003090/DfaB03G024030/DfaC02G013190/DfaA03G014110/DfaB06G012320/DfaB10G005940/DfaA11G016590/DfaA02G013060/DfaC04G018380/DfaC03G012660/DfaC03G008740	14
GO:0019344	BP	GO:0019344	cysteine biosynthetic process	6/1318	38/24542	0.014973	0.187831	0.173002	DfaB09G002430/DfaC09G005020/DfaC08G020800/Dfa0G023050/DfaA01G011480/DfaB01G011330	6
GO:0010555	BP	GO:0010555	response to mannitol	5/1318	28/24542	0.0155179	0.192319	0.177136	DfaC09G001620/DfaC08G017540/Dfa0G030910/DfaA08G014220/DfaA11G014910	5
GO:0034389	BP	GO:0034389	lipid droplet organization	5/1318	28/24542	0.0155179	0.192319	0.177136	DfaC05G001430/Dfa0G030100/DfaB05G010100/DfaA04G016170/DfaA05G016340	5
GO:0010119	BP	GO:0010119	regulation of stomatal movement	18/1318	192/24542	0.0155468	0.192319	0.177136	DfaC09G001760/DfaB01G012320/DfaC11G011210/DfaB01G012310/DfaB03G008380/DfaC11G011240/DfaB05G011640/DfaC11G017050/DfaA01G012380/DfaA02G001650/DfaC11G017860/DfaC01G017170/DfaC02G002370/Dfa0G043890/DfaA01G012390/DfaA07G011400/DfaA08G024920/DfaB05G003160	18
GO:0071900	BP	GO:0071900	regulation of protein serine/threonine kinase activity	15/1318	151/24542	0.0160213	0.197276	0.181702	DfaB01G012320/DfaB01G012310/DfaB03G008380/DfaB03G001460/DfaB12G002740/DfaA01G012380/DfaA02G001650/DfaC01G017170/DfaC10G005950/DfaC02G002370/DfaB12G000420/DfaC04G002940/DfaA01G012390/DfaA08G006150/DfaB08G006960	15
GO:0045492	BP	GO:0045492	xylan biosynthetic process	10/1318	86/24542	0.0167945	0.20542	0.189203	DfaA01G004750/DfaA02G015980/DfaC08G001410/DfaB04G021190/DfaC04G017030/DfaC01G009590/DfaB01G002230/DfaA04G017320/DfaC02G000630/DfaB01G004570	10
GO:0009683	BP	GO:0009683	indoleacetic acid metabolic process	6/1318	39/24542	0.0169133	0.20542	0.189203	DfaA03G016320/DfaA04G013990/DfaA07G002570/DfaA03G016340/Dfa0G014170/DfaA03G016310	6
GO:0009684	BP	GO:0009684	indoleacetic acid biosynthetic process	6/1318	39/24542	0.0169133	0.20542	0.189203	DfaA03G016320/DfaA04G013990/DfaA07G002570/DfaA03G016340/Dfa0G014170/DfaA03G016310	6
GO:0031669	BP	GO:0031669	cellular response to nutrient levels	31/1318	386/24542	0.0171004	0.205976	0.189715	DfaA03G024010/DfaA03G016320/DfaB09G002430/DfaC09G005020/DfaB11G005530/DfaA01G029720/DfaC08G004310/DfaC08G011310/DfaA02G005590/DfaC03G006000/DfaB01G025910/DfaC07G012290/DfaA02G006010/DfaC09G001620/DfaC09G005120/DfaC07G004760/DfaB12G000060/Dfa0G051920/DfaA01G022390/DfaB01G030150/DfaB04G008330/DfaB01G017830/Dfa0G013990/DfaB12G000420/DfaC04G002940/DfaC03G013870/DfaA03G016340/DfaA11G005210/DfaA03G0130…	31
GO:0005996	BP	GO:0005996	monosaccharide metabolic process	18/1318	194/24542	0.0171133	0.205976	0.189715	DfaA04G017500/DfaA06G008420/DfaA07G001230/DfaC08G011310/DfaC08G014140/DfaA01G004110/DfaA03G023510/DfaA03G014110/DfaB06G012320/DfaB02G017310/DfaC10G003230/Dfa0G069930/DfaA07G015690/DfaB01G030760/DfaC03G012660/DfaA08G008230/DfaC01G008930/DfaC07G007630	18
GO:0009962	BP	GO:0009962	regulation of flavonoid biosynthetic process	9/1318	74/24542	0.0173309	0.20766	0.191266	DfaA05G000900/DfaA01G004700/DfaA09G000460/DfaC11G000600/DfaA02G003450/DfaA01G022620/DfaB09G000170/DfaA09G007470/DfaC01G009560	9
GO:0010358	BP	GO:0010358	leaf shaping	5/1318	29/24542	0.0179425	0.214028	0.197131	Dfa0G083210/DfaC10G004420/DfaC03G018570/DfaB06G009120/DfaA03G021220	5
GO:0010037	BP	GO:0010037	response to carbon dioxide	3/1318	11/24542	0.0184278	0.215961	0.198911	DfaC08G017540/Dfa0G030910/DfaA08G014220	3
GO:0016560	BP	GO:0016560	protein import into peroxisome matrix, docking	3/1318	11/24542	0.0184278	0.215961	0.198911	DfaB06G009680/DfaA06G009830/DfaA12G020110	3
GO:0033481	BP	GO:0033481	galacturonate biosynthetic process	3/1318	11/24542	0.0184278	0.215961	0.198911	DfaA03G023510/DfaA07G015690/DfaC07G007630	3
GO:0072347	BP	GO:0072347	response to anesthetic	3/1318	11/24542	0.0184278	0.215961	0.198911	DfaC08G017540/Dfa0G030910/DfaA08G014220	3
GO:0016036	BP	GO:0016036	cellular response to phosphate starvation	14/1318	140/24542	0.0185356	0.216275	0.199201	DfaA03G024010/DfaB11G005530/DfaA01G029720/DfaC08G004310/DfaC08G011310/DfaC03G006000/DfaB01G025910/DfaC07G012290/DfaA02G006010/DfaC07G004760/Dfa0G051920/DfaB01G030150/DfaC03G013870/DfaA11G005210	14
GO:0045860	BP	GO:0045860	positive regulation of protein kinase activity	16/1318	168/24542	0.0189683	0.220004	0.202635	DfaB01G012320/DfaB01G012310/DfaB03G008380/DfaB03G001460/DfaA01G012380/DfaA02G001650/DfaC01G017170/DfaC10G005950/DfaC02G002370/DfaB12G000420/Dfa0G001340/DfaA01G012390/DfaB03G022860/DfaC10G009380/DfaA08G006150/DfaB08G006960	16
GO:0046889	BP	GO:0046889	positive regulation of lipid biosynthetic process	6/1318	40/24542	0.0190198	0.220004	0.202635	DfaB09G003400/DfaA09G003780/Dfa0G024100/DfaB01G022370/DfaA07G017990/DfaC09G006000	6
GO:0009408	BP	GO:0009408	response to heat	35/1318	452/24542	0.0195958	0.225689	0.207872	DfaA08G008580/DfaA11G011820/DfaB08G016400/DfaA12G006850/DfaC08G014140/DfaB02G010510/DfaA03G021260/DfaA12G020360/DfaB02G003620/DfaA03G011230/Dfa0G054300/DfaA10G007080/DfaB06G009680/DfaA09G003230/DfaA09G008150/DfaA08G027630/DfaB03G022680/DfaA08G027580/DfaA08G027640/DfaA02G009040/DfaA05G016750/DfaC08G012200/DfaA03G010310/DfaB08G009450/DfaA08G008230/Dfa0G024100/DfaB01G028160/DfaB04G011490/DfaC03G0108…	35
GO:0055082	BP	GO:0055082	cellular chemical homeostasis	29/1318	360/24542	0.0198226	0.226965	0.209046	DfaC04G006430/DfaA12G010750/DfaB09G005020/DfaA10G000170/DfaB04G021930/Dfa0G082940/DfaB03G011300/DfaA06G001290/DfaB01G001590/DfaA08G002730/DfaB02G006270/DfaB03G000040/Dfa0G076370/DfaC02G013190/DfaA04G018150/DfaA09G005230/Dfa0G041300/DfaA09G003400/DfaA03G010820/DfaA03G011310/DfaA02G011750/DfaC08G006590/DfaB01G010580/Dfa0G018610/DfaA03G013020/DfaC09G001610/DfaC11G011750/DfaC11G021190/DfaB06G002260	29
GO:0009627	BP	GO:0009627	systemic acquired resistance	17/1318	183/24542	0.0198764	0.226965	0.209046	DfaB01G009300/DfaC08G008240/DfaC08G001340/DfaC07G002660/DfaC01G012860/DfaB08G019510/DfaA08G019850/DfaC08G014170/DfaC01G001100/Dfa0G014170/DfaA03G013020/DfaC05G001390/DfaB01G028160/DfaB11G002000/DfaA08G006150/DfaA02G010520/DfaB08G006960	17
GO:0043620	BP	GO:0043620	regulation of DNA-templated transcription in response to stress	4/1318	20/24542	0.0201217	0.228789	0.210726	DfaA05G000900/DfaA09G000460/DfaC11G000600/DfaB09G000170	4
GO:0006595	BP	GO:0006595	polyamine metabolic process	7/1318	52/24542	0.020509	0.232204	0.213872	DfaA09G007120/DfaC04G018070/DfaB04G019920/DfaC05G012580/DfaA04G018400/DfaA04G016310/Dfa0G082890	7
GO:0009645	BP	GO:0009645	response to low light intensity stimulus	5/1318	30/24542	0.0206043	0.232298	0.213958	DfaC04G006390/DfaA11G014660/Dfa0G083310/DfaA03G013020/DfaA06G011080	5
GO:0051347	BP	GO:0051347	positive regulation of transferase activity	19/1318	213/24542	0.0211932	0.237934	0.21915	DfaB01G012320/DfaC04G009870/DfaB04G013140/DfaB01G012310/DfaB03G008380/DfaB03G001460/DfaA01G012380/DfaC10G003230/DfaA02G001650/DfaC01G017170/DfaC10G005950/DfaC02G002370/DfaB12G000420/Dfa0G001340/DfaA01G012390/DfaB03G022860/DfaC10G009380/DfaA08G006150/DfaB08G006960	19
GO:0040034	BP	GO:0040034	regulation of development, heterochronic	14/1318	143/24542	0.0218608	0.244402	0.225108	Dfa0G083210/DfaA12G000780/DfaA05G001240/DfaB08G000180/Dfa0G045350/DfaA02G006930/DfaC01G010040/DfaA01G013470/DfaB01G011720/DfaA01G005320/DfaA01G021980/Dfa0G071390/DfaA09G000130/DfaA08G020750	14
GO:0034599	BP	GO:0034599	cellular response to oxidative stress	23/1318	274/24542	0.0231969	0.256213	0.235986	DfaA05G000900/Dfa0G050700/DfaA01G015570/DfaA09G000460/DfaA04G013840/DfaC11G000600/DfaB06G006020/DfaC06G010020/DfaB02G017310/DfaC03G019680/DfaB06G011740/DfaA12G004460/DfaB09G000540/DfaB09G000170/DfaB01G012340/DfaB06G006450/DfaB01G017830/DfaA11G014450/DfaC06G014860/DfaA01G018150/DfaA03G013020/DfaA04G016540/DfaA11G005190	23
GO:0009092	BP	GO:0009092	homoserine metabolic process	3/1318	12/24542	0.0236054	0.256213	0.235986	DfaB09G002430/DfaC09G005020/DfaA03G025290	3
GO:0010116	BP	GO:0010116	positive regulation of abscisic acid biosynthetic process	3/1318	12/24542	0.0236054	0.256213	0.235986	DfaB09G003400/DfaA09G003780/DfaC09G006000	3
GO:0034397	BP	GO:0034397	telomere localization	3/1318	12/24542	0.0236054	0.256213	0.235986	DfaB12G000030/DfaB12G000010/DfaB11G017890	3
GO:0034398	BP	GO:0034398	telomere tethering at nuclear periphery	3/1318	12/24542	0.0236054	0.256213	0.235986	DfaB12G000030/DfaB12G000010/DfaB11G017890	3
GO:0046931	BP	GO:0046931	pore complex assembly	3/1318	12/24542	0.0236054	0.256213	0.235986	DfaB12G000030/DfaB12G000010/DfaB11G017890	3
GO:0051292	BP	GO:0051292	nuclear pore complex assembly	3/1318	12/24542	0.0236054	0.256213	0.235986	DfaB12G000030/DfaB12G000010/DfaB11G017890	3
GO:1901606	BP	GO:1901606	alpha-amino acid catabolic process	9/1318	78/24542	0.0236844	0.256213	0.235986	DfaB09G002430/DfaC09G005020/DfaA04G013990/DfaB04G014580/DfaC03G007680/DfaA09G006650/DfaA02G001380/Dfa0G014170/Dfa0G020680	9
GO:1901070	BP	GO:1901070	guanosine-containing compound biosynthetic process	4/1318	21/24542	0.023825	0.256695	0.23643	DfaB03G002240/DfaA06G005770/DfaA05G002790/DfaB10G003930	4
GO:0009267	BP	GO:0009267	cellular response to starvation	26/1318	320/24542	0.0239329	0.256822	0.236547	DfaA03G024010/DfaA03G016320/DfaB09G002430/DfaC09G005020/DfaB11G005530/DfaA01G029720/DfaC08G004310/DfaC08G011310/DfaC03G006000/DfaB01G025910/DfaC07G012290/DfaA02G006010/DfaC09G001620/DfaC07G004760/DfaB12G000060/Dfa0G051920/DfaA01G022390/DfaB01G030150/DfaB01G017830/DfaB12G000420/DfaC04G002940/DfaC03G013870/DfaA03G016340/DfaA11G005210/DfaA03G016310/DfaC04G000300	26
GO:0019363	BP	GO:0019363	pyridine nucleotide biosynthetic process	10/1318	91/24542	0.024031	0.256844	0.236566	DfaB01G001590/DfaC01G003090/DfaB03G024030/DfaC02G013190/DfaB10G005940/DfaA11G016590/DfaA02G013060/DfaC04G018380/DfaC03G008740/DfaC03G012810	10
GO:0044282	BP	GO:0044282	small molecule catabolic process	27/1318	336/24542	0.0245789	0.261652	0.240995	DfaB09G002430/DfaA06G008420/DfaC09G005020/DfaA04G013990/DfaA04G019000/DfaA08G001380/DfaA03G024770/DfaB04G014580/DfaA02G012070/DfaA03G019410/DfaC01G007950/DfaA01G011820/DfaC03G007680/DfaC06G016490/DfaA09G006650/DfaA02G001380/DfaC04G011460/DfaA07G004800/DfaA05G003050/DfaA10G007950/Dfa0G014170/DfaB01G023780/DfaC04G013300/Dfa0G020680/DfaC05G006920/DfaB02G009100/DfaA08G024870	27
GO:0031668	BP	GO:0031668	cellular response to extracellular stimulus	37/1318	493/24542	0.0257111	0.272619	0.251097	DfaA03G024010/DfaA03G016320/DfaB09G002430/DfaC09G005020/DfaB11G005530/DfaA01G029720/DfaC08G004310/DfaC08G011310/DfaC08G014140/DfaA02G005590/DfaC11G017800/DfaC03G006000/DfaB01G025910/DfaC07G012290/DfaA02G006010/DfaA05G011590/DfaC09G001620/DfaC09G005120/DfaC07G004760/DfaB12G000060/Dfa0G051920/DfaA01G022390/DfaB02G001640/DfaB01G030150/DfaB04G008330/DfaB01G017830/Dfa0G013990/DfaB12G000420/DfaC04G0029…	37
GO:0006534	BP	GO:0006534	cysteine metabolic process	6/1318	43/24542	0.0263929	0.278742	0.256737	DfaB09G002430/DfaC09G005020/DfaC08G020800/Dfa0G023050/DfaA01G011480/DfaB01G011330	6
GO:0044003	BP	GO:0044003	modulation by symbiont of host process	9/1318	80/24542	0.0274163	0.287903	0.265174	DfaB01G009300/DfaC07G002660/DfaB08G019510/Dfa0G082860/DfaC11G013860/DfaA08G019850/DfaB04G019950/DfaA03G024220/DfaC08G020090	9
GO:0055081	BP	GO:0055081	anion homeostasis	10/1318	93/24542	0.0274758	0.287903	0.265174	DfaA12G010750/DfaC01G009780/DfaC08G011240/Dfa0G076370/DfaC04G013150/DfaC11G013160/DfaA03G010820/DfaA01G005030/DfaA04G013640/DfaC05G006920	10
GO:0010271	BP	GO:0010271	regulation of chlorophyll catabolic process	4/1318	22/24542	0.0279139	0.289093	0.26627	DfaA08G011250/DfaA05G016880/DfaC08G014520/DfaC06G014610	4
GO:0019369	BP	GO:0019369	arachidonic acid metabolic process	4/1318	22/24542	0.0279139	0.289093	0.26627	DfaA09G003400/DfaB08G024040/DfaA08G024020/Dfa0G023720	4
GO:1901404	BP	GO:1901404	regulation of tetrapyrrole catabolic process	4/1318	22/24542	0.0279139	0.289093	0.26627	DfaA08G011250/DfaA05G016880/DfaC08G014520/DfaC06G014610	4
GO:0006875	BP	GO:0006875	cellular metal ion homeostasis	19/1318	220/24542	0.028441	0.293415	0.27025	DfaB09G005020/DfaB04G021930/Dfa0G082940/DfaB03G011300/DfaA06G001290/DfaA08G002730/DfaB02G006270/DfaB03G000040/DfaA04G018150/DfaA09G005230/Dfa0G041300/DfaA09G003400/DfaA02G011750/DfaC08G006590/Dfa0G018610/DfaA03G013020/DfaC09G001610/DfaC11G021190/DfaB06G002260	19
GO:0000097	BP	GO:0000097	sulfur amino acid biosynthetic process	8/1318	68/24542	0.0288168	0.296148	0.272768	DfaB09G002430/DfaC09G005020/DfaA03G025290/DfaC08G020800/DfaA12G004460/Dfa0G023050/DfaA01G011480/DfaB01G011330	8
GO:0006631	BP	GO:0006631	fatty acid metabolic process	32/1318	419/24542	0.029263	0.297302	0.273831	DfaA03G024010/Dfa0G026660/DfaC11G011210/DfaA03G014040/DfaA12G021750/DfaC07G008830/DfaA07G009210/DfaA08G001380/DfaA03G024770/DfaC04G008180/DfaB08G010180/DfaB03G001040/DfaA09G003400/Dfa0G003670/DfaC01G007950/DfaA08G010240/DfaA05G003050/DfaC08G013730/DfaB08G024040/DfaB11G013950/DfaC07G005440/DfaB01G023780/DfaC04G013300/DfaB01G022370/DfaA07G017990/DfaB02G009100/DfaA08G024020/DfaB06G015110/Dfa0G023720…	32
GO:0006063	BP	GO:0006063	uronic acid metabolic process	3/1318	13/24542	0.0294854	0.297302	0.273831	DfaA03G023510/DfaA07G015690/DfaC07G007630	3
GO:0010387	BP	GO:0010387	COP9 signalosome assembly	3/1318	13/24542	0.0294854	0.297302	0.273831	DfaA04G017500/DfaC04G007070/Dfa0G020090	3
GO:0019586	BP	GO:0019586	galacturonate metabolic process	3/1318	13/24542	0.0294854	0.297302	0.273831	DfaA03G023510/DfaA07G015690/DfaC07G007630	3
GO:0051016	BP	GO:0051016	barbed-end actin filament capping	3/1318	13/24542	0.0294854	0.297302	0.273831	DfaA06G009020/DfaA01G003900/DfaB01G003730	3
GO:0009863	BP	GO:0009863	salicylic acid mediated signaling pathway	15/1318	163/24542	0.0296016	0.297351	0.273876	DfaB01G009300/Dfa0G056500/DfaB01G013740/DfaC07G002660/DfaC01G012860/DfaB08G019510/DfaB02G017310/DfaA08G019850/DfaC08G014170/DfaA08G011530/DfaB01G028160/DfaB06G000790/DfaA08G006150/DfaA02G010520/DfaB08G006960	15
GO:0051176	BP	GO:0051176	positive regulation of sulfur metabolic process	5/1318	33/24542	0.0300862	0.298849	0.275256	DfaB10G010260/DfaB12G000910/DfaB10G005940/DfaB03G022860/DfaB02G004450	5
GO:0055062	BP	GO:0055062	phosphate ion homeostasis	5/1318	33/24542	0.0300862	0.298849	0.275256	DfaA12G010750/Dfa0G076370/DfaC04G013150/DfaA03G010820/DfaA04G013640	5
GO:0072506	BP	GO:0072506	trivalent inorganic anion homeostasis	5/1318	33/24542	0.0300862	0.298849	0.275256	DfaA12G010750/Dfa0G076370/DfaC04G013150/DfaA03G010820/DfaA04G013640	5
GO:0031667	BP	GO:0031667	response to nutrient levels	35/1318	469/24542	0.0315481	0.312209	0.287561	DfaA03G024010/DfaA03G016320/DfaB09G002430/DfaC09G005020/DfaB11G005530/DfaA01G029720/DfaC08G004310/DfaC08G011310/DfaA02G005590/DfaC03G006000/DfaB01G025910/DfaC07G012290/DfaA02G006010/DfaA06G005770/DfaC09G001620/DfaC09G005120/DfaC07G004760/DfaB08G016100/DfaB12G000060/Dfa0G051920/DfaA01G022390/DfaB01G030760/DfaB01G030150/DfaB04G008330/DfaC05G008830/DfaB01G017830/Dfa0G013990/DfaB12G000420/DfaC04G0029…	35
GO:0031407	BP	GO:0031407	oxylipin metabolic process	4/1318	23/24542	0.0323947	0.318158	0.293041	DfaB08G024040/DfaC07G005440/DfaA08G024020/Dfa0G023720	4
GO:1902476	BP	GO:1902476	chloride transmembrane transport	4/1318	23/24542	0.0323947	0.318158	0.293041	DfaC10G009150/DfaA10G005570/DfaC04G007890/DfaC10G009160	4
GO:0071446	BP	GO:0071446	cellular response to salicylic acid stimulus	15/1318	165/24542	0.0325064	0.318158	0.293041	DfaB01G009300/Dfa0G056500/DfaB01G013740/DfaC07G002660/DfaC01G012860/DfaB08G019510/DfaB02G017310/DfaA08G019850/DfaC08G014170/DfaA08G011530/DfaB01G028160/DfaB06G000790/DfaA08G006150/DfaA02G010520/DfaB08G006960	15
GO:0034614	BP	GO:0034614	cellular response to reactive oxygen species	12/1318	123/24542	0.0329164	0.319828	0.294579	DfaA01G015570/DfaB06G006020/DfaC06G010020/DfaB02G017310/DfaC03G019680/DfaB06G011740/DfaA12G004460/DfaB01G012340/DfaB06G006450/DfaB01G017830/DfaA11G014450/DfaA03G013020	12
GO:1902533	BP	GO:1902533	positive regulation of intracellular signal transduction	12/1318	123/24542	0.0329164	0.319828	0.294579	DfaB01G012320/DfaB01G012310/DfaB03G008380/DfaA01G012380/DfaA02G001650/DfaC01G017170/DfaC10G005950/DfaC02G002370/DfaA02G011750/DfaA01G012390/DfaA08G006150/DfaB08G006960	12
GO:0005978	BP	GO:0005978	glycogen biosynthetic process	5/1318	34/24542	0.0337657	0.326891	0.301084	DfaA01G004750/DfaC08G014140/DfaB09G001060/DfaC01G009590/DfaB01G004570	5
GO:0009201	BP	GO:0009201	ribonucleoside triphosphate biosynthetic process	15/1318	166/24542	0.0340345	0.328304	0.302385	DfaB03G002240/DfaB01G014560/DfaB01G001590/DfaC01G003090/DfaC02G013190/DfaB02G001290/DfaA02G002850/DfaC11G007900/DfaA05G002790/DfaA11G016590/DfaA02G013060/DfaC04G018380/DfaA01G014350/DfaA01G015900/DfaC01G018970	15
GO:0006625	BP	GO:0006625	protein targeting to peroxisome	7/1318	58/24542	0.0350296	0.334282	0.307891	DfaB06G009680/DfaA09G003400/DfaC01G007950/DfaA05G003050/DfaA06G009830/DfaA08G024870/DfaA12G020110	7
GO:0072662	BP	GO:0072662	protein localization to peroxisome	7/1318	58/24542	0.0350296	0.334282	0.307891	DfaB06G009680/DfaA09G003400/DfaC01G007950/DfaA05G003050/DfaA06G009830/DfaA08G024870/DfaA12G020110	7
GO:0072663	BP	GO:0072663	establishment of protein localization to peroxisome	7/1318	58/24542	0.0350296	0.334282	0.307891	DfaB06G009680/DfaA09G003400/DfaC01G007950/DfaA05G003050/DfaA06G009830/DfaA08G024870/DfaA12G020110	7
GO:0051703	BP	GO:0051703	biological process involved in intraspecies interaction between organisms	10/1318	97/24542	0.0353936	0.335886	0.309368	DfaB01G012320/DfaB01G012310/DfaB03G008380/DfaA03G017080/DfaA01G012380/DfaA02G001650/DfaC01G017170/DfaC02G002370/DfaC04G002940/DfaA01G012390	10
GO:0015996	BP	GO:0015996	chlorophyll catabolic process	6/1318	46/24542	0.035449	0.335886	0.309368	DfaA08G011250/DfaA09G006680/DfaA05G016880/DfaC08G014520/DfaC06G014610/Dfa0G020680	6
GO:0000973	BP	GO:0000973	post-transcriptional tethering of RNA polymerase II gene DNA at nuclear periphery	3/1318	14/24542	0.036062	0.339288	0.312502	DfaB12G000030/DfaB12G000010/DfaB11G017890	3
GO:1902932	BP	GO:1902932	positive regulation of alcohol biosynthetic process	3/1318	14/24542	0.036062	0.339288	0.312502	DfaB09G003400/DfaA09G003780/DfaC09G006000	3
GO:0043648	BP	GO:0043648	dicarboxylic acid metabolic process	12/1318	125/24542	0.036625	0.3433	0.316198	DfaA08G007430/DfaB03G024030/DfaA04G019000/DfaB10G005940/DfaB01G013060/DfaA02G001380/DfaB01G028390/DfaC08G011230/DfaA11G017100/DfaC04G013300/DfaC11G008230/Dfa0G083680	12
GO:1902531	BP	GO:1902531	regulation of intracellular signal transduction	23/1318	287/24542	0.0367455	0.3433	0.316198	DfaB01G012320/DfaC08G011240/DfaB01G012310/DfaB03G008380/DfaB03G004200/DfaB12G002740/DfaA11G005130/DfaA01G012380/DfaA02G001650/DfaB11G005440/DfaA01G013470/DfaC01G017170/DfaC10G005950/DfaC02G002370/DfaA02G011750/DfaC03G006100/Dfa0G071390/DfaA03G004620/DfaA01G012390/DfaA11G008170/DfaA08G006150/DfaB05G003160/DfaB08G006960	23
GO:0000338	BP	GO:0000338	protein deneddylation	4/1318	24/24542	0.0372715	0.345797	0.318497	DfaA04G017500/DfaC04G007070/DfaB08G001340/Dfa0G020090	4
GO:0050829	BP	GO:0050829	defense response to Gram-negative bacterium	4/1318	24/24542	0.0372715	0.345797	0.318497	DfaC09G009160/DfaA03G023510/DfaA07G015690/DfaC07G007630	4
GO:0010675	BP	GO:0010675	regulation of cellular carbohydrate metabolic process	7/1318	59/24542	0.0379753	0.348694	0.321166	DfaC11G013970/DfaC04G001850/DfaA04G002480/DfaC10G003230/DfaA11G014660/Dfa0G052450/DfaB08G006590	7
GO:0045834	BP	GO:0045834	positive regulation of lipid metabolic process	7/1318	59/24542	0.0379753	0.348694	0.321166	DfaA04G016170/DfaB09G003400/DfaA09G003780/Dfa0G024100/DfaB01G022370/DfaA07G017990/DfaC09G006000	7
GO:0046352	BP	GO:0046352	disaccharide catabolic process	7/1318	59/24542	0.0379753	0.348694	0.321166	DfaC04G006630/DfaA04G007080/Dfa0G044130/DfaA01G021980/DfaB04G016610/DfaC01G016790/DfaC04G006640	7
GO:1901659	BP	GO:1901659	glycosyl compound biosynthetic process	13/1318	140/24542	0.0384066	0.350026	0.322392	DfaB03G002240/DfaB01G014560/DfaC03G002210/DfaA06G005770/DfaB02G001290/DfaA02G002850/DfaA05G002790/DfaA12G001620/DfaA01G014350/DfaA01G015900/DfaC01G018970/DfaB10G003930/Dfa0G014170	13
GO:0055076	BP	GO:0055076	transition metal ion homeostasis	17/1318	198/24542	0.0384724	0.350026	0.322392	DfaB09G005020/DfaB04G021930/Dfa0G082940/DfaB03G011300/DfaA06G001290/DfaC08G000940/DfaA08G002730/DfaB02G006270/DfaB03G000040/DfaA04G018150/DfaA09G005230/Dfa0G041300/DfaC08G006590/Dfa0G018610/DfaC09G001610/DfaC11G021190/DfaB06G002260	17
GO:0009063	BP	GO:0009063	cellular amino acid catabolic process	9/1318	85/24542	0.0385133	0.350026	0.322392	DfaB09G002430/DfaC09G005020/DfaA04G013990/DfaB04G014580/DfaC03G007680/DfaA09G006650/DfaA02G001380/Dfa0G014170/Dfa0G020680	9
GO:0006873	BP	GO:0006873	cellular ion homeostasis	23/1318	290/24542	0.0405728	0.366674	0.337726	DfaA12G010750/DfaB09G005020/DfaA10G000170/DfaB04G021930/Dfa0G082940/DfaB03G011300/DfaA06G001290/DfaA08G002730/DfaB02G006270/DfaB03G000040/Dfa0G076370/DfaA04G018150/DfaA09G005230/Dfa0G041300/DfaA09G003400/DfaA03G010820/DfaA02G011750/DfaC08G006590/Dfa0G018610/DfaA03G013020/DfaC09G001610/DfaC11G021190/DfaB06G002260	23
GO:0072329	BP	GO:0072329	monocarboxylic acid catabolic process	12/1318	127/24542	0.0406196	0.366674	0.337726	DfaA08G001380/DfaA03G024770/DfaA03G019410/DfaC01G007950/DfaC04G011460/DfaA05G003050/DfaA10G007950/DfaB01G023780/DfaC04G013300/DfaC05G006920/DfaB02G009100/DfaA08G024870	12
GO:0043574	BP	GO:0043574	peroxisomal transport	7/1318	60/24542	0.0410789	0.369572	0.340395	DfaB06G009680/DfaA09G003400/DfaC01G007950/DfaA05G003050/DfaA06G009830/DfaA08G024870/DfaA12G020110	7
GO:0046835	BP	GO:0046835	carbohydrate phosphorylation	8/1318	73/24542	0.041583	0.372852	0.343416	DfaA07G001230/DfaB01G001590/DfaC01G003090/DfaA01G004110/DfaC02G013190/DfaA11G016590/DfaA02G013060/DfaC01G008930	8
GO:0046621	BP	GO:0046621	negative regulation of organ growth	5/1318	36/24542	0.0419295	0.37342	0.343939	DfaA07G007390/DfaC08G001200/DfaA05G000970/DfaB04G021110/DfaA09G000390	5
GO:0006821	BP	GO:0006821	chloride transport	4/1318	25/24542	0.0425463	0.37342	0.343939	DfaC10G009150/DfaA10G005570/DfaC04G007890/DfaC10G009160	4
GO:0019674	BP	GO:0019674	NAD metabolic process	4/1318	25/24542	0.0425463	0.37342	0.343939	DfaB03G024030/DfaB06G012320/DfaB10G005940/DfaC03G008740	4
GO:0043549	BP	GO:0043549	regulation of kinase activity	21/1318	261/24542	0.0428429	0.37342	0.343939	DfaB01G012320/DfaB01G012310/DfaB03G008380/DfaB03G001460/DfaB12G002740/DfaA01G012380/DfaC10G003230/DfaA02G001650/DfaC10G002210/DfaC01G017170/DfaC10G005950/DfaC02G002370/DfaB12G000420/DfaC04G002940/Dfa0G001340/DfaA01G012390/DfaB03G022860/DfaC04G005330/DfaC10G009380/DfaA08G006150/DfaB08G006960	21
GO:0003032	BP	GO:0003032	detection of oxygen	3/1318	15/24542	0.0433234	0.37342	0.343939	DfaA06G005500/DfaA03G023120/DfaC03G020130	3
GO:0010185	BP	GO:0010185	regulation of cellular defense response	3/1318	15/24542	0.0433234	0.37342	0.343939	DfaB02G003670/DfaC02G003380/DfaB01G010270	3
GO:0019048	BP	GO:0019048	modulation by virus of host process	3/1318	15/24542	0.0433234	0.37342	0.343939	Dfa0G082860/DfaB04G019950/DfaA03G024220	3
GO:0048530	BP	GO:0048530	fruit morphogenesis	3/1318	15/24542	0.0433234	0.37342	0.343939	DfaA02G008080/DfaC02G007510/DfaB02G008600	3
GO:0070483	BP	GO:0070483	detection of hypoxia	3/1318	15/24542	0.0433234	0.37342	0.343939	DfaA06G005500/DfaA03G023120/DfaC03G020130	3
GO:0080029	BP	GO:0080029	cellular response to boron-containing substance levels	3/1318	15/24542	0.0433234	0.37342	0.343939	DfaB01G025910/DfaC07G012290/DfaC09G005120	3
GO:1901402	BP	GO:1901402	negative regulation of tetrapyrrole metabolic process	3/1318	15/24542	0.0433234	0.37342	0.343939	DfaB01G027800/DfaC06G014610/DfaC04G004860	3
GO:1902626	BP	GO:1902626	assembly of large subunit precursor of preribosome	3/1318	15/24542	0.0433234	0.37342	0.343939	Dfa0G026480/DfaB05G015170/DfaA05G015050	3
GO:0030244	BP	GO:0030244	cellulose biosynthetic process	9/1318	87/24542	0.043701	0.375463	0.345822	DfaC03G002210/DfaA05G007810/DfaB05G006070/DfaC05G012890/DfaA05G006820/DfaA08G008230/Dfa0G005560/DfaA06G007120/Dfa0G044490	9
GO:0009066	BP	GO:0009066	aspartate family amino acid metabolic process	8/1318	74/24542	0.0445227	0.380078	0.350072	DfaB09G002430/DfaC09G005020/DfaB03G024030/DfaA04G013990/DfaA03G025290/DfaB10G005940/DfaB04G014580/DfaA12G004460	8
GO:2000031	BP	GO:2000031	regulation of salicylic acid mediated signaling pathway	8/1318	74/24542	0.0445227	0.380078	0.350072	DfaB01G009300/Dfa0G056500/DfaC07G002660/DfaB08G019510/DfaB02G017310/DfaA08G019850/DfaB01G028160/DfaB06G000790	8
GO:0009112	BP	GO:0009112	nucleobase metabolic process	10/1318	101/24542	0.0447732	0.381	0.350921	DfaB01G014560/DfaB02G001290/DfaA02G002850/DfaC11G009510/DfaA01G014350/DfaA01G015900/DfaC01G018970/DfaA10G004210/DfaB11G003030/DfaC03G012810	10
GO:0042176	BP	GO:0042176	regulation of protein catabolic process	14/1318	158/24542	0.0454701	0.38317	0.35292	DfaA04G017500/DfaC04G018020/DfaA04G018340/DfaC09G004780/DfaB08G000650/DfaC08G010050/DfaB08G001350/DfaA03G021380/DfaA05G000970/DfaA02G011750/DfaB09G002290/DfaC03G012820/DfaA09G000390/DfaA04G017310	14
GO:0062197	BP	GO:0062197	cellular response to chemical stress	29/1318	388/24542	0.0460673	0.38317	0.35292	Dfa0G030190/DfaA05G000900/Dfa0G050700/DfaB01G025910/DfaA01G015570/DfaC11G004990/DfaC07G012290/DfaA09G000460/DfaA05G011590/DfaA04G013840/DfaC11G000600/DfaB06G006020/DfaC06G010020/DfaB02G017310/DfaC03G019680/DfaB06G011740/DfaA12G004460/DfaB09G000540/DfaB09G000170/DfaB01G012340/DfaB06G006450/DfaB01G017830/DfaA11G014450/DfaC06G014860/DfaA01G018150/DfaA03G013020/DfaB03G021260/DfaA04G016540/DfaA11G0051…	29
GO:0009199	BP	GO:0009199	ribonucleoside triphosphate metabolic process	20/1318	248/24542	0.0462838	0.38317	0.35292	DfaB03G002240/DfaB06G012910/DfaB01G014560/DfaB01G001590/DfaC01G003090/DfaB03G024030/DfaC02G013190/DfaB06G012320/DfaB02G001290/DfaA02G002850/DfaC11G007900/DfaA05G002790/DfaA11G016590/DfaA02G013060/DfaC02G007010/DfaC04G018380/DfaA01G014350/DfaA01G015900/DfaC01G018970/DfaB10G003930	20
GO:0006787	BP	GO:0006787	porphyrin-containing compound catabolic process	6/1318	49/24542	0.0462911	0.38317	0.35292	DfaA08G011250/DfaA09G006680/DfaA05G016880/DfaC08G014520/DfaC06G014610/Dfa0G020680	6
GO:0033015	BP	GO:0033015	tetrapyrrole catabolic process	6/1318	49/24542	0.0462911	0.38317	0.35292	DfaA08G011250/DfaA09G006680/DfaA05G016880/DfaC08G014520/DfaC06G014610/Dfa0G020680	6
GO:0006690	BP	GO:0006690	icosanoid metabolic process	5/1318	37/24542	0.0464196	0.38317	0.35292	DfaC04G008180/DfaA09G003400/DfaB08G024040/DfaA08G024020/Dfa0G023720	5
GO:0033559	BP	GO:0033559	unsaturated fatty acid metabolic process	5/1318	37/24542	0.0464196	0.38317	0.35292	DfaC11G011210/DfaA09G003400/DfaB08G024040/DfaA08G024020/Dfa0G023720	5
GO:0055083	BP	GO:0055083	monovalent inorganic anion homeostasis	5/1318	37/24542	0.0464196	0.38317	0.35292	DfaA12G010750/Dfa0G076370/DfaC04G013150/DfaA03G010820/DfaA04G013640	5
GO:0019359	BP	GO:0019359	nicotinamide nucleotide biosynthetic process	9/1318	88/24542	0.0464623	0.38317	0.35292	DfaB01G001590/DfaC01G003090/DfaB03G024030/DfaC02G013190/DfaB10G005940/DfaA11G016590/DfaA02G013060/DfaC04G018380/DfaC03G008740	9
GO:0051274	BP	GO:0051274	beta-glucan biosynthetic process	9/1318	88/24542	0.0464623	0.38317	0.35292	DfaC03G002210/DfaA05G007810/DfaB05G006070/DfaC05G012890/DfaA05G006820/DfaA08G008230/Dfa0G005560/DfaA06G007120/Dfa0G044490	9
GO:0042594	BP	GO:0042594	response to starvation	27/1318	357/24542	0.0468352	0.385058	0.354658	DfaA03G024010/DfaA03G016320/DfaB09G002430/DfaC09G005020/DfaB11G005530/DfaA01G029720/DfaC08G004310/DfaC08G011310/DfaC03G006000/DfaB01G025910/DfaC07G012290/DfaA02G006010/DfaA06G005770/DfaC09G001620/DfaC07G004760/DfaB12G000060/Dfa0G051920/DfaA01G022390/DfaB01G030150/DfaB01G017830/DfaB12G000420/DfaC04G002940/DfaC03G013870/DfaA03G016340/DfaA11G005210/DfaA03G016310/DfaC04G000300	27
GO:0010120	BP	GO:0010120	camalexin biosynthetic process	7/1318	62/24542	0.0477687	0.39033	0.359515	DfaB02G010510/Dfa0G014170/DfaC02G008890/DfaA02G010300/DfaA08G006150/DfaB02G004450/DfaB08G006960	7
GO:0052317	BP	GO:0052317	camalexin metabolic process	7/1318	62/24542	0.0477687	0.39033	0.359515	DfaB02G010510/Dfa0G014170/DfaC02G008890/DfaA02G010300/DfaA08G006150/DfaB02G004450/DfaB08G006960	7
GO:0006022	BP	GO:0006022	aminoglycan metabolic process	4/1318	26/24542	0.0482191	0.390704	0.359859	DfaC11G016660/DfaC11G016650/DfaA08G023500/DfaB08G023430	4
GO:0046886	BP	GO:0046886	positive regulation of hormone biosynthetic process	4/1318	26/24542	0.0482191	0.390704	0.359859	DfaB10G010260/DfaB12G000910/Dfa0G024100/DfaB03G022860	4
GO:1901657	BP	GO:1901657	glycosyl compound metabolic process	24/1318	311/24542	0.0482531	0.390704	0.359859	DfaB03G002240/DfaA03G016320/DfaC01G018770/DfaB01G014560/DfaC10G004420/DfaB04G017220/DfaC03G002210/DfaA06G005770/DfaB02G001290/DfaA02G002850/DfaC02G001120/DfaA05G002790/DfaA01G011820/DfaC06G016490/DfaA12G001620/DfaA01G014350/Dfa0G044130/DfaA01G015900/DfaC01G018970/DfaB10G003930/DfaA03G016340/Dfa0G014170/DfaB06G000790/DfaA03G016310	24
GO:0009142	BP	GO:0009142	nucleoside triphosphate biosynthetic process	16/1318	189/24542	0.0485442	0.390812	0.359959	DfaB03G002240/DfaB01G014560/DfaB01G001590/DfaC01G003090/DfaC02G013190/DfaB02G001290/DfaA02G002850/DfaC11G007900/DfaA05G002790/DfaA11G016590/DfaA02G013060/DfaC04G018380/DfaA01G014350/DfaA01G015900/DfaB05G015180/DfaC01G018970	16
GO:0002252	BP	GO:0002252	immune effector process	18/1318	219/24542	0.048559	0.390812	0.359959	DfaC09G006980/DfaA01G004750/DfaA01G015570/DfaB04G015940/DfaC11G013860/DfaA09G004630/DfaB08G016100/DfaA04G013320/DfaC04G018750/DfaC04G012740/DfaC03G014890/DfaA04G019110/DfaC01G009590/DfaA03G017200/DfaC08G020090/DfaA02G009190/DfaB01G004570/DfaA02G010520	18
GO:0000096	BP	GO:0000096	sulfur amino acid metabolic process	12/1318	131/24542	0.0495017	0.396619	0.365307	DfaB09G002430/DfaC09G005020/DfaB10G010260/DfaA04G013990/DfaA03G025290/DfaC08G020800/DfaB12G000910/DfaA12G004460/Dfa0G023050/DfaA01G011480/DfaB01G011330/DfaB03G022860	12
GO:0120255	BP	GO:0120255	olefinic compound biosynthetic process	14/1318	160/24542	0.049607	0.396619	0.365307	DfaB10G010260/DfaA04G013990/DfaB12G000910/DfaC03G019680/DfaC04G013960/DfaB09G003400/DfaA09G003780/DfaB04G017450/DfaB06G006450/DfaB03G022860/DfaB04G011490/DfaA08G006150/DfaC09G006000/DfaB08G006960	14
GO:0019252	BP	GO:0019252	starch biosynthetic process	6/1318	50/24542	0.0503144	0.396619	0.365307	DfaC11G013970/DfaB03G021040/Dfa0G052450/DfaB08G006590/DfaC11G008320/DfaB05G007100	6
GO:0019725	BP	GO:0019725	cellular homeostasis	33/1318	456/24542	0.0511781	0.396619	0.365307	DfaC04G006430/DfaA12G010750/DfaB09G005020/DfaA10G000170/DfaB04G021930/Dfa0G082940/DfaB03G011300/DfaA06G001290/Dfa0G050700/DfaB01G001590/DfaA08G002730/DfaB02G006270/DfaB03G000040/Dfa0G076370/DfaB06G001110/DfaC02G013190/DfaA04G018150/DfaA09G005230/DfaA04G013840/Dfa0G041300/DfaA09G003400/DfaA03G010820/DfaA03G011310/DfaA02G011750/DfaC08G006590/DfaB01G010580/Dfa0G018610/DfaA03G013020/DfaC09G001610/Dfa…	33
GO:0015804	BP	GO:0015804	neutral amino acid transport	5/1318	38/24542	0.0511843	0.396619	0.365307	DfaC11G019200/DfaC05G008470/DfaB04G016840/DfaB05G005470/DfaB05G000850	5
GO:0030002	BP	GO:0030002	cellular anion homeostasis	3/1318	16/24542	0.0512527	0.396619	0.365307	DfaA12G010750/Dfa0G076370/DfaA03G010820	3
GO:0030320	BP	GO:0030320	cellular monovalent inorganic anion homeostasis	3/1318	16/24542	0.0512527	0.396619	0.365307	DfaA12G010750/Dfa0G076370/DfaA03G010820	3
GO:0030643	BP	GO:0030643	cellular phosphate ion homeostasis	3/1318	16/24542	0.0512527	0.396619	0.365307	DfaA12G010750/Dfa0G076370/DfaA03G010820	3
GO:0048830	BP	GO:0048830	adventitious root development	3/1318	16/24542	0.0512527	0.396619	0.365307	DfaA04G008410/DfaC03G018570/DfaA03G021220	3
GO:0072501	BP	GO:0072501	cellular divalent inorganic anion homeostasis	3/1318	16/24542	0.0512527	0.396619	0.365307	DfaA12G010750/Dfa0G076370/DfaA03G010820	3
GO:0072502	BP	GO:0072502	cellular trivalent inorganic anion homeostasis	3/1318	16/24542	0.0512527	0.396619	0.365307	DfaA12G010750/Dfa0G076370/DfaA03G010820	3
GO:1900378	BP	GO:1900378	positive regulation of secondary metabolite biosynthetic process	3/1318	16/24542	0.0512527	0.396619	0.365307	DfaB08G016220/DfaA08G015460/DfaB02G004450	3
GO:0009695	BP	GO:0009695	jasmonic acid biosynthetic process	7/1318	63/24542	0.0513586	0.396619	0.365307	DfaA03G024770/DfaB08G016100/DfaC08G010030/DfaB08G024040/DfaC07G005440/DfaA08G024020/Dfa0G023720	7
GO:0048359	BP	GO:0048359	mucilage metabolic process involved in seed coat development	7/1318	63/24542	0.0513586	0.396619	0.365307	DfaB08G023690/Dfa0G030690/DfaA05G004920/DfaC08G001410/DfaC08G020440/DfaC04G017030/DfaA04G017320	7
GO:0007031	BP	GO:0007031	peroxisome organization	9/1318	90/24542	0.0523266	0.402665	0.370875	DfaA03G024770/DfaB06G009680/DfaA09G003400/DfaC01G007950/DfaA05G003050/DfaC04G013300/DfaA06G009830/DfaA08G024870/DfaA12G020110	9
GO:0045859	BP	GO:0045859	regulation of protein kinase activity	20/1318	252/24542	0.0529847	0.402665	0.370875	DfaB01G012320/DfaB01G012310/DfaB03G008380/DfaB03G001460/DfaB12G002740/DfaA01G012380/DfaA02G001650/DfaC10G002210/DfaC01G017170/DfaC10G005950/DfaC02G002370/DfaB12G000420/DfaC04G002940/Dfa0G001340/DfaA01G012390/DfaB03G022860/DfaC04G005330/DfaC10G009380/DfaA08G006150/DfaB08G006960	20
GO:0006863	BP	GO:0006863	purine nucleobase transport	4/1318	27/24542	0.0542882	0.402665	0.370875	DfaC06G015840/DfaC11G009510/DfaC02G009080/DfaA10G004210	4
GO:0042451	BP	GO:0042451	purine nucleoside biosynthetic process	4/1318	27/24542	0.0542882	0.402665	0.370875	DfaB03G002240/DfaA06G005770/DfaA05G002790/DfaB10G003930	4
GO:0046129	BP	GO:0046129	purine ribonucleoside biosynthetic process	4/1318	27/24542	0.0542882	0.402665	0.370875	DfaB03G002240/DfaA06G005770/DfaA05G002790/DfaB10G003930	4
GO:0052031	BP	GO:0052031	modulation by symbiont of host defense response	4/1318	27/24542	0.0542882	0.402665	0.370875	DfaB01G009300/DfaC07G002660/DfaB08G019510/DfaA08G019850	4
GO:0052167	BP	GO:0052167	modulation by symbiont of host innate immune response	4/1318	27/24542	0.0542882	0.402665	0.370875	DfaB01G009300/DfaC07G002660/DfaB08G019510/DfaA08G019850	4
GO:0052173	BP	GO:0052173	response to defenses of other organism	4/1318	27/24542	0.0542882	0.402665	0.370875	DfaB01G009300/DfaC07G002660/DfaB08G019510/DfaA08G019850	4
GO:0052200	BP	GO:0052200	response to host defenses	4/1318	27/24542	0.0542882	0.402665	0.370875	DfaB01G009300/DfaC07G002660/DfaB08G019510/DfaA08G019850	4
GO:0052553	BP	GO:0052553	modulation by symbiont of host immune response	4/1318	27/24542	0.0542882	0.402665	0.370875	DfaB01G009300/DfaC07G002660/DfaB08G019510/DfaA08G019850	4
GO:0052572	BP	GO:0052572	response to host immune response	4/1318	27/24542	0.0542882	0.402665	0.370875	DfaB01G009300/DfaC07G002660/DfaB08G019510/DfaA08G019850	4
GO:0075136	BP	GO:0075136	response to host	4/1318	27/24542	0.0542882	0.402665	0.370875	DfaB01G009300/DfaC07G002660/DfaB08G019510/DfaA08G019850	4
GO:1904823	BP	GO:1904823	purine nucleobase transmembrane transport	4/1318	27/24542	0.0542882	0.402665	0.370875	DfaC06G015840/DfaC11G009510/DfaC02G009080/DfaA10G004210	4
GO:0006855	BP	GO:0006855	xenobiotic transmembrane transport	17/1318	207/24542	0.0544019	0.402665	0.370875	DfaC09G002720/DfaC04G013790/DfaC09G005120/DfaC11G009510/DfaC09G002730/DfaB06G001800/DfaC05G008470/DfaB08G010290/DfaA09G007930/DfaB05G000850/DfaC07G006030/DfaA07G013700/DfaA10G004210/DfaB03G017570/DfaA11G005190/DfaB02G009100/DfaA01G022960	17
GO:0042908	BP	GO:0042908	xenobiotic transport	17/1318	207/24542	0.0544019	0.402665	0.370875	DfaC09G002720/DfaC04G013790/DfaC09G005120/DfaC11G009510/DfaC09G002730/DfaB06G001800/DfaC05G008470/DfaB08G010290/DfaA09G007930/DfaB05G000850/DfaC07G006030/DfaA07G013700/DfaA10G004210/DfaB03G017570/DfaA11G005190/DfaB02G009100/DfaA01G022960	17
GO:0045003	BP	GO:0045003	double-strand break repair via synthesis-dependent strand annealing	5/1318	39/24542	0.0562241	0.413859	0.381186	DfaC03G011420/DfaA01G008910/DfaA02G001430/DfaC10G003050/Dfa0G071180	5
GO:0045010	BP	GO:0045010	actin nucleation	5/1318	39/24542	0.0562241	0.413859	0.381186	DfaA06G009020/Dfa0G077500/DfaA03G020980/DfaA01G003900/DfaB01G003730	5
GO:0043255	BP	GO:0043255	regulation of carbohydrate biosynthetic process	6/1318	52/24542	0.0589849	0.430622	0.396625	DfaA04G017500/DfaC11G013970/DfaC08G013770/DfaA11G014660/Dfa0G052450/DfaB08G006590	6
GO:0052482	BP	GO:0052482	defense response by cell wall thickening	6/1318	52/24542	0.0589849	0.430622	0.396625	DfaC05G009990/DfaA08G025360/DfaA08G025370/Dfa0G014170/DfaA05G004260/DfaB05G003160	6
GO:0052544	BP	GO:0052544	defense response by callose deposition in cell wall	6/1318	52/24542	0.0589849	0.430622	0.396625	DfaC05G009990/DfaA08G025360/DfaA08G025370/Dfa0G014170/DfaA05G004260/DfaB05G003160	6
GO:0043248	BP	GO:0043248	proteasome assembly	4/1318	28/24542	0.0607499	0.441097	0.406273	DfaA09G000220/DfaB04G011250/Dfa0G030680/DfaB04G018260	4
GO:0045828	BP	GO:0045828	positive regulation of isoprenoid metabolic process	4/1318	28/24542	0.0607499	0.441097	0.406273	DfaB09G003400/DfaA09G003780/Dfa0G024100/DfaC09G006000	4
GO:0010104	BP	GO:0010104	regulation of ethylene-activated signaling pathway	8/1318	79/24542	0.0612489	0.442022	0.407126	DfaB03G004200/DfaA11G005130/DfaB11G005440/DfaA01G013470/DfaC03G006100/Dfa0G071390/DfaA03G004620/DfaB05G003160	8
GO:0070297	BP	GO:0070297	regulation of phosphorelay signal transduction system	8/1318	79/24542	0.0612489	0.442022	0.407126	DfaB03G004200/DfaA11G005130/DfaB11G005440/DfaA01G013470/DfaC03G006100/Dfa0G071390/DfaA03G004620/DfaB05G003160	8
GO:0072530	BP	GO:0072530	purine-containing compound transmembrane transport	5/1318	40/24542	0.061539	0.442022	0.407126	DfaC06G015840/DfaC11G009510/DfaC02G009080/DfaA10G004210/DfaA03G005590	5
GO:0080186	BP	GO:0080186	developmental vegetative growth	5/1318	40/24542	0.061539	0.442022	0.407126	DfaC05G001430/Dfa0G030100/DfaB08G016100/DfaC11G004290/DfaA05G016340	5
GO:0009313	BP	GO:0009313	oligosaccharide catabolic process	7/1318	66/24542	0.0631251	0.45099	0.415385	DfaC04G006630/DfaA04G007080/Dfa0G044130/DfaA01G021980/DfaB04G016610/DfaC01G016790/DfaC04G006640	7
GO:0009937	BP	GO:0009937	regulation of gibberellic acid mediated signaling pathway	7/1318	66/24542	0.0631251	0.45099	0.415385	DfaA02G008080/DfaA11G014660/DfaB01G006430/DfaC02G007510/DfaC01G011990/DfaB02G008600/DfaA01G007260	7
GO:0009833	BP	GO:0009833	plant-type primary cell wall biogenesis	6/1318	53/24542	0.0636335	0.452204	0.416504	DfaA05G007810/DfaB05G006070/DfaC05G012890/DfaA05G006820/Dfa0G005560/DfaA06G007120	6
GO:0046620	BP	GO:0046620	regulation of organ growth	6/1318	53/24542	0.0636335	0.452204	0.416504	DfaA07G007390/DfaC08G001200/DfaA10G007910/DfaA05G000970/DfaB04G021110/DfaA09G000390	6
GO:0009141	BP	GO:0009141	nucleoside triphosphate metabolic process	21/1318	274/24542	0.0650436	0.460998	0.424604	DfaB03G002240/DfaB06G012910/DfaB01G014560/DfaB01G001590/DfaC01G003090/DfaB03G024030/DfaC02G013190/DfaB06G012320/DfaB02G001290/DfaA02G002850/DfaC11G007900/DfaA05G002790/DfaA11G016590/DfaA02G013060/DfaC02G007010/DfaC04G018380/DfaA01G014350/DfaA01G015900/DfaB05G015180/DfaC01G018970/DfaB10G003930	21
GO:0044038	BP	GO:0044038	cell wall macromolecule biosynthetic process	13/1318	152/24542	0.0658743	0.464422	0.427757	DfaA01G004750/DfaB03G021440/DfaA02G015980/DfaB01G030760/DfaC08G001410/DfaB04G021190/DfaC04G017030/DfaC01G009590/DfaB01G002230/DfaA04G017320/DfaC02G000630/DfaB01G004570/Dfa0G044490	13
GO:0070589	BP	GO:0070589	cellular component macromolecule biosynthetic process	13/1318	152/24542	0.0658743	0.464422	0.427757	DfaA01G004750/DfaB03G021440/DfaA02G015980/DfaB01G030760/DfaC08G001410/DfaB04G021190/DfaC04G017030/DfaC01G009590/DfaB01G002230/DfaA04G017320/DfaC02G000630/DfaB01G004570/Dfa0G044490	13
GO:0019852	BP	GO:0019852	L-ascorbic acid metabolic process	5/1318	41/24542	0.067128	0.46794	0.430997	DfaA04G017500/DfaB02G017310/Dfa0G069930/DfaB01G030760/DfaA08G008230	5
GO:0030838	BP	GO:0030838	positive regulation of actin filament polymerization	5/1318	41/24542	0.067128	0.46794	0.430997	DfaA06G009020/Dfa0G077500/DfaA03G020980/DfaA01G003900/DfaB01G003730	5
GO:0032881	BP	GO:0032881	regulation of polysaccharide metabolic process	5/1318	41/24542	0.067128	0.46794	0.430997	DfaC11G013970/DfaC04G001850/DfaA04G002480/Dfa0G052450/DfaB08G006590	5
GO:0009700	BP	GO:0009700	indole phytoalexin biosynthetic process	7/1318	67/24542	0.0673824	0.46794	0.430997	DfaB02G010510/Dfa0G014170/DfaC02G008890/DfaA02G010300/DfaA08G006150/DfaB02G004450/DfaB08G006960	7
GO:0046217	BP	GO:0046217	indole phytoalexin metabolic process	7/1318	67/24542	0.0673824	0.46794	0.430997	DfaB02G010510/Dfa0G014170/DfaC02G008890/DfaA02G010300/DfaA08G006150/DfaB02G004450/DfaB08G006960	7
GO:0070370	BP	GO:0070370	cellular heat acclimation	4/1318	29/24542	0.0675991	0.46794	0.430997	DfaB02G010510/DfaA03G010310/DfaC02G008890/DfaA02G010300	4
GO:1901068	BP	GO:1901068	guanosine-containing compound metabolic process	4/1318	29/24542	0.0675991	0.46794	0.430997	DfaB03G002240/DfaA06G005770/DfaA05G002790/DfaB10G003930	4
GO:0009862	BP	GO:0009862	systemic acquired resistance, salicylic acid mediated signaling pathway	6/1318	54/24542	0.0684915	0.471673	0.434436	DfaC01G012860/DfaC08G014170/DfaB01G028160/DfaA08G006150/DfaA02G010520/DfaB08G006960	6
GO:0098739	BP	GO:0098739	import across plasma membrane	6/1318	54/24542	0.0684915	0.471673	0.434436	DfaA10G000170/DfaC01G005460/DfaC05G008470/DfaC01G010610/DfaA01G022960/DfaA07G017950	6
GO:0010036	BP	GO:0010036	response to boron-containing substance	3/1318	18/24542	0.0690273	0.472926	0.435589	DfaB01G025910/DfaC07G012290/DfaC09G005120	3
GO:0010966	BP	GO:0010966	regulation of phosphate transport	3/1318	18/24542	0.0690273	0.472926	0.435589	DfaB03G025180/DfaA04G014810/DfaC04G014210	3
GO:0009640	BP	GO:0009640	photomorphogenesis	16/1318	199/24542	0.0704429	0.48139	0.443385	DfaC08G000450/DfaC09G005840/DfaA04G017500/DfaB08G023820/DfaB09G007060/DfaB12G003030/DfaC03G018570/DfaC10G005460/DfaC04G018430/DfaC03G012780/DfaA03G021220/DfaA03G013020/DfaC03G007360/DfaB04G013600/DfaA07G011450/DfaA07G017950	16
GO:0034605	BP	GO:0034605	cellular response to heat	10/1318	110/24542	0.0716586	0.486982	0.448536	DfaB08G016400/DfaA12G006850/DfaB02G010510/DfaB02G003620/DfaA03G011230/DfaA03G010310/Dfa0G024100/DfaC03G010800/DfaC02G008890/DfaA02G010300	10
GO:0052314	BP	GO:0052314	phytoalexin metabolic process	7/1318	68/24542	0.0718079	0.486982	0.448536	DfaB02G010510/Dfa0G014170/DfaC02G008890/DfaA02G010300/DfaA08G006150/DfaB02G004450/DfaB08G006960	7
GO:0052315	BP	GO:0052315	phytoalexin biosynthetic process	7/1318	68/24542	0.0718079	0.486982	0.448536	DfaB02G010510/Dfa0G014170/DfaC02G008890/DfaA02G010300/DfaA08G006150/DfaB02G004450/DfaB08G006960	7
GO:0051156	BP	GO:0051156	glucose 6-phosphate metabolic process	5/1318	42/24542	0.0729893	0.49374	0.454761	DfaA06G008420/DfaB01G001590/DfaC02G013190/DfaA03G014110/DfaC03G012660	5
GO:0009225	BP	GO:0009225	nucleotide-sugar metabolic process	11/1318	125/24542	0.073259	0.494313	0.455289	DfaA12G022940/DfaC11G016660/DfaB08G001440/DfaB08G001470/DfaC11G016650/DfaB08G000570/DfaB01G030760/DfaA08G023500/DfaB10G003930/DfaB08G023430/DfaB08G001480	11
GO:0000730	BP	GO:0000730	DNA recombinase assembly	4/1318	30/24542	0.074829	0.497371	0.458105	DfaC03G011420/DfaA02G001430/DfaC10G003050/Dfa0G071180	4
GO:0030835	BP	GO:0030835	negative regulation of actin filament depolymerization	4/1318	30/24542	0.074829	0.497371	0.458105	Dfa0G073610/DfaA06G009020/DfaA01G003900/DfaB01G003730	4
GO:0032352	BP	GO:0032352	positive regulation of hormone metabolic process	4/1318	30/24542	0.074829	0.497371	0.458105	DfaB10G010260/DfaB12G000910/Dfa0G024100/DfaB03G022860	4
GO:0042177	BP	GO:0042177	negative regulation of protein catabolic process	4/1318	30/24542	0.074829	0.497371	0.458105	DfaC04G018020/DfaA04G018340/DfaA03G021380/DfaA04G017310	4
GO:0051693	BP	GO:0051693	actin filament capping	4/1318	30/24542	0.074829	0.497371	0.458105	Dfa0G073610/DfaA06G009020/DfaA01G003900/DfaB01G003730	4
GO:0090735	BP	GO:0090735	DNA repair complex assembly	4/1318	30/24542	0.074829	0.497371	0.458105	DfaC03G011420/DfaA02G001430/DfaC10G003050/Dfa0G071180	4
GO:0030041	BP	GO:0030041	actin filament polymerization	10/1318	111/24542	0.0751611	0.498339	0.458996	DfaB08G007850/Dfa0G073610/DfaA06G009020/DfaA03G017080/Dfa0G077500/DfaA03G020980/DfaA01G003900/DfaA08G006900/DfaC04G002940/DfaB01G003730	10
GO:0010105	BP	GO:0010105	negative regulation of ethylene-activated signaling pathway	7/1318	69/24542	0.0764017	0.504063	0.464268	DfaB03G004200/DfaA11G005130/DfaB11G005440/DfaA01G013470/DfaC03G006100/Dfa0G071390/DfaA03G004620	7
GO:0070298	BP	GO:0070298	negative regulation of phosphorelay signal transduction system	7/1318	69/24542	0.0764017	0.504063	0.464268	DfaB03G004200/DfaA11G005130/DfaB11G005440/DfaA01G013470/DfaC03G006100/Dfa0G071390/DfaA03G004620	7
GO:0009896	BP	GO:0009896	positive regulation of catabolic process	22/1318	296/24542	0.0778538	0.506978	0.466953	DfaA04G017500/DfaC04G018720/DfaA08G011250/DfaB12G000120/DfaB02G010510/DfaC08G010050/DfaA04G019080/DfaA05G016880/DfaA02G008820/DfaA04G016170/DfaA01G027410/DfaA03G024220/DfaC08G014520/DfaA05G000970/DfaA02G011750/DfaC01G014280/DfaA02G013040/Dfa0G003890/DfaC03G012820/DfaA09G000390/DfaC02G008890/DfaA02G010300	22
GO:0009720	BP	GO:0009720	detection of hormone stimulus	3/1318	19/24542	0.0788207	0.506978	0.466953	DfaA01G011570/DfaC03G019680/DfaB06G006450	3
GO:0009726	BP	GO:0009726	detection of endogenous stimulus	3/1318	19/24542	0.0788207	0.506978	0.466953	DfaA01G011570/DfaC03G019680/DfaB06G006450	3
GO:0010100	BP	GO:0010100	negative regulation of photomorphogenesis	3/1318	19/24542	0.0788207	0.506978	0.466953	DfaA04G017500/DfaC03G012780/DfaB04G013600	3
GO:0010365	BP	GO:0010365	positive regulation of ethylene biosynthetic process	3/1318	19/24542	0.0788207	0.506978	0.466953	DfaB10G010260/DfaB12G000910/DfaB03G022860	3
GO:0031337	BP	GO:0031337	positive regulation of sulfur amino acid metabolic process	3/1318	19/24542	0.0788207	0.506978	0.466953	DfaB10G010260/DfaB12G000910/DfaB03G022860	3
GO:0061615	BP	GO:0061615	glycolytic process through fructose-6-phosphate	3/1318	19/24542	0.0788207	0.506978	0.466953	DfaC01G003090/DfaA11G016590/DfaA02G013060	3
GO:1900910	BP	GO:1900910	positive regulation of olefin metabolic process	3/1318	19/24542	0.0788207	0.506978	0.466953	DfaB10G010260/DfaB12G000910/DfaB03G022860	3
GO:1900913	BP	GO:1900913	positive regulation of olefin biosynthetic process	3/1318	19/24542	0.0788207	0.506978	0.466953	DfaB10G010260/DfaB12G000910/DfaB03G022860	3
GO:1901403	BP	GO:1901403	positive regulation of tetrapyrrole metabolic process	3/1318	19/24542	0.0788207	0.506978	0.466953	DfaA08G011250/DfaA05G016880/DfaC08G014520	3
GO:0051224	BP	GO:0051224	negative regulation of protein transport	5/1318	43/24542	0.0791204	0.506978	0.466953	DfaC09G004780/DfaB08G000650/DfaB08G001350/DfaB09G002290/DfaB01G010580	5
GO:1904950	BP	GO:1904950	negative regulation of establishment of protein localization	5/1318	43/24542	0.0791204	0.506978	0.466953	DfaC09G004780/DfaB08G000650/DfaB08G001350/DfaB09G002290/DfaB01G010580	5
GO:0030003	BP	GO:0030003	cellular cation homeostasis	20/1318	265/24542	0.0794329	0.507763	0.467676	DfaB09G005020/DfaA10G000170/DfaB04G021930/Dfa0G082940/DfaB03G011300/DfaA06G001290/DfaA08G002730/DfaB02G006270/DfaB03G000040/DfaA04G018150/DfaA09G005230/Dfa0G041300/DfaA09G003400/DfaA02G011750/DfaC08G006590/Dfa0G018610/DfaA03G013020/DfaC09G001610/DfaC11G021190/DfaB06G002260	20
GO:0006109	BP	GO:0006109	regulation of carbohydrate metabolic process	9/1318	98/24542	0.0804899	0.513291	0.472768	DfaA04G017500/DfaC11G013970/DfaC04G001850/DfaC08G013770/DfaA04G002480/DfaC10G003230/DfaA11G014660/Dfa0G052450/DfaB08G006590	9
GO:0009062	BP	GO:0009062	fatty acid catabolic process	8/1318	84/24542	0.0814465	0.518155	0.477248	DfaA08G001380/DfaA03G024770/DfaC01G007950/DfaA05G003050/DfaB01G023780/DfaC04G013300/DfaB02G009100/DfaA08G024870	8
GO:0000289	BP	GO:0000289	nuclear-transcribed mRNA poly(A) tail shortening	4/1318	31/24542	0.0824317	0.521937	0.480732	DfaC04G018720/DfaB12G000120/DfaA04G019080/DfaA02G008820	4
GO:0015851	BP	GO:0015851	nucleobase transport	4/1318	31/24542	0.0824317	0.521937	0.480732	DfaC06G015840/DfaC11G009510/DfaC02G009080/DfaA10G004210	4
GO:0001666	BP	GO:0001666	response to hypoxia	14/1318	173/24542	0.082894	0.523623	0.482285	DfaC08G010040/DfaA06G005500/DfaC08G014410/DfaC08G017540/DfaA09G006650/DfaA01G013470/DfaA03G023120/DfaA08G011030/Dfa0G030910/DfaA08G014220/Dfa0G071390/DfaB01G028160/DfaC03G020130/DfaA11G014910	14
GO:0009789	BP	GO:0009789	positive regulation of abscisic acid-activated signaling pathway	12/1318	143/24542	0.0837763	0.52547	0.483986	DfaB01G012320/DfaC11G011210/DfaB01G012310/Dfa0G043030/DfaB03G008380/DfaA03G024770/DfaA01G012380/DfaA02G001650/DfaC01G017170/DfaC02G002370/DfaA01G012390/DfaB05G003160	12
GO:1901421	BP	GO:1901421	positive regulation of response to alcohol	12/1318	143/24542	0.0837763	0.52547	0.483986	DfaB01G012320/DfaC11G011210/DfaB01G012310/Dfa0G043030/DfaB03G008380/DfaA03G024770/DfaA01G012380/DfaA02G001650/DfaC01G017170/DfaC02G002370/DfaA01G012390/DfaB05G003160	12
GO:1905959	BP	GO:1905959	positive regulation of cellular response to alcohol	12/1318	143/24542	0.0837763	0.52547	0.483986	DfaB01G012320/DfaC11G011210/DfaB01G012310/Dfa0G043030/DfaB03G008380/DfaA03G024770/DfaA01G012380/DfaA02G001650/DfaC01G017170/DfaC02G002370/DfaA01G012390/DfaB05G003160	12
GO:0002791	BP	GO:0002791	regulation of peptide secretion	6/1318	57/24542	0.0843147	0.526376	0.48482	DfaC09G004780/DfaB08G000650/DfaB08G001350/DfaB09G002290/DfaB01G010580/DfaA04G014040	6
GO:0050708	BP	GO:0050708	regulation of protein secretion	6/1318	57/24542	0.0843147	0.526376	0.48482	DfaC09G004780/DfaB08G000650/DfaB08G001350/DfaB09G002290/DfaB01G010580/DfaA04G014040	6
GO:0030243	BP	GO:0030243	cellulose metabolic process	9/1318	99/24542	0.0845494	0.526611	0.485036	DfaC03G002210/DfaA05G007810/DfaB05G006070/DfaC05G012890/DfaA05G006820/DfaA08G008230/Dfa0G005560/DfaA06G007120/Dfa0G044490	9
GO:0032273	BP	GO:0032273	positive regulation of protein polymerization	5/1318	44/24542	0.0855181	0.531405	0.489452	DfaA06G009020/Dfa0G077500/DfaA03G020980/DfaA01G003900/DfaB01G003730	5
GO:0009403	BP	GO:0009403	toxin biosynthetic process	7/1318	71/24542	0.0860928	0.532728	0.490671	DfaB02G010510/Dfa0G014170/DfaC02G008890/DfaA02G010300/DfaA08G006150/DfaB02G004450/DfaB08G006960	7
GO:0009410	BP	GO:0009410	response to xenobiotic stimulus	10/1318	114/24542	0.0862992	0.532728	0.490671	DfaB01G009300/Dfa0G056500/DfaC07G002660/DfaB08G019510/DfaB02G017310/DfaA09G003400/DfaA08G019850/DfaC03G010300/DfaB01G028160/DfaB06G000790	10
GO:0009311	BP	GO:0009311	oligosaccharide metabolic process	16/1318	205/24542	0.0863291	0.532728	0.490671	DfaA02G008080/DfaC06G007400/DfaC11G011210/DfaA06G004480/DfaC07G008830/DfaA07G012540/DfaC04G006630/DfaA04G007080/Dfa0G044130/DfaA01G021980/DfaC02G007510/DfaB04G016610/DfaC01G016790/DfaC04G006640/DfaB02G008600/DfaC09G003040	16
GO:0005984	BP	GO:0005984	disaccharide metabolic process	12/1318	144/24542	0.0871699	0.536677	0.494308	DfaC06G007400/DfaC11G011210/DfaA06G004480/DfaA07G012540/DfaC04G006630/DfaA04G007080/Dfa0G044130/DfaA01G021980/DfaB04G016610/DfaC01G016790/DfaC04G006640/DfaC09G003040	12
GO:0009404	BP	GO:0009404	toxin metabolic process	9/1318	100/24542	0.0887293	0.537894	0.495429	DfaC11G017800/DfaB02G010510/DfaA10G007950/Dfa0G014170/DfaC02G008890/DfaA02G010300/DfaA08G006150/DfaB02G004450/DfaB08G006960	9
GO:0010286	BP	GO:0010286	heat acclimation	9/1318	100/24542	0.0887293	0.537894	0.495429	DfaA11G011820/DfaB02G010510/DfaA03G021260/DfaA08G027630/DfaA08G027580/DfaA08G027640/DfaA03G010310/DfaC02G008890/DfaA02G010300	9
GO:0035821	BP	GO:0035821	modulation of process of another organism	9/1318	100/24542	0.0887293	0.537894	0.495429	DfaB01G009300/DfaC07G002660/DfaB08G019510/Dfa0G082860/DfaC11G013860/DfaA08G019850/DfaB04G019950/DfaA03G024220/DfaC08G020090	9
GO:0006000	BP	GO:0006000	fructose metabolic process	3/1318	20/24542	0.0891794	0.537894	0.495429	DfaA07G001230/DfaA01G004110/DfaC01G008930	3
GO:0006085	BP	GO:0006085	acetyl-CoA biosynthetic process	3/1318	20/24542	0.0891794	0.537894	0.495429	DfaA12G021750/Dfa0G003670/DfaB06G015110	3
GO:0043433	BP	GO:0043433	negative regulation of DNA-binding transcription factor activity	3/1318	20/24542	0.0891794	0.537894	0.495429	DfaB02G003670/DfaC02G003380/DfaB01G010270	3
GO:0071324	BP	GO:0071324	cellular response to disaccharide stimulus	3/1318	20/24542	0.0891794	0.537894	0.495429	DfaC04G006430/DfaA03G011310/DfaB01G012340	3
GO:0071329	BP	GO:0071329	cellular response to sucrose stimulus	3/1318	20/24542	0.0891794	0.537894	0.495429	DfaC04G006430/DfaA03G011310/DfaB01G012340	3
GO:0072659	BP	GO:0072659	protein localization to plasma membrane	3/1318	20/24542	0.0891794	0.537894	0.495429	DfaC11G017860/DfaC08G010940/DfaA08G024920	3
GO:0030834	BP	GO:0030834	regulation of actin filament depolymerization	4/1318	32/24542	0.0903977	0.540198	0.497551	Dfa0G073610/DfaA06G009020/DfaA01G003900/DfaB01G003730	4
GO:0042726	BP	GO:0042726	flavin-containing compound metabolic process	4/1318	32/24542	0.0903977	0.540198	0.497551	DfaB06G010370/DfaA06G011190/DfaA03G012960/DfaA03G013020	4
GO:2001023	BP	GO:2001023	regulation of response to drug	8/1318	86/24542	0.0905076	0.540198	0.497551	DfaB01G009300/Dfa0G056500/DfaC07G002660/DfaB08G019510/DfaB02G017310/DfaA08G019850/DfaB01G028160/DfaB06G000790	8
GO:2001038	BP	GO:2001038	regulation of cellular response to drug	8/1318	86/24542	0.0905076	0.540198	0.497551	DfaB01G009300/Dfa0G056500/DfaC07G002660/DfaB08G019510/DfaB02G017310/DfaA08G019850/DfaB01G028160/DfaB06G000790	8
GO:0009894	BP	GO:0009894	regulation of catabolic process	34/1318	498/24542	0.0907108	0.540198	0.497551	DfaA04G017500/DfaC04G018020/DfaC04G018720/DfaA04G018340/DfaA08G011250/DfaB12G000120/DfaB02G010510/DfaC09G004780/DfaB08G000450/DfaB08G000650/DfaC08G010050/DfaA04G019080/DfaB08G001350/DfaA05G016880/DfaA02G008820/DfaA04G016170/DfaA01G027410/DfaA03G021380/DfaA03G024220/DfaC08G014520/DfaA05G000970/DfaA02G011750/DfaC01G014280/DfaA02G013040/Dfa0G003890/DfaB09G002290/DfaB12G000420/DfaC03G012820/DfaC06G01…	34
GO:0051865	BP	GO:0051865	protein autoubiquitination	11/1318	130/24542	0.0907743	0.540198	0.497551	DfaA07G007390/DfaB12G000120/DfaC08G001200/DfaA04G017810/DfaC01G017340/DfaC06G012480/DfaB03G011690/DfaC07G006840/DfaB04G021110/DfaA06G007640/DfaB07G012310	11
GO:0051338	BP	GO:0051338	regulation of transferase activity	23/1318	318/24542	0.0912761	0.541977	0.499189	DfaB01G012320/DfaC04G009870/DfaB04G013140/DfaB01G012310/DfaB03G008380/DfaB03G001460/DfaB12G002740/DfaA01G012380/DfaC10G003230/DfaA02G001650/DfaC10G002210/DfaC01G017170/DfaC10G005950/DfaC02G002370/DfaB12G000420/DfaC04G002940/Dfa0G001340/DfaA01G012390/DfaB03G022860/DfaC04G005330/DfaC10G009380/DfaA08G006150/DfaB08G006960	23
GO:0005987	BP	GO:0005987	sucrose catabolic process	5/1318	45/24542	0.0921783	0.544913	0.501893	DfaC04G006630/DfaA04G007080/DfaA01G021980/DfaC01G016790/DfaC04G006640	5
GO:0042278	BP	GO:0042278	purine nucleoside metabolic process	5/1318	45/24542	0.0921783	0.544913	0.501893	DfaB03G002240/DfaA06G005770/DfaA05G002790/DfaC06G016490/DfaB10G003930	5
GO:0008361	BP	GO:0008361	regulation of cell size	9/1318	101/24542	0.0930294	0.547521	0.504296	DfaA01G013330/DfaB07G014070/DfaB12G003030/Dfa0G026610/DfaC10G005460/DfaA06G007780/DfaB12G000420/DfaB08G002140/DfaA07G017950	9
GO:0071466	BP	GO:0071466	cellular response to xenobiotic stimulus	9/1318	101/24542	0.0930294	0.547521	0.504296	DfaB01G009300/Dfa0G056500/DfaC07G002660/DfaB08G019510/DfaB02G017310/DfaA09G003400/DfaA08G019850/DfaB01G028160/DfaB06G000790	9
GO:0001678	BP	GO:0001678	cellular glucose homeostasis	6/1318	59/24542	0.0958912	0.553606	0.5099	DfaC04G006430/DfaB01G001590/DfaC02G013190/DfaA03G011310/DfaB01G010580/DfaC11G011750	6
GO:0010112	BP	GO:0010112	regulation of systemic acquired resistance	6/1318	59/24542	0.0958912	0.553606	0.5099	DfaC08G001340/DfaC01G001100/Dfa0G014170/DfaA03G013020/DfaB01G028160/DfaB11G002000	6
GO:0015865	BP	GO:0015865	purine nucleotide transport	6/1318	59/24542	0.0958912	0.553606	0.5099	DfaB06G001800/DfaC08G004380/DfaA03G005590/DfaA11G005190/DfaB02G009100/DfaB02G014670	6
GO:0015868	BP	GO:0015868	purine ribonucleotide transport	6/1318	59/24542	0.0958912	0.553606	0.5099	DfaB06G001800/DfaC08G004380/DfaA03G005590/DfaA11G005190/DfaB02G009100/DfaB02G014670	6
GO:0051503	BP	GO:0051503	adenine nucleotide transport	6/1318	59/24542	0.0958912	0.553606	0.5099	DfaB06G001800/DfaC08G004380/DfaA03G005590/DfaA11G005190/DfaB02G009100/DfaB02G014670	6
GO:0051241	BP	GO:0051241	negative regulation of multicellular organismal process	28/1318	402/24542	0.0969423	0.553606	0.5099	DfaA04G017500/DfaC09G011900/DfaC01G021930/DfaB07G014070/DfaA07G007390/DfaB06G014970/Dfa0G056500/DfaA08G004040/DfaC08G001200/DfaC08G021700/DfaC11G004290/DfaA05G004920/DfaA11G009110/DfaC03G012780/DfaA01G012620/DfaA05G000970/DfaB04G021110/DfaA11G013650/DfaC01G017330/DfaB01G026150/DfaA03G013020/DfaB10G009100/DfaA09G000390/DfaB04G013600/Dfa0G029880/DfaB01G012430/DfaA02G010520/Dfa0G010990	28
GO:0000454	BP	GO:0000454	snoRNA guided rRNA pseudouridine synthesis	2/1318	10/24542	0.0973933	0.553606	0.5099	DfaB06G013790/Dfa0G083510	2
GO:0000913	BP	GO:0000913	preprophase band assembly	2/1318	10/24542	0.0973933	0.553606	0.5099	DfaB12G000110/DfaB11G017960	2
GO:0019673	BP	GO:0019673	GDP-mannose metabolic process	2/1318	10/24542	0.0973933	0.553606	0.5099	DfaB01G030760/DfaB10G003930	2
GO:0030186	BP	GO:0030186	melatonin metabolic process	2/1318	10/24542	0.0973933	0.553606	0.5099	DfaA07G003120/DfaA09G009320	2
GO:0030187	BP	GO:0030187	melatonin biosynthetic process	2/1318	10/24542	0.0973933	0.553606	0.5099	DfaA07G003120/DfaA09G009320	2
GO:0033143	BP	GO:0033143	regulation of intracellular steroid hormone receptor signaling pathway	2/1318	10/24542	0.0973933	0.553606	0.5099	DfaC06G014860/DfaA01G018150	2
GO:0033574	BP	GO:0033574	response to testosterone	2/1318	10/24542	0.0973933	0.553606	0.5099	DfaC06G014860/DfaA01G018150	2
GO:0071394	BP	GO:0071394	cellular response to testosterone stimulus	2/1318	10/24542	0.0973933	0.553606	0.5099	DfaC06G014860/DfaA01G018150	2
GO:1990849	BP	GO:1990849	vacuolar localization	2/1318	10/24542	0.0973933	0.553606	0.5099	Dfa0G031240/DfaB03G024190	2
GO:2000025	BP	GO:2000025	regulation of leaf formation	2/1318	10/24542	0.0973933	0.553606	0.5099	Dfa0G026610/DfaA06G007780	2
GO:0030865	BP	GO:0030865	cortical cytoskeleton organization	10/1318	117/24542	0.0983844	0.553606	0.5099	DfaB01G012320/DfaB01G012310/DfaB03G008380/DfaA01G012380/DfaA02G001650/DfaB12G000110/DfaC01G017170/DfaB11G017960/DfaC02G002370/DfaA01G012390	10
GO:0033866	BP	GO:0033866	nucleoside bisphosphate biosynthetic process	5/1318	46/24542	0.0990965	0.553606	0.5099	DfaA11G014680/DfaA12G021750/DfaA06G005770/Dfa0G003670/DfaB06G015110	5
GO:0034030	BP	GO:0034030	ribonucleoside bisphosphate biosynthetic process	5/1318	46/24542	0.0990965	0.553606	0.5099	DfaA11G014680/DfaA12G021750/DfaA06G005770/Dfa0G003670/DfaB06G015110	5
GO:0034033	BP	GO:0034033	purine nucleoside bisphosphate biosynthetic process	5/1318	46/24542	0.0990965	0.553606	0.5099	DfaA11G014680/DfaA12G021750/DfaA06G005770/Dfa0G003670/DfaB06G015110	5
GO:0071732	BP	GO:0071732	cellular response to nitric oxide	5/1318	46/24542	0.0990965	0.553606	0.5099	DfaB06G006020/DfaC03G019680/DfaA12G004460/DfaB06G006450/DfaB01G017830	5
GO:1900056	BP	GO:1900056	negative regulation of leaf senescence	5/1318	46/24542	0.0990965	0.553606	0.5099	DfaB07G014070/DfaC11G004290/DfaA05G004920/DfaB01G026150/DfaA02G010520	5
GO:0009835	BP	GO:0009835	fruit ripening	3/1318	21/24542	0.100072	0.553606	0.5099	DfaB10G010260/DfaB12G000910/DfaC01G005460	3
GO:0035384	BP	GO:0035384	thioester biosynthetic process	3/1318	21/24542	0.100072	0.553606	0.5099	DfaA12G021750/Dfa0G003670/DfaB06G015110	3
GO:0051290	BP	GO:0051290	protein heterotetramerization	3/1318	21/24542	0.100072	0.553606	0.5099	DfaB03G007730/DfaC06G010020/DfaB04G016580	3
GO:0070676	BP	GO:0070676	intralumenal vesicle formation	3/1318	21/24542	0.100072	0.553606	0.5099	DfaA12G021030/DfaB08G000280/DfaB08G001830	3
GO:0071265	BP	GO:0071265	L-methionine biosynthetic process	3/1318	21/24542	0.100072	0.553606	0.5099	DfaB09G002430/DfaC09G005020/DfaA12G004460	3
GO:0071616	BP	GO:0071616	acyl-CoA biosynthetic process	3/1318	21/24542	0.100072	0.553606	0.5099	DfaA12G021750/Dfa0G003670/DfaB06G015110	3
GO:0071836	BP	GO:0071836	nectar secretion	3/1318	21/24542	0.100072	0.553606	0.5099	DfaC04G006630/DfaA04G007080/DfaC04G006640	3
GO:0070592	BP	GO:0070592	cell wall polysaccharide biosynthetic process	12/1318	148/24542	0.101584	0.560811	0.516536	DfaA01G004750/DfaB03G021440/DfaA02G015980/DfaC08G001410/DfaB04G021190/DfaC04G017030/DfaC01G009590/DfaB01G002230/DfaA04G017320/DfaC02G000630/DfaB01G004570/Dfa0G044490	12
GO:0009750	BP	GO:0009750	response to fructose	6/1318	60/24542	0.101982	0.561845	0.517488	DfaC04G006430/DfaA01G013470/DfaA03G011310/Dfa0G071390/DfaB08G000400/DfaB08G001710	6
GO:0042180	BP	GO:0042180	cellular ketone metabolic process	19/1318	258/24542	0.102274	0.562295	0.517903	DfaA04G017500/DfaB10G010260/DfaC06G004580/DfaA04G013990/DfaB03G024180/DfaB12G000910/Dfa0G031230/DfaA02G012070/DfaB09G003400/DfaA09G003780/DfaC01G001100/DfaA02G015270/DfaA07G004800/Dfa0G024100/DfaC05G001390/DfaB03G022860/DfaB01G022370/DfaA07G017990/DfaC09G006000	19
GO:0098771	BP	GO:0098771	inorganic ion homeostasis	29/1318	422/24542	0.104615	0.573989	0.528674	DfaA12G010750/DfaB09G005020/DfaA10G000170/DfaB04G021930/DfaC01G009780/Dfa0G082940/DfaB03G011300/DfaA06G001290/DfaC08G000940/DfaA08G002730/DfaB02G006270/DfaB03G000040/Dfa0G076370/DfaC04G013150/DfaA04G018150/DfaA09G005230/DfaC09G001620/Dfa0G041300/DfaA09G003400/DfaA03G010820/DfaA02G011750/DfaA01G005030/DfaC08G006590/DfaA04G013640/Dfa0G018610/DfaA03G013020/DfaC09G001610/DfaC11G021190/DfaB06G002260	29
GO:0043622	BP	GO:0043622	cortical microtubule organization	8/1318	89/24542	0.105142	0.575697	0.530247	DfaB01G012320/DfaB01G012310/DfaB03G008380/DfaA01G012380/DfaA02G001650/DfaC01G017170/DfaC02G002370/DfaA01G012390	8
GO:0006555	BP	GO:0006555	methionine metabolic process	5/1318	47/24542	0.106267	0.580668	0.534826	DfaB09G002430/DfaC09G005020/DfaA04G013990/DfaA03G025290/DfaA12G004460	5
GO:0045488	BP	GO:0045488	pectin metabolic process	9/1318	104/24542	0.106646	0.581548	0.535636	DfaC09G009160/DfaC11G016660/DfaB03G021440/DfaC11G016650/DfaA03G019800/DfaC01G007520/DfaA08G023500/DfaA01G025110/DfaB08G023430	9
GO:0008154	BP	GO:0008154	actin polymerization or depolymerization	10/1318	119/24542	0.106965	0.581968	0.536023	DfaB08G007850/Dfa0G073610/DfaA06G009020/DfaA03G017080/Dfa0G077500/DfaA03G020980/DfaA01G003900/DfaA08G006900/DfaC04G002940/DfaB01G003730	10
GO:0030042	BP	GO:0030042	actin filament depolymerization	4/1318	34/24542	0.107377	0.581968	0.536023	Dfa0G073610/DfaA06G009020/DfaA01G003900/DfaB01G003730	4
GO:0042148	BP	GO:0042148	strand invasion	4/1318	34/24542	0.107377	0.581968	0.536023	DfaC03G011420/DfaA02G001430/DfaC10G003050/Dfa0G071180	4
GO:0010087	BP	GO:0010087	phloem or xylem histogenesis	19/1318	260/24542	0.108017	0.584252	0.538126	DfaA09G000960/DfaC11G011240/DfaB04G015940/DfaB01G007390/DfaC11G017050/DfaB03G017470/DfaB08G016220/DfaA05G000330/DfaA08G015460/DfaA11G003010/DfaA07G016190/DfaA04G013320/DfaC04G012740/DfaB06G006800/DfaC03G014890/DfaC07G005820/DfaA03G017200/DfaA06G006410/DfaB05G003160	19
GO:0046149	BP	GO:0046149	pigment catabolic process	6/1318	61/24542	0.108269	0.584436	0.538296	DfaA08G011250/DfaA09G006680/DfaA05G016880/DfaC08G014520/DfaC06G014610/Dfa0G020680	6
GO:0080147	BP	GO:0080147	root hair cell development	14/1318	181/24542	0.109145	0.587974	0.541555	DfaC04G018020/DfaA04G018340/DfaB01G001590/Dfa0G073610/Dfa0G033400/DfaB02G009540/DfaA08G001380/DfaA05G004920/Dfa0G023050/DfaC04G013360/DfaB01G023780/DfaA04G017310/DfaA01G022960/DfaC11G012220	14
GO:0006767	BP	GO:0006767	water-soluble vitamin metabolic process	11/1318	135/24542	0.110622	0.589487	0.542949	DfaA04G017500/DfaA03G001360/DfaA06G011190/DfaB03G001260/DfaB02G017310/Dfa0G069930/DfaB01G030760/DfaA03G012960/DfaB01G016910/DfaA08G008230/DfaC03G012810	11
GO:0090066	BP	GO:0090066	regulation of anatomical structure size	17/1318	229/24542	0.111133	0.589487	0.542949	DfaA01G013330/DfaB07G014070/Dfa0G073610/DfaA06G009020/DfaA03G017080/DfaB12G003030/DfaA09G003400/Dfa0G077500/Dfa0G026610/DfaC10G005460/DfaA03G020980/DfaA06G007780/DfaA01G003900/DfaB12G000420/DfaB01G003730/DfaB08G002140/DfaA07G017950	17
GO:0044743	BP	GO:0044743	protein transmembrane import into intracellular organelle	10/1318	120/24542	0.111411	0.589487	0.542949	DfaA07G018040/DfaC01G008080/DfaB06G009680/DfaC01G007950/DfaA02G000910/DfaA05G003050/DfaB09G005760/DfaA06G009830/DfaA08G024870/DfaA12G020110	10
GO:0002283	BP	GO:0002283	neutrophil activation involved in immune response	3/1318	22/24542	0.111465	0.589487	0.542949	DfaA01G004750/DfaC01G009590/DfaB01G004570	3
GO:0002444	BP	GO:0002444	myeloid leukocyte mediated immunity	3/1318	22/24542	0.111465	0.589487	0.542949	DfaA01G004750/DfaC01G009590/DfaB01G004570	3
GO:0002446	BP	GO:0002446	neutrophil mediated immunity	3/1318	22/24542	0.111465	0.589487	0.542949	DfaA01G004750/DfaC01G009590/DfaB01G004570	3
GO:0042119	BP	GO:0042119	neutrophil activation	3/1318	22/24542	0.111465	0.589487	0.542949	DfaA01G004750/DfaC01G009590/DfaB01G004570	3
GO:0043299	BP	GO:0043299	leukocyte degranulation	3/1318	22/24542	0.111465	0.589487	0.542949	DfaA01G004750/DfaC01G009590/DfaB01G004570	3
GO:0043312	BP	GO:0043312	neutrophil degranulation	3/1318	22/24542	0.111465	0.589487	0.542949	DfaA01G004750/DfaC01G009590/DfaB01G004570	3
GO:0006312	BP	GO:0006312	mitotic recombination	5/1318	48/24542	0.113685	0.589487	0.542949	DfaC03G011420/DfaA04G014000/DfaA02G001430/DfaC10G003050/Dfa0G071180	5
GO:0010099	BP	GO:0010099	regulation of photomorphogenesis	6/1318	62/24542	0.114752	0.589487	0.542949	DfaC08G000450/DfaA04G017500/DfaB12G003030/DfaC10G005460/DfaC03G012780/DfaB04G013600	6
GO:0019682	BP	GO:0019682	glyceraldehyde-3-phosphate metabolic process	6/1318	62/24542	0.114752	0.589487	0.542949	DfaA06G008420/DfaA03G014110/DfaC03G012870/DfaC04G005690/DfaC03G012660/DfaA01G004340	6
GO:1903828	BP	GO:1903828	negative regulation of protein localization	6/1318	62/24542	0.114752	0.589487	0.542949	DfaC03G022350/DfaC09G004780/DfaB08G000650/DfaB08G001350/DfaB09G002290/DfaB01G010580	6
GO:0006090	BP	GO:0006090	pyruvate metabolic process	11/1318	136/24542	0.11487	0.589487	0.542949	DfaB01G001590/DfaC01G003090/DfaC02G013190/DfaC03G012870/DfaB06G012320/DfaC04G005690/DfaA11G016590/DfaA02G013060/DfaC04G018380/DfaB01G028390/DfaA01G004340	11
GO:0120251	BP	GO:0120251	hydrocarbon biosynthetic process	11/1318	136/24542	0.11487	0.589487	0.542949	DfaB10G010260/DfaA04G013990/DfaB12G000910/DfaC03G019680/DfaC04G013960/DfaB04G017450/DfaB06G006450/DfaA03G000810/DfaB03G022860/DfaA08G006150/DfaB08G006960	11
GO:0015824	BP	GO:0015824	proline transport	2/1318	11/24542	0.114941	0.589487	0.542949	DfaC05G008470/DfaB05G000850	2
GO:0032042	BP	GO:0032042	mitochondrial DNA metabolic process	2/1318	11/24542	0.114941	0.589487	0.542949	DfaB06G009680/DfaA06G009830	2
GO:0035524	BP	GO:0035524	proline transmembrane transport	2/1318	11/24542	0.114941	0.589487	0.542949	DfaC05G008470/DfaB05G000850	2
GO:0042816	BP	GO:0042816	vitamin B6 metabolic process	2/1318	11/24542	0.114941	0.589487	0.542949	DfaA03G001360/DfaB03G001260	2
GO:0042819	BP	GO:0042819	vitamin B6 biosynthetic process	2/1318	11/24542	0.114941	0.589487	0.542949	DfaA03G001360/DfaB03G001260	2
GO:0042822	BP	GO:0042822	pyridoxal phosphate metabolic process	2/1318	11/24542	0.114941	0.589487	0.542949	DfaA03G001360/DfaB03G001260	2
GO:0042823	BP	GO:0042823	pyridoxal phosphate biosynthetic process	2/1318	11/24542	0.114941	0.589487	0.542949	DfaA03G001360/DfaB03G001260	2
GO:0043649	BP	GO:0043649	dicarboxylic acid catabolic process	2/1318	11/24542	0.114941	0.589487	0.542949	DfaA04G019000/DfaC04G013300	2
GO:1901655	BP	GO:1901655	cellular response to ketone	2/1318	11/24542	0.114941	0.589487	0.542949	DfaC06G014860/DfaA01G018150	2
GO:2000121	BP	GO:2000121	regulation of removal of superoxide radicals	2/1318	11/24542	0.114941	0.589487	0.542949	DfaC06G010020/DfaB06G011740	2
GO:0009812	BP	GO:0009812	flavonoid metabolic process	24/1318	344/24542	0.115457	0.589871	0.543302	DfaA07G003120/DfaA05G000900/DfaA07G009680/DfaB07G010050/DfaB02G003840/DfaA01G004700/DfaA09G000460/DfaA07G009700/DfaC11G000600/DfaC07G004760/DfaA07G009690/DfaA02G003450/DfaA01G022620/DfaB09G000170/DfaA09G007470/DfaA06G001700/DfaA02G004150/DfaA12G007370/DfaA01G004020/DfaA03G013020/DfaA09G007790/DfaC01G009560/DfaB02G003860/DfaA12G007330	24
GO:0010118	BP	GO:0010118	stomatal movement	24/1318	344/24542	0.115457	0.589871	0.543302	DfaC09G001760/DfaB01G012320/DfaC11G011210/DfaC08G011240/DfaA04G014010/DfaB01G012310/DfaA03G006200/DfaB03G008380/DfaC11G011240/DfaB05G011640/DfaC11G017050/DfaA01G012380/DfaA01G031680/DfaA02G001650/DfaC11G017860/DfaC01G017170/DfaC02G002370/DfaC05G008830/Dfa0G043890/DfaA03G013020/DfaA01G012390/DfaA07G011400/DfaA08G024920/DfaB05G003160	24
GO:0051273	BP	GO:0051273	beta-glucan metabolic process	9/1318	106/24542	0.116314	0.592245	0.545489	DfaC03G002210/DfaA05G007810/DfaB05G006070/DfaC05G012890/DfaA05G006820/DfaA08G008230/Dfa0G005560/DfaA06G007120/Dfa0G044490	9
GO:1990778	BP	GO:1990778	protein localization to cell periphery	4/1318	35/24542	0.116366	0.592245	0.545489	DfaC11G017860/DfaC08G010940/DfaA08G024920/Dfa0G044490	4
GO:0006635	BP	GO:0006635	fatty acid beta-oxidation	7/1318	77/24542	0.119117	0.605095	0.557325	DfaA08G001380/DfaA03G024770/DfaC01G007950/DfaA05G003050/DfaB01G023780/DfaB02G009100/DfaA08G024870	7
GO:0015706	BP	GO:0015706	nitrate transport	5/1318	49/24542	0.121344	0.611299	0.563039	DfaC10G009150/DfaB07G002170/DfaA10G005570/DfaC10G009160/DfaB08G020550	5
GO:0019915	BP	GO:0019915	lipid storage	5/1318	49/24542	0.121344	0.611299	0.563039	DfaC05G001430/Dfa0G030100/DfaC08G021700/DfaA04G016170/DfaA05G016340	5
GO:0006862	BP	GO:0006862	nucleotide transport	6/1318	63/24542	0.121425	0.611299	0.563039	DfaB06G001800/DfaC08G004380/DfaA03G005590/DfaA11G005190/DfaB02G009100/DfaB02G014670	6
GO:0071236	BP	GO:0071236	cellular response to antibiotic	12/1318	153/24542	0.121482	0.611299	0.563039	DfaB01G013740/DfaA01G015570/DfaC01G012860/DfaB02G017310/DfaC05G013950/DfaC08G014170/DfaA08G011530/DfaB01G012340/DfaB01G028160/DfaA08G006150/DfaA02G010520/DfaB08G006960	12
GO:0120252	BP	GO:0120252	hydrocarbon metabolic process	12/1318	153/24542	0.121482	0.611299	0.563039	DfaB10G010260/DfaA04G013990/DfaB12G000910/DfaC03G019680/DfaA09G003400/DfaC04G013960/DfaB04G017450/DfaB06G006450/DfaA03G000810/DfaB03G022860/DfaA08G006150/DfaB08G006960	12
GO:0000972	BP	GO:0000972	transcription-dependent tethering of RNA polymerase II gene DNA at nuclear periphery	3/1318	23/24542	0.123326	0.612502	0.564147	DfaB12G000030/DfaB12G000010/DfaB11G017890	3
GO:0006526	BP	GO:0006526	arginine biosynthetic process	3/1318	23/24542	0.123326	0.612502	0.564147	DfaA02G015690/DfaC03G015050/DfaA09G004030	3
GO:0009129	BP	GO:0009129	pyrimidine nucleoside monophosphate metabolic process	3/1318	23/24542	0.123326	0.612502	0.564147	DfaB05G014370/DfaC05G003040/DfaB03G022510	3
GO:0009173	BP	GO:0009173	pyrimidine ribonucleoside monophosphate metabolic process	3/1318	23/24542	0.123326	0.612502	0.564147	DfaB05G014370/DfaC05G003040/DfaB03G022510	3
GO:0010962	BP	GO:0010962	regulation of glucan biosynthetic process	3/1318	23/24542	0.123326	0.612502	0.564147	DfaC11G013970/Dfa0G052450/DfaB08G006590	3
GO:0033240	BP	GO:0033240	positive regulation of cellular amine metabolic process	3/1318	23/24542	0.123326	0.612502	0.564147	DfaB10G010260/DfaB12G000910/DfaB03G022860	3
GO:0045764	BP	GO:0045764	positive regulation of cellular amino acid metabolic process	3/1318	23/24542	0.123326	0.612502	0.564147	DfaB10G010260/DfaB12G000910/DfaB03G022860	3
GO:0010191	BP	GO:0010191	mucilage metabolic process	7/1318	78/24542	0.125179	0.620554	0.571562	DfaB08G023690/Dfa0G030690/DfaA05G004920/DfaC08G001410/DfaC08G020440/DfaC04G017030/DfaA04G017320	7
GO:0006563	BP	GO:0006563	L-serine metabolic process	4/1318	36/24542	0.12567	0.620685	0.571683	DfaC08G006770/DfaA08G002900/DfaC08G020800/Dfa0G023050	4
GO:0009086	BP	GO:0009086	methionine biosynthetic process	4/1318	36/24542	0.12567	0.620685	0.571683	DfaB09G002430/DfaC09G005020/DfaA03G025290/DfaA12G004460	4
GO:1901264	BP	GO:1901264	carbohydrate derivative transport	14/1318	186/24542	0.12781	0.62997	0.580235	DfaB02G004790/DfaC05G002670/DfaB06G001800/DfaB05G010100/DfaC01G002160/DfaC08G004380/DfaB10G003930/DfaA03G005590/DfaB11G006160/DfaB08G020550/DfaC11G007410/DfaA11G005190/DfaB02G009100/DfaB02G014670	14
GO:0090056	BP	GO:0090056	regulation of chlorophyll metabolic process	6/1318	64/24542	0.128284	0.62997	0.580235	DfaA08G011250/DfaB01G027800/DfaA05G016880/DfaC08G014520/DfaC06G014610/DfaC04G004860	6
GO:0000054	BP	GO:0000054	ribosomal subunit export from nucleus	5/1318	50/24542	0.129236	0.62997	0.580235	Dfa0G026480/DfaB05G015170/DfaA07G017960/DfaB01G031830/DfaA05G015050	5
GO:0033750	BP	GO:0033750	ribosome localization	5/1318	50/24542	0.129236	0.62997	0.580235	Dfa0G026480/DfaB05G015170/DfaA07G017960/DfaB01G031830/DfaA05G015050	5
GO:0044273	BP	GO:0044273	sulfur compound catabolic process	5/1318	50/24542	0.129236	0.62997	0.580235	DfaA03G016320/DfaB09G002430/DfaC09G005020/DfaA03G016340/DfaA03G016310	5
GO:1905622	BP	GO:1905622	negative regulation of leaf development	5/1318	50/24542	0.129236	0.62997	0.580235	DfaB07G014070/DfaC11G004290/DfaA05G004920/DfaB01G026150/DfaA02G010520	5
GO:0071281	BP	GO:0071281	cellular response to iron ion	10/1318	124/24542	0.130218	0.62997	0.580235	DfaC08G014410/DfaB06G006020/DfaC03G019680/DfaA12G004460/DfaA01G013470/DfaA08G011030/DfaB06G006450/DfaB01G017830/Dfa0G071390/DfaB05G003160	10
GO:0009260	BP	GO:0009260	ribonucleotide biosynthetic process	21/1318	300/24542	0.130552	0.62997	0.580235	DfaB03G002240/DfaB01G014560/DfaB01G001590/DfaC01G003090/DfaC02G013190/DfaA11G014680/DfaA12G021750/DfaA06G005770/DfaB02G001290/DfaA02G002850/DfaC11G007900/DfaA05G002790/DfaA11G016590/Dfa0G003670/DfaA02G013060/DfaC04G018380/DfaA01G014350/DfaA01G015900/DfaC01G018970/DfaB10G003930/DfaB06G015110	21
GO:0046390	BP	GO:0046390	ribose phosphate biosynthetic process	21/1318	300/24542	0.130552	0.62997	0.580235	DfaB03G002240/DfaB01G014560/DfaB01G001590/DfaC01G003090/DfaC02G013190/DfaA11G014680/DfaA12G021750/DfaA06G005770/DfaB02G001290/DfaA02G002850/DfaC11G007900/DfaA05G002790/DfaA11G016590/Dfa0G003670/DfaA02G013060/DfaC04G018380/DfaA01G014350/DfaA01G015900/DfaC01G018970/DfaB10G003930/DfaB06G015110	21
GO:0098754	BP	GO:0098754	detoxification	21/1318	300/24542	0.130552	0.62997	0.580235	DfaA03G016320/Dfa0G050700/DfaC08G000940/DfaC11G017800/DfaC11G002290/DfaC07G011490/DfaA04G013840/DfaC06G010020/DfaC10G000100/DfaC01G025210/DfaB02G017310/DfaB06G011740/DfaC08G017660/DfaC03G010300/Dfa0G023050/DfaB01G024910/DfaB01G012340/DfaA03G016340/DfaA10G007950/DfaA03G016310/DfaA04G016540	21
GO:0002698	BP	GO:0002698	negative regulation of immune effector process	2/1318	12/24542	0.133208	0.62997	0.580235	DfaC09G006980/DfaA09G004630	2
GO:0009164	BP	GO:0009164	nucleoside catabolic process	2/1318	12/24542	0.133208	0.62997	0.580235	DfaA01G011820/DfaC06G016490	2
GO:0015714	BP	GO:0015714	phosphoenolpyruvate transport	2/1318	12/24542	0.133208	0.62997	0.580235	DfaB05G010100/DfaC01G002160	2
GO:0015855	BP	GO:0015855	pyrimidine nucleobase transport	2/1318	12/24542	0.133208	0.62997	0.580235	DfaC11G009510/DfaA10G004210	2
GO:0015857	BP	GO:0015857	uracil transport	2/1318	12/24542	0.133208	0.62997	0.580235	DfaC11G009510/DfaA10G004210	2
GO:0018871	BP	GO:0018871	1-aminocyclopropane-1-carboxylate metabolic process	2/1318	12/24542	0.133208	0.62997	0.580235	DfaC04G013960/DfaB04G017450	2
GO:0042218	BP	GO:0042218	1-aminocyclopropane-1-carboxylate biosynthetic process	2/1318	12/24542	0.133208	0.62997	0.580235	DfaC04G013960/DfaB04G017450	2
GO:0042454	BP	GO:0042454	ribonucleoside catabolic process	2/1318	12/24542	0.133208	0.62997	0.580235	DfaA01G011820/DfaC06G016490	2
GO:0045723	BP	GO:0045723	positive regulation of fatty acid biosynthetic process	2/1318	12/24542	0.133208	0.62997	0.580235	DfaB01G022370/DfaA07G017990	2
GO:1901464	BP	GO:1901464	negative regulation of tetrapyrrole biosynthetic process	2/1318	12/24542	0.133208	0.62997	0.580235	DfaB01G027800/DfaC04G004860	2
GO:1902325	BP	GO:1902325	negative regulation of chlorophyll biosynthetic process	2/1318	12/24542	0.133208	0.62997	0.580235	DfaB01G027800/DfaC04G004860	2
GO:1903791	BP	GO:1903791	uracil transmembrane transport	2/1318	12/24542	0.133208	0.62997	0.580235	DfaC11G009510/DfaA10G004210	2
GO:1904082	BP	GO:1904082	pyrimidine nucleobase transmembrane transport	2/1318	12/24542	0.133208	0.62997	0.580235	DfaC11G009510/DfaA10G004210	2
GO:1905034	BP	GO:1905034	regulation of antifungal innate immune response	2/1318	12/24542	0.133208	0.62997	0.580235	DfaB11G003850/DfaC08G002960	2
GO:0010452	BP	GO:0010452	histone H3-K36 methylation	4/1318	37/24542	0.135276	0.630216	0.580462	DfaB06G014970/DfaA03G020730/Dfa0G026580/DfaA02G009190	4
GO:1901880	BP	GO:1901880	negative regulation of protein depolymerization	4/1318	37/24542	0.135276	0.630216	0.580462	Dfa0G073610/DfaA06G009020/DfaA01G003900/DfaB01G003730	4
GO:0006525	BP	GO:0006525	arginine metabolic process	3/1318	24/24542	0.135619	0.630216	0.580462	DfaA02G015690/DfaC03G015050/DfaA09G004030	3
GO:0006968	BP	GO:0006968	cellular defense response	3/1318	24/24542	0.135619	0.630216	0.580462	DfaB02G003670/DfaC02G003380/DfaB01G010270	3
GO:0016145	BP	GO:0016145	S-glycoside catabolic process	3/1318	24/24542	0.135619	0.630216	0.580462	DfaA03G016320/DfaA03G016340/DfaA03G016310	3
GO:0019288	BP	GO:0019288	isopentenyl diphosphate biosynthetic process, methylerythritol 4-phosphate pathway	3/1318	24/24542	0.135619	0.630216	0.580462	DfaC03G012870/DfaC04G005690/DfaA01G004340	3
GO:0019759	BP	GO:0019759	glycosinolate catabolic process	3/1318	24/24542	0.135619	0.630216	0.580462	DfaA03G016320/DfaA03G016340/DfaA03G016310	3
GO:0019762	BP	GO:0019762	glucosinolate catabolic process	3/1318	24/24542	0.135619	0.630216	0.580462	DfaA03G016320/DfaA03G016340/DfaA03G016310	3
GO:0060919	BP	GO:0060919	auxin import into cell	3/1318	24/24542	0.135619	0.630216	0.580462	DfaC01G010610/DfaA01G022960/DfaA07G017950	3
GO:0120256	BP	GO:0120256	olefinic compound catabolic process	3/1318	24/24542	0.135619	0.630216	0.580462	DfaA09G003400/DfaA03G019410/DfaC05G006920	3
GO:0015711	BP	GO:0015711	organic anion transport	29/1318	435/24542	0.136065	0.631191	0.58136	DfaC09G002720/DfaA02G016670/DfaC11G019200/DfaC04G013790/DfaA05G011590/DfaC01G012010/DfaC09G002730/DfaB06G001800/DfaC05G008470/DfaB05G010100/DfaB08G010290/DfaA11G010780/DfaB04G016840/DfaB05G005470/DfaC01G002160/DfaB05G000850/DfaC07G006030/DfaC08G004380/DfaA07G013700/DfaC01G010610/DfaA03G005590/DfaB11G006160/DfaA04G016580/DfaB08G020550/DfaC11G007410/DfaB03G017570/DfaA11G005190/DfaB02G009100/DfaB02G…	29
GO:0006833	BP	GO:0006833	water transport	9/1318	110/24542	0.137032	0.633474	0.583463	Dfa0G011240/DfaC04G003350/DfaA11G008280/DfaC09G005120/DfaA12G016740/DfaC11G017860/DfaB04G016580/DfaA08G024920/DfaB02G012380	9
GO:0042044	BP	GO:0042044	fluid transport	9/1318	110/24542	0.137032	0.633474	0.583463	Dfa0G011240/DfaC04G003350/DfaA11G008280/DfaC09G005120/DfaA12G016740/DfaC11G017860/DfaB04G016580/DfaA08G024920/DfaB02G012380	9
GO:0002682	BP	GO:0002682	regulation of immune system process	32/1318	487/24542	0.139622	0.644333	0.593465	DfaC09G006980/DfaB01G009300/DfaC08G001340/DfaA09G006680/DfaB12G000120/DfaC07G002660/DfaB04G015940/DfaB08G019510/DfaB07G010180/DfaA09G004630/DfaB11G003850/DfaB08G016100/DfaB06G011740/DfaC08G002960/DfaA08G019850/DfaA02G004150/DfaA04G013320/DfaC01G001100/DfaC04G012740/DfaC03G014890/DfaB04G019970/DfaA03G017200/DfaA01G004020/Dfa0G014170/DfaA03G013020/DfaA06G005730/DfaB01G028160/DfaB06G006070/DfaB11G00…	32
GO:0048767	BP	GO:0048767	root hair elongation	10/1318	126/24542	0.140222	0.645987	0.594988	DfaC04G018020/DfaA04G018340/Dfa0G073610/Dfa0G033400/DfaB02G009540/DfaA08G001380/DfaC04G013360/DfaB01G023780/DfaA04G017310/DfaA01G022960	10
GO:0010393	BP	GO:0010393	galacturonan metabolic process	9/1318	111/24542	0.142491	0.653318	0.601741	DfaC09G009160/DfaC11G016660/DfaB03G021440/DfaC11G016650/DfaA03G019800/DfaC01G007520/DfaA08G023500/DfaA01G025110/DfaB08G023430	9
GO:0009593	BP	GO:0009593	detection of chemical stimulus	6/1318	66/24542	0.142547	0.653318	0.601741	DfaA06G005500/DfaA01G011570/DfaC03G019680/DfaA03G023120/DfaB06G006450/DfaC03G020130	6
GO:1901658	BP	GO:1901658	glycosyl compound catabolic process	6/1318	66/24542	0.142547	0.653318	0.601741	DfaA03G016320/DfaA01G011820/DfaC06G016490/Dfa0G044130/DfaA03G016340/DfaA03G016310	6
GO:0032535	BP	GO:0032535	regulation of cellular component size	16/1318	222/24542	0.142928	0.653946	0.602319	DfaA01G013330/DfaB07G014070/Dfa0G073610/DfaA06G009020/DfaA03G017080/DfaB12G003030/Dfa0G077500/Dfa0G026610/DfaC10G005460/DfaA03G020980/DfaA06G007780/DfaA01G003900/DfaB12G000420/DfaB01G003730/DfaB08G002140/DfaA07G017950	16
GO:0043094	BP	GO:0043094	cellular metabolic compound salvage	12/1318	158/24542	0.143425	0.655098	0.60338	DfaC05G000240/DfaB08G001440/Dfa0G082860/DfaC11G009510/DfaB08G001470/DfaA12G004460/DfaB08G000570/DfaB04G019950/DfaA10G004210/DfaA09G000380/DfaC03G012810/DfaB08G001480	12
GO:0098661	BP	GO:0098661	inorganic anion transmembrane transport	7/1318	81/24542	0.144273	0.657847	0.605912	DfaC10G009150/DfaC09G005120/DfaA10G005570/DfaC07G006030/DfaA07G013700/DfaC04G007890/DfaC10G009160	7
GO:0009240	BP	GO:0009240	isopentenyl diphosphate biosynthetic process	4/1318	38/24542	0.145169	0.658694	0.606692	DfaC03G012870/DfaC04G005690/DfaA02G007820/DfaA01G004340	4
GO:0046490	BP	GO:0046490	isopentenyl diphosphate metabolic process	4/1318	38/24542	0.145169	0.658694	0.606692	DfaC03G012870/DfaC04G005690/DfaA02G007820/DfaA01G004340	4
GO:0015866	BP	GO:0015866	ADP transport	5/1318	52/24542	0.145692	0.658694	0.606692	DfaB06G001800/DfaC08G004380/DfaA11G005190/DfaB02G009100/DfaB02G014670	5
GO:0071731	BP	GO:0071731	response to nitric oxide	5/1318	52/24542	0.145692	0.658694	0.606692	DfaB06G006020/DfaC03G019680/DfaA12G004460/DfaB06G006450/DfaB01G017830	5
GO:0097366	BP	GO:0097366	response to bronchodilator	5/1318	52/24542	0.145692	0.658694	0.606692	DfaB06G006020/DfaC03G019680/DfaA12G004460/DfaB06G006450/DfaB01G017830	5
GO:1902532	BP	GO:1902532	negative regulation of intracellular signal transduction	9/1318	112/24542	0.148059	0.666028	0.613447	DfaC08G011240/DfaB03G004200/DfaB12G002740/DfaA11G005130/DfaB11G005440/DfaA01G013470/DfaC03G006100/Dfa0G071390/DfaA03G004620	9
GO:0002274	BP	GO:0002274	myeloid leukocyte activation	3/1318	25/24542	0.148311	0.666028	0.613447	DfaA01G004750/DfaC01G009590/DfaB01G004570	3
GO:0002275	BP	GO:0002275	myeloid cell activation involved in immune response	3/1318	25/24542	0.148311	0.666028	0.613447	DfaA01G004750/DfaC01G009590/DfaB01G004570	3
GO:0036230	BP	GO:0036230	granulocyte activation	3/1318	25/24542	0.148311	0.666028	0.613447	DfaA01G004750/DfaC01G009590/DfaB01G004570	3
GO:0005985	BP	GO:0005985	sucrose metabolic process	6/1318	67/24542	0.14994	0.668247	0.615491	DfaC11G011210/DfaC04G006630/DfaA04G007080/DfaA01G021980/DfaC01G016790/DfaC04G006640	6
GO:0048640	BP	GO:0048640	negative regulation of developmental growth	6/1318	67/24542	0.14994	0.668247	0.615491	DfaA07G007390/DfaC08G001200/DfaA01G022620/DfaA05G000970/DfaB04G021110/DfaA09G000390	6
GO:0009135	BP	GO:0009135	purine nucleoside diphosphate metabolic process	8/1318	97/24542	0.150055	0.668247	0.615491	DfaB01G001590/DfaC01G003090/DfaC02G013190/DfaB06G012320/DfaA11G016590/DfaA02G013060/DfaC04G018380/DfaB10G003930	8
GO:0009179	BP	GO:0009179	purine ribonucleoside diphosphate metabolic process	8/1318	97/24542	0.150055	0.668247	0.615491	DfaB01G001590/DfaC01G003090/DfaC02G013190/DfaB06G012320/DfaA11G016590/DfaA02G013060/DfaC04G018380/DfaB10G003930	8
GO:0009185	BP	GO:0009185	ribonucleoside diphosphate metabolic process	8/1318	97/24542	0.150055	0.668247	0.615491	DfaB01G001590/DfaC01G003090/DfaC02G013190/DfaB06G012320/DfaA11G016590/DfaA02G013060/DfaC04G018380/DfaB10G003930	8
GO:0006564	BP	GO:0006564	L-serine biosynthetic process	2/1318	13/24542	0.152067	0.671609	0.618587	DfaC08G006770/DfaA08G002900	2
GO:0030521	BP	GO:0030521	androgen receptor signaling pathway	2/1318	13/24542	0.152067	0.671609	0.618587	DfaC06G014860/DfaA01G018150	2
GO:0042450	BP	GO:0042450	arginine biosynthetic process via ornithine	2/1318	13/24542	0.152067	0.671609	0.618587	DfaC03G015050/DfaA09G004030	2
GO:0043100	BP	GO:0043100	pyrimidine nucleobase salvage	2/1318	13/24542	0.152067	0.671609	0.618587	DfaC11G009510/DfaA10G004210	2
GO:0080037	BP	GO:0080037	negative regulation of cytokinin-activated signaling pathway	2/1318	13/24542	0.152067	0.671609	0.618587	Dfa0G085270/DfaA07G010020	2
GO:0009637	BP	GO:0009637	response to blue light	13/1318	176/24542	0.15283	0.672754	0.619642	DfaC01G018770/DfaA02G009820/DfaA12G005780/DfaC02G001120/DfaC04G006390/DfaB08G016100/DfaA11G014660/DfaB05G011500/Dfa0G083310/DfaA03G013020/DfaC03G007360/DfaA06G011080/DfaA07G017950	13
GO:0071322	BP	GO:0071322	cellular response to carbohydrate stimulus	13/1318	176/24542	0.15283	0.672754	0.619642	DfaC04G006430/DfaC04G009870/DfaB04G013140/DfaC08G014410/DfaA01G013470/DfaA03G011310/DfaB01G012340/DfaA08G011030/Dfa0G071390/DfaB01G010580/DfaC11G011750/DfaB04G011490/DfaB05G003160	13
GO:0052546	BP	GO:0052546	cell wall pectin metabolic process	5/1318	53/24542	0.154239	0.677842	0.624328	DfaC11G016660/DfaB03G021440/DfaC11G016650/DfaA08G023500/DfaB08G023430	5
GO:0006739	BP	GO:0006739	NADP metabolic process	4/1318	39/24542	0.155335	0.680416	0.626699	DfaA03G024190/DfaA06G008420/DfaA03G014110/DfaC03G012660	4
GO:0019853	BP	GO:0019853	L-ascorbic acid biosynthetic process	4/1318	39/24542	0.155335	0.680416	0.626699	DfaA04G017500/Dfa0G069930/DfaB01G030760/DfaA08G008230	4
GO:0010114	BP	GO:0010114	response to red light	8/1318	98/24542	0.156239	0.683258	0.629317	DfaC02G003600/DfaA02G009820/DfaA12G005780/DfaB08G016100/DfaB02G001920/DfaB05G011500/DfaA03G013020/DfaB04G011490	8
GO:0071248	BP	GO:0071248	cellular response to metal ion	13/1318	177/24542	0.157377	0.687112	0.632866	DfaC08G014410/DfaB06G006020/DfaC03G019680/DfaA12G004460/DfaA01G013470/DfaB01G012340/DfaA08G011030/DfaB06G006450/DfaB01G017830/Dfa0G071390/DfaC08G017020/DfaA11G005190/DfaB05G003160	13
GO:0050776	BP	GO:0050776	regulation of immune response	29/1318	444/24542	0.160839	0.697687	0.642607	DfaB01G009300/DfaC08G001340/DfaA09G006680/DfaC07G002660/DfaB04G015940/DfaB08G019510/DfaB07G010180/DfaB11G003850/DfaB08G016100/DfaB06G011740/DfaC08G002960/DfaA08G019850/DfaA02G004150/DfaA04G013320/DfaC01G001100/DfaC04G012740/DfaC03G014890/DfaB04G019970/DfaA03G017200/DfaA01G004020/Dfa0G014170/DfaA03G013020/DfaA06G005730/DfaB01G028160/DfaB06G006070/DfaB11G002000/DfaA02G009190/DfaA02G010520/Dfa0G0444…	29
GO:0006098	BP	GO:0006098	pentose-phosphate shunt	3/1318	26/24542	0.161366	0.697687	0.642607	DfaA06G008420/DfaA03G014110/DfaC03G012660	3
GO:0033169	BP	GO:0033169	histone H3-K9 demethylation	3/1318	26/24542	0.161366	0.697687	0.642607	DfaC01G021930/DfaA03G019030/DfaA05G001080	3
GO:0046688	BP	GO:0046688	response to copper ion	3/1318	26/24542	0.161366	0.697687	0.642607	Dfa0G082940/DfaB02G006270/DfaB01G012340	3
GO:0048026	BP	GO:0048026	positive regulation of mRNA splicing, via spliceosome	3/1318	26/24542	0.161366	0.697687	0.642607	DfaB12G000030/DfaB12G000010/DfaB11G017890	3
GO:0080154	BP	GO:0080154	regulation of fertilization	3/1318	26/24542	0.161366	0.697687	0.642607	DfaA02G008080/DfaC02G007510/DfaB02G008600	3
GO:0051093	BP	GO:0051093	negative regulation of developmental process	29/1318	445/24542	0.16374	0.706805	0.651004	DfaA04G017500/DfaC09G011900/DfaC01G021930/DfaB07G014070/DfaA07G007390/DfaB06G014970/Dfa0G056500/DfaA08G004040/DfaC08G001200/DfaC08G021700/DfaA01G022620/DfaC11G004290/DfaA05G004920/DfaA11G009110/DfaC03G012780/DfaA01G012620/DfaA05G000970/DfaB04G021110/DfaA11G013650/DfaC01G017330/DfaB01G026150/DfaA03G013020/DfaB10G009100/DfaA09G000390/DfaB04G013600/Dfa0G029880/DfaB01G012430/DfaA02G010520/Dfa0G010990	29
GO:0044070	BP	GO:0044070	regulation of anion transport	6/1318	69/24542	0.165225	0.710515	0.654422	DfaC09G001760/DfaB03G025180/DfaC11G011210/DfaA04G014810/DfaC04G014210/DfaA03G013020	6
GO:1901401	BP	GO:1901401	regulation of tetrapyrrole metabolic process	6/1318	69/24542	0.165225	0.710515	0.654422	DfaA08G011250/DfaB01G027800/DfaA05G016880/DfaC08G014520/DfaC06G014610/DfaC04G004860	6
GO:0019318	BP	GO:0019318	hexose metabolic process	9/1318	115/24542	0.165397	0.710515	0.654422	DfaA07G001230/DfaC08G011310/DfaC08G014140/DfaA01G004110/DfaA03G014110/DfaB06G012320/DfaC10G003230/DfaC03G012660/DfaC01G008930	9
GO:0043242	BP	GO:0043242	negative regulation of protein-containing complex disassembly	4/1318	40/24542	0.165756	0.710916	0.654791	Dfa0G073610/DfaA06G009020/DfaA01G003900/DfaB01G003730	4
GO:0030162	BP	GO:0030162	regulation of proteolysis	19/1318	278/24542	0.168397	0.714468	0.658063	DfaB08G016400/DfaA12G006850/DfaB01G009300/DfaC04G009870/DfaB04G013140/DfaB12G003850/DfaC07G002660/DfaB08G019510/DfaC09G004780/DfaA03G021460/DfaB08G000650/DfaC08G010050/DfaB08G001350/DfaA08G019850/DfaA03G021380/Dfa0G070350/DfaA02G011750/DfaB09G002290/DfaC03G012820	19
GO:0009646	BP	GO:0009646	response to absence of light	8/1318	100/24542	0.16896	0.714468	0.658063	DfaC09G005840/DfaA01G011570/DfaB08G016100/DfaB08G001340/DfaC04G018430/DfaA01G022390/DfaB01G030760/DfaA03G013020	8
GO:0006531	BP	GO:0006531	aspartate metabolic process	2/1318	14/24542	0.171401	0.714468	0.658063	DfaB03G024030/DfaB10G005940	2
GO:0009133	BP	GO:0009133	nucleoside diphosphate biosynthetic process	2/1318	14/24542	0.171401	0.714468	0.658063	DfaB05G015180/DfaB10G003930	2
GO:0009186	BP	GO:0009186	deoxyribonucleoside diphosphate metabolic process	2/1318	14/24542	0.171401	0.714468	0.658063	DfaB05G015180/DfaB10G003930	2
GO:0009189	BP	GO:0009189	deoxyribonucleoside diphosphate biosynthetic process	2/1318	14/24542	0.171401	0.714468	0.658063	DfaB05G015180/DfaB10G003930	2
GO:0009265	BP	GO:0009265	2'-deoxyribonucleotide biosynthetic process	2/1318	14/24542	0.171401	0.714468	0.658063	DfaB05G015180/DfaB10G003930	2
GO:0015717	BP	GO:0015717	triose phosphate transport	2/1318	14/24542	0.171401	0.714468	0.658063	DfaB05G010100/DfaC01G002160	2
GO:0015729	BP	GO:0015729	oxaloacetate transport	2/1318	14/24542	0.171401	0.714468	0.658063	DfaC07G006030/DfaA07G013700	2
GO:0032877	BP	GO:0032877	positive regulation of DNA endoreduplication	2/1318	14/24542	0.171401	0.714468	0.658063	DfaA01G013330/DfaB08G002140	2
GO:0034656	BP	GO:0034656	nucleobase-containing small molecule catabolic process	2/1318	14/24542	0.171401	0.714468	0.658063	DfaA01G011820/DfaC06G016490	2
GO:0035436	BP	GO:0035436	triose phosphate transmembrane transport	2/1318	14/24542	0.171401	0.714468	0.658063	DfaB05G010100/DfaC01G002160	2
GO:0045490	BP	GO:0045490	pectin catabolic process	2/1318	14/24542	0.171401	0.714468	0.658063	DfaC01G007520/DfaA01G025110	2
GO:0046385	BP	GO:0046385	deoxyribose phosphate biosynthetic process	2/1318	14/24542	0.171401	0.714468	0.658063	DfaB05G015180/DfaB10G003930	2
GO:0072531	BP	GO:0072531	pyrimidine-containing compound transmembrane transport	2/1318	14/24542	0.171401	0.714468	0.658063	DfaC11G009510/DfaA10G004210	2
GO:1902356	BP	GO:1902356	oxaloacetate(2-) transmembrane transport	2/1318	14/24542	0.171401	0.714468	0.658063	DfaC07G006030/DfaA07G013700	2
GO:0000288	BP	GO:0000288	nuclear-transcribed mRNA catabolic process, deadenylation-dependent decay	7/1318	85/24542	0.171731	0.714468	0.658063	DfaC04G018720/DfaB12G000120/DfaA04G019080/DfaA02G008820/DfaA03G024220/DfaC01G014280/Dfa0G003890	7
GO:0010227	BP	GO:0010227	floral organ abscission	7/1318	85/24542	0.171731	0.714468	0.658063	DfaC01G005460/DfaC01G007520/DfaA08G015350/DfaA01G025110/DfaB03G022860/DfaA08G006150/DfaB08G006960	7
GO:0005977	BP	GO:0005977	glycogen metabolic process	5/1318	55/24542	0.171932	0.714468	0.658063	DfaA01G004750/DfaC08G014140/DfaB09G001060/DfaC01G009590/DfaB01G004570	5
GO:0006112	BP	GO:0006112	energy reserve metabolic process	5/1318	55/24542	0.171932	0.714468	0.658063	DfaA01G004750/DfaC08G014140/DfaB09G001060/DfaC01G009590/DfaB01G004570	5
GO:0010039	BP	GO:0010039	response to iron ion	11/1318	148/24542	0.172754	0.716003	0.659476	DfaC08G014410/DfaB06G006020/DfaC03G019680/DfaA12G004460/DfaA01G013470/DfaB01G012340/DfaA08G011030/DfaB06G006450/DfaB01G017830/Dfa0G071390/DfaB05G003160	11
GO:0052386	BP	GO:0052386	cell wall thickening	6/1318	70/24542	0.173105	0.716003	0.659476	DfaC05G009990/DfaA08G025360/DfaA08G025370/Dfa0G014170/DfaA05G004260/DfaB05G003160	6
GO:0052543	BP	GO:0052543	callose deposition in cell wall	6/1318	70/24542	0.173105	0.716003	0.659476	DfaC05G009990/DfaA08G025360/DfaA08G025370/Dfa0G014170/DfaA05G004260/DfaB05G003160	6
GO:0050801	BP	GO:0050801	ion homeostasis	32/1318	500/24542	0.174564	0.718361	0.661649	DfaA12G010750/DfaB09G005020/DfaA10G000170/DfaB04G021930/DfaC01G009780/Dfa0G082940/DfaB03G011300/DfaA06G001290/DfaC08G011240/DfaC08G000940/DfaA08G002730/DfaB02G006270/DfaB03G000040/Dfa0G076370/DfaC04G013150/DfaA04G018150/DfaA09G005230/DfaC11G013160/DfaC09G001620/Dfa0G041300/DfaA09G003400/DfaA03G010820/DfaA02G011750/DfaA01G005030/DfaC08G006590/DfaA04G013640/Dfa0G018610/DfaA03G013020/DfaC09G001610/D…	32
GO:0015700	BP	GO:0015700	arsenite transport	3/1318	27/24542	0.174751	0.718361	0.661649	Dfa0G042640/DfaC09G005120/DfaB09G004830	3
GO:0042126	BP	GO:0042126	nitrate metabolic process	3/1318	27/24542	0.174751	0.718361	0.661649	DfaC03G018170/DfaB03G020390/Dfa0G085520	3
GO:0042128	BP	GO:0042128	nitrate assimilation	3/1318	27/24542	0.174751	0.718361	0.661649	DfaC03G018170/DfaB03G020390/Dfa0G085520	3
GO:0042631	BP	GO:0042631	cellular response to water deprivation	8/1318	101/24542	0.175492	0.718584	0.661853	DfaB09G002430/DfaC09G005020/DfaC08G014140/DfaC11G017800/DfaA05G011590/DfaB02G001640/DfaA04G016580/DfaA03G010240	8
GO:0071462	BP	GO:0071462	cellular response to water stimulus	8/1318	101/24542	0.175492	0.718584	0.661853	DfaB09G002430/DfaC09G005020/DfaC08G014140/DfaC11G017800/DfaA05G011590/DfaB02G001640/DfaA04G016580/DfaA03G010240	8
GO:0000303	BP	GO:0000303	response to superoxide	4/1318	41/24542	0.176419	0.718584	0.661853	DfaC06G010020/DfaA05G001100/DfaB06G011740/DfaB01G012340	4
GO:0016226	BP	GO:0016226	iron-sulfur cluster assembly	4/1318	41/24542	0.176419	0.718584	0.661853	DfaC01G025210/DfaB10G005940/DfaA04G018540/DfaA04G015200	4
GO:0031163	BP	GO:0031163	metallo-sulfur cluster assembly	4/1318	41/24542	0.176419	0.718584	0.661853	DfaC01G025210/DfaB10G005940/DfaA04G018540/DfaA04G015200	4
GO:0046128	BP	GO:0046128	purine ribonucleoside metabolic process	4/1318	41/24542	0.176419	0.718584	0.661853	DfaB03G002240/DfaA06G005770/DfaA05G002790/DfaB10G003930	4
GO:1903313	BP	GO:1903313	positive regulation of mRNA metabolic process	12/1318	165/24542	0.177413	0.720645	0.663752	DfaC04G018720/DfaB12G000030/DfaB12G000120/DfaA04G019080/DfaA02G008820/DfaA01G027410/DfaA03G024220/DfaB12G000010/DfaB11G017890/DfaC01G014280/DfaA02G013040/Dfa0G003890	12
GO:0051701	BP	GO:0051701	biological process involved in interaction with host	9/1318	117/24542	0.177464	0.720645	0.663752	DfaB01G009300/DfaC07G002660/DfaB08G019510/Dfa0G082860/DfaC11G013860/DfaA08G019850/DfaB04G019950/DfaA03G024220/DfaC08G020090	9
GO:0045491	BP	GO:0045491	xylan metabolic process	10/1318	133/24542	0.178221	0.722619	0.66557	DfaA01G004750/DfaA02G015980/DfaC08G001410/DfaB04G021190/DfaC04G017030/DfaC01G009590/DfaB01G002230/DfaA04G017320/DfaC02G000630/DfaB01G004570	10
GO:0006817	BP	GO:0006817	phosphate ion transport	5/1318	56/24542	0.18106	0.728914	0.671368	DfaB03G025180/DfaA04G014810/DfaC07G006030/DfaA07G013700/DfaC04G014210	5
GO:1902905	BP	GO:1902905	positive regulation of supramolecular fiber organization	5/1318	56/24542	0.18106	0.728914	0.671368	DfaA06G009020/Dfa0G077500/DfaA03G020980/DfaA01G003900/DfaB01G003730	5
GO:0009625	BP	GO:0009625	response to insect	6/1318	71/24542	0.181137	0.728914	0.671368	DfaA04G014010/DfaB08G016100/DfaA12G001620/Dfa0G014170/DfaB01G028160/DfaA04G016150	6
GO:0010030	BP	GO:0010030	positive regulation of seed germination	6/1318	71/24542	0.181137	0.728914	0.671368	DfaB08G016400/DfaA12G006850/DfaA04G019000/DfaC03G019680/DfaB06G006450/DfaC05G006920	6
GO:0052542	BP	GO:0052542	defense response by callose deposition	6/1318	71/24542	0.181137	0.728914	0.671368	DfaC05G009990/DfaA08G025360/DfaA08G025370/Dfa0G014170/DfaA05G004260/DfaB05G003160	6
GO:0031122	BP	GO:0031122	cytoplasmic microtubule organization	8/1318	102/24542	0.182133	0.73182	0.674045	DfaB01G012320/DfaB01G012310/DfaB03G008380/DfaA01G012380/DfaA02G001650/DfaC01G017170/DfaC02G002370/DfaA01G012390	8
GO:0002832	BP	GO:0002832	negative regulation of response to biotic stimulus	7/1318	87/24542	0.18625	0.736846	0.678674	DfaC09G006980/DfaC04G010080/DfaA09G004630/DfaB06G011740/DfaA03G001200/DfaB09G005760/DfaC11G014380	7
GO:0007032	BP	GO:0007032	endosome organization	4/1318	42/24542	0.187306	0.736846	0.678674	DfaA12G021030/DfaC08G010940/DfaB08G000280/DfaB08G001830	4
GO:0010364	BP	GO:0010364	regulation of ethylene biosynthetic process	4/1318	42/24542	0.187306	0.736846	0.678674	DfaB10G010260/DfaA04G013990/DfaB12G000910/DfaB03G022860	4
GO:0031335	BP	GO:0031335	regulation of sulfur amino acid metabolic process	4/1318	42/24542	0.187306	0.736846	0.678674	DfaB10G010260/DfaA04G013990/DfaB12G000910/DfaB03G022860	4
GO:1900908	BP	GO:1900908	regulation of olefin metabolic process	4/1318	42/24542	0.187306	0.736846	0.678674	DfaB10G010260/DfaA04G013990/DfaB12G000910/DfaB03G022860	4
GO:1900911	BP	GO:1900911	regulation of olefin biosynthetic process	4/1318	42/24542	0.187306	0.736846	0.678674	DfaB10G010260/DfaA04G013990/DfaB12G000910/DfaB03G022860	4
GO:0009901	BP	GO:0009901	anther dehiscence	3/1318	28/24542	0.188431	0.736846	0.678674	DfaA04G014010/DfaC04G008180/DfaB04G011390	3
GO:0033120	BP	GO:0033120	positive regulation of RNA splicing	3/1318	28/24542	0.188431	0.736846	0.678674	DfaB12G000030/DfaB12G000010/DfaB11G017890	3
GO:0035265	BP	GO:0035265	organ growth	6/1318	72/24542	0.189315	0.736846	0.678674	DfaA07G007390/DfaC08G001200/DfaA10G007910/DfaA05G000970/DfaB04G021110/DfaA09G000390	6
GO:0042593	BP	GO:0042593	glucose homeostasis	6/1318	72/24542	0.189315	0.736846	0.678674	DfaC04G006430/DfaB01G001590/DfaC02G013190/DfaA03G011310/DfaB01G010580/DfaC11G011750	6
GO:0034440	BP	GO:0034440	lipid oxidation	10/1318	135/24542	0.189878	0.736846	0.678674	DfaA08G001380/DfaA03G024770/DfaC04G008180/DfaC01G007950/DfaB04G011390/DfaA05G003050/DfaB01G023780/DfaB02G009100/DfaC11G014380/DfaA08G024870	10
GO:0000470	BP	GO:0000470	maturation of LSU-rRNA	5/1318	57/24542	0.190362	0.736846	0.678674	Dfa0G026480/DfaB08G020960/DfaB05G015170/DfaA06G002700/DfaA05G015050	5
GO:1901334	BP	GO:1901334	lactone metabolic process	5/1318	57/24542	0.190362	0.736846	0.678674	DfaA04G017500/DfaB02G017310/Dfa0G069930/DfaB01G030760/DfaA08G008230	5
GO:0000055	BP	GO:0000055	ribosomal large subunit export from nucleus	2/1318	15/24542	0.191106	0.736846	0.678674	DfaA07G017960/DfaB01G031830	2
GO:0000103	BP	GO:0000103	sulfate assimilation	2/1318	15/24542	0.191106	0.736846	0.678674	DfaB05G009600/DfaC04G000300	2
GO:0006730	BP	GO:0006730	one-carbon metabolic process	2/1318	15/24542	0.191106	0.736846	0.678674	DfaC01G009780/DfaA01G005030	2
GO:0006771	BP	GO:0006771	riboflavin metabolic process	2/1318	15/24542	0.191106	0.736846	0.678674	DfaA06G011190/DfaA03G012960	2
GO:0009231	BP	GO:0009231	riboflavin biosynthetic process	2/1318	15/24542	0.191106	0.736846	0.678674	DfaA06G011190/DfaA03G012960	2
GO:0010097	BP	GO:0010097	specification of stamen identity	2/1318	15/24542	0.191106	0.736846	0.678674	DfaA11G000950/DfaA02G007420	2
GO:0033275	BP	GO:0033275	actin-myosin filament sliding	2/1318	15/24542	0.191106	0.736846	0.678674	Dfa0G031240/DfaB03G024190	2
GO:0046864	BP	GO:0046864	isoprenoid transport	2/1318	15/24542	0.191106	0.736846	0.678674	DfaC04G013790/DfaB03G017570	2
GO:0046865	BP	GO:0046865	terpenoid transport	2/1318	15/24542	0.191106	0.736846	0.678674	DfaC04G013790/DfaB03G017570	2
GO:0061727	BP	GO:0061727	methylglyoxal catabolic process to lactate	2/1318	15/24542	0.191106	0.736846	0.678674	DfaA02G012070/DfaA07G004800	2
GO:0070252	BP	GO:0070252	actin-mediated cell contraction	2/1318	15/24542	0.191106	0.736846	0.678674	Dfa0G031240/DfaB03G024190	2
GO:0071493	BP	GO:0071493	cellular response to UV-B	2/1318	15/24542	0.191106	0.736846	0.678674	DfaB01G011700/DfaB01G012340	2
GO:0080168	BP	GO:0080168	abscisic acid transport	2/1318	15/24542	0.191106	0.736846	0.678674	DfaC04G013790/DfaB03G017570	2
GO:1900367	BP	GO:1900367	positive regulation of defense response to insect	2/1318	15/24542	0.191106	0.736846	0.678674	DfaB08G016100/DfaC08G017020	2
GO:2000232	BP	GO:2000232	regulation of rRNA processing	2/1318	15/24542	0.191106	0.736846	0.678674	DfaB08G020960/DfaA06G002700	2
GO:0006633	BP	GO:0006633	fatty acid biosynthetic process	14/1318	201/24542	0.193718	0.745842	0.686959	Dfa0G026660/DfaC11G011210/DfaA03G014040/DfaA12G021750/DfaC07G008830/DfaA07G009210/DfaB08G010180/DfaA09G003400/Dfa0G003670/DfaC07G005440/DfaB01G022370/DfaA07G017990/DfaB06G015110/DfaA08G009430	14
GO:0046364	BP	GO:0046364	monosaccharide biosynthetic process	8/1318	104/24542	0.195736	0.752526	0.693116	DfaA04G017500/DfaC08G011310/DfaA03G023510/Dfa0G069930/DfaA07G015690/DfaB01G030760/DfaA08G008230/DfaC07G007630	8
GO:0015740	BP	GO:0015740	C4-dicarboxylate transport	4/1318	43/24542	0.198402	0.754859	0.695265	DfaC05G008470/DfaB08G010290/DfaC07G006030/DfaA07G013700	4
GO:0016577	BP	GO:0016577	histone demethylation	4/1318	43/24542	0.198402	0.754859	0.695265	DfaC01G021930/Dfa0G026580/DfaA03G019030/DfaA05G001080	4
GO:0070076	BP	GO:0070076	histone lysine demethylation	4/1318	43/24542	0.198402	0.754859	0.695265	DfaC01G021930/Dfa0G026580/DfaA03G019030/DfaA05G001080	4
GO:0071326	BP	GO:0071326	cellular response to monosaccharide stimulus	4/1318	43/24542	0.198402	0.754859	0.695265	DfaC04G006430/DfaA03G011310/DfaB01G010580/DfaC11G011750	4
GO:0071331	BP	GO:0071331	cellular response to hexose stimulus	4/1318	43/24542	0.198402	0.754859	0.695265	DfaC04G006430/DfaA03G011310/DfaB01G010580/DfaC11G011750	4
GO:0071333	BP	GO:0071333	cellular response to glucose stimulus	4/1318	43/24542	0.198402	0.754859	0.695265	DfaC04G006430/DfaA03G011310/DfaB01G010580/DfaC11G011750	4
GO:0006766	BP	GO:0006766	vitamin metabolic process	12/1318	169/24542	0.198424	0.754859	0.695265	DfaA04G017500/DfaA03G001360/DfaA06G011190/DfaB03G001260/DfaB02G017310/Dfa0G069930/DfaB01G030760/DfaA03G012960/DfaA02G015270/DfaB01G016910/DfaA08G008230/DfaC03G012810	12
GO:0036293	BP	GO:0036293	response to decreased oxygen levels	14/1318	202/24542	0.198603	0.754859	0.695265	DfaC08G010040/DfaA06G005500/DfaC08G014410/DfaC08G017540/DfaA09G006650/DfaA01G013470/DfaA03G023120/DfaA08G011030/Dfa0G030910/DfaA08G014220/Dfa0G071390/DfaB01G028160/DfaC03G020130/DfaA11G014910	14
GO:0031331	BP	GO:0031331	positive regulation of cellular catabolic process	19/1318	286/24542	0.200012	0.759135	0.699204	DfaC04G018720/DfaA08G011250/DfaB12G000120/DfaB02G010510/DfaC08G010050/DfaA04G019080/DfaA05G016880/DfaA02G008820/DfaA04G016170/DfaA01G027410/DfaA03G024220/DfaC08G014520/DfaA02G011750/DfaC01G014280/DfaA02G013040/Dfa0G003890/DfaC03G012820/DfaC02G008890/DfaA02G010300	19
GO:0032958	BP	GO:0032958	inositol phosphate biosynthetic process	3/1318	29/24542	0.202373	0.764054	0.703734	DfaA09G000360/DfaA05G001000/DfaA11G014660	3
GO:0035335	BP	GO:0035335	peptidyl-tyrosine dephosphorylation	3/1318	29/24542	0.202373	0.764054	0.703734	DfaC11G005610/DfaB12G002740/DfaC04G002940	3
GO:0050685	BP	GO:0050685	positive regulation of mRNA processing	3/1318	29/24542	0.202373	0.764054	0.703734	DfaB12G000030/DfaB12G000010/DfaB11G017890	3
GO:0009312	BP	GO:0009312	oligosaccharide biosynthetic process	8/1318	105/24542	0.202689	0.764054	0.703734	DfaA02G008080/DfaC06G007400/DfaA06G004480/DfaC07G008830/DfaA07G012540/DfaC02G007510/DfaB02G008600/DfaC09G003040	8
GO:0009132	BP	GO:0009132	nucleoside diphosphate metabolic process	9/1318	121/24542	0.202737	0.764054	0.703734	DfaB01G001590/DfaC01G003090/DfaC02G013190/DfaB06G012320/DfaA11G016590/DfaA02G013060/DfaC04G018380/DfaB05G015180/DfaB10G003930	9
GO:0046903	BP	GO:0046903	secretion	19/1318	287/24542	0.204154	0.768309	0.707653	DfaA01G004750/Dfa0G010980/DfaC09G004780/DfaA07G017670/DfaB08G000650/DfaB08G001350/DfaB07G000580/DfaC04G006630/DfaC11G017860/DfaA04G007080/DfaB09G002290/DfaC01G009590/DfaB01G010580/DfaC08G010940/DfaA04G014040/DfaC04G006640/DfaA08G024920/DfaB11G001620/DfaB01G004570	19
GO:0007584	BP	GO:0007584	response to nutrient	6/1318	74/24542	0.20608	0.770516	0.709686	DfaB08G016100/DfaB01G030760/DfaB04G008330/DfaC05G008830/Dfa0G013990/DfaA03G013020	6
GO:0042762	BP	GO:0042762	regulation of sulfur metabolic process	6/1318	74/24542	0.20608	0.770516	0.709686	DfaB10G010260/DfaA04G013990/DfaB12G000910/DfaB10G005940/DfaB03G022860/DfaB02G004450	6
GO:0062012	BP	GO:0062012	regulation of small molecule metabolic process	16/1318	237/24542	0.206491	0.770516	0.709686	DfaA04G017500/DfaB10G010260/DfaA04G013990/DfaB12G000910/DfaA09G003400/DfaC10G003230/DfaA11G014660/DfaB09G003400/DfaA09G003780/DfaC01G001100/Dfa0G024100/DfaC05G001390/DfaB03G022860/DfaB01G022370/DfaA07G017990/DfaC09G006000	16
GO:0042546	BP	GO:0042546	cell wall biogenesis	29/1318	459/24542	0.207335	0.770516	0.709686	DfaA12G022940/DfaA01G004750/DfaC01G001860/DfaB03G021440/Dfa0G052100/DfaA05G007810/DfaB05G006070/DfaA03G019800/DfaA11G010780/DfaC05G012890/DfaA02G015980/DfaB01G030760/DfaA05G006820/DfaA02G011180/DfaC08G001410/DfaB04G021190/DfaC09G005140/DfaB03G004480/DfaC04G017030/DfaC01G009590/DfaB01G002230/DfaA04G017320/DfaC02G000630/Dfa0G005560/Dfa0G065370/DfaB01G004570/DfaA06G007120/DfaA08G023350/Dfa0G044490	29
GO:0070482	BP	GO:0070482	response to oxygen levels	14/1318	204/24542	0.20854	0.770516	0.709686	DfaC08G010040/DfaA06G005500/DfaC08G014410/DfaC08G017540/DfaA09G006650/DfaA01G013470/DfaA03G023120/DfaA08G011030/Dfa0G030910/DfaA08G014220/Dfa0G071390/DfaB01G028160/DfaC03G020130/DfaA11G014910	14
GO:0033500	BP	GO:0033500	carbohydrate homeostasis	7/1318	90/24542	0.208923	0.770516	0.709686	DfaC04G006430/DfaB01G001590/DfaC02G013190/DfaA03G011310/DfaB01G010580/DfaA03G009630/DfaC11G011750	7
GO:0009612	BP	GO:0009612	response to mechanical stimulus	4/1318	44/24542	0.20969	0.770516	0.709686	DfaB03G008650/DfaC05G013950/DfaA11G014450/DfaA12G010540	4
GO:1901879	BP	GO:1901879	regulation of protein depolymerization	4/1318	44/24542	0.20969	0.770516	0.709686	Dfa0G073610/DfaA06G009020/DfaA01G003900/DfaB01G003730	4
GO:2001057	BP	GO:2001057	reactive nitrogen species metabolic process	4/1318	44/24542	0.20969	0.770516	0.709686	DfaC03G018170/DfaB03G020390/DfaA05G001100/Dfa0G085520	4
GO:0009832	BP	GO:0009832	plant-type cell wall biogenesis	25/1318	391/24542	0.210538	0.770516	0.709686	DfaA12G022940/DfaA01G004750/DfaC01G001860/DfaB03G021440/Dfa0G052100/DfaA05G007810/DfaB05G006070/DfaA11G010780/DfaC05G012890/DfaA02G015980/DfaA05G006820/DfaC08G001410/DfaB04G021190/DfaC09G005140/DfaB03G004480/DfaC04G017030/DfaC01G009590/DfaB01G002230/DfaA04G017320/DfaC02G000630/Dfa0G005560/DfaB01G004570/DfaA06G007120/DfaA08G023350/Dfa0G044490	25
GO:0019693	BP	GO:0019693	ribose phosphate metabolic process	29/1318	460/24542	0.210653	0.770516	0.709686	DfaB03G002240/DfaA06G008420/DfaB06G012910/DfaB01G014560/DfaB01G001590/DfaC01G003090/DfaB03G024030/DfaC02G013190/DfaA03G014110/DfaA11G014680/DfaA12G021750/DfaA06G005770/DfaB06G012320/DfaB02G001290/DfaA02G002850/DfaC11G007900/DfaA05G002790/DfaA11G016590/Dfa0G003670/DfaA02G013060/DfaC02G007010/DfaC04G018380/DfaA01G014350/DfaC03G012660/DfaA01G015900/DfaC01G018970/DfaB10G003930/DfaC04G013300/DfaB06G01…	29
GO:0006089	BP	GO:0006089	lactate metabolic process	2/1318	16/24542	0.211085	0.770516	0.709686	DfaA02G012070/DfaA07G004800	2
GO:0006432	BP	GO:0006432	phenylalanyl-tRNA aminoacylation	2/1318	16/24542	0.211085	0.770516	0.709686	DfaB03G007730/DfaA02G006760	2
GO:0010021	BP	GO:0010021	amylopectin biosynthetic process	2/1318	16/24542	0.211085	0.770516	0.709686	DfaC04G006430/DfaA03G011310	2
GO:0015713	BP	GO:0015713	phosphoglycerate transmembrane transport	2/1318	16/24542	0.211085	0.770516	0.709686	DfaB05G010100/DfaC01G002160	2
GO:0033539	BP	GO:0033539	fatty acid beta-oxidation using acyl-CoA dehydrogenase	2/1318	16/24542	0.211085	0.770516	0.709686	DfaA08G001380/DfaB01G023780	2
GO:0061760	BP	GO:0061760	antifungal innate immune response	2/1318	16/24542	0.211085	0.770516	0.709686	DfaB11G003850/DfaC08G002960	2
GO:0090322	BP	GO:0090322	regulation of superoxide metabolic process	2/1318	16/24542	0.211085	0.770516	0.709686	DfaC06G010020/DfaB06G011740	2
GO:1901031	BP	GO:1901031	regulation of response to reactive oxygen species	2/1318	16/24542	0.211085	0.770516	0.709686	DfaC06G010020/DfaB06G011740	2
GO:1901141	BP	GO:1901141	regulation of lignin biosynthetic process	2/1318	16/24542	0.211085	0.770516	0.709686	DfaB08G016220/DfaA08G015460	2
GO:2000896	BP	GO:2000896	amylopectin metabolic process	2/1318	16/24542	0.211085	0.770516	0.709686	DfaC04G006430/DfaA03G011310	2
GO:2001235	BP	GO:2001235	positive regulation of apoptotic signaling pathway	2/1318	16/24542	0.211085	0.770516	0.709686	DfaA02G011750/DfaC01G008070	2
GO:0046031	BP	GO:0046031	ADP metabolic process	7/1318	91/24542	0.216701	0.78994	0.727577	DfaB01G001590/DfaC01G003090/DfaC02G013190/DfaB06G012320/DfaA11G016590/DfaA02G013060/DfaC04G018380	7
GO:0048444	BP	GO:0048444	floral organ morphogenesis	11/1318	156/24542	0.217798	0.792855	0.730261	DfaA04G017500/DfaA02G008080/DfaB04G021310/DfaA01G011570/DfaA03G021260/DfaC04G017100/DfaA04G017440/DfaA11G000950/DfaA02G007420/DfaC02G007510/DfaB02G008600	11
GO:0015698	BP	GO:0015698	inorganic anion transport	14/1318	207/24542	0.223849	0.813774	0.749529	Dfa0G042640/DfaB03G025180/DfaC10G009150/DfaB07G002170/DfaC09G005120/DfaA10G005570/DfaA04G014810/DfaB09G004830/DfaC07G006030/DfaA07G013700/DfaC04G007890/DfaC04G014210/DfaC10G009160/DfaB08G020550	14
GO:0055065	BP	GO:0055065	metal ion homeostasis	21/1318	326/24542	0.224598	0.815387	0.751014	DfaB09G005020/DfaB04G021930/Dfa0G082940/DfaB03G011300/DfaA06G001290/DfaC08G000940/DfaA08G002730/DfaB02G006270/DfaB03G000040/DfaA04G018150/DfaA09G005230/DfaC09G001620/Dfa0G041300/DfaA09G003400/DfaA02G011750/DfaC08G006590/Dfa0G018610/DfaA03G013020/DfaC09G001610/DfaC11G021190/DfaB06G002260	21
GO:0006740	BP	GO:0006740	NADPH regeneration	3/1318	31/24542	0.230914	0.821899	0.757013	DfaA06G008420/DfaA03G014110/DfaC03G012660	3
GO:0006999	BP	GO:0006999	nuclear pore organization	3/1318	31/24542	0.230914	0.821899	0.757013	DfaB12G000030/DfaB12G000010/DfaB11G017890	3
GO:0010508	BP	GO:0010508	positive regulation of autophagy	3/1318	31/24542	0.230914	0.821899	0.757013	DfaB02G010510/DfaC02G008890/DfaA02G010300	3
GO:0034764	BP	GO:0034764	positive regulation of transmembrane transport	3/1318	31/24542	0.230914	0.821899	0.757013	DfaC01G005460/DfaA03G013020/DfaA07G011450	3
GO:0006655	BP	GO:0006655	phosphatidylglycerol biosynthetic process	2/1318	17/24542	0.231252	0.821899	0.757013	DfaC09G005820/DfaB01G010580	2
GO:0006808	BP	GO:0006808	regulation of nitrogen utilization	2/1318	17/24542	0.231252	0.821899	0.757013	DfaB04G008330/Dfa0G013990	2
GO:0009438	BP	GO:0009438	methylglyoxal metabolic process	2/1318	17/24542	0.231252	0.821899	0.757013	DfaA02G012070/DfaA07G004800	2
GO:0016107	BP	GO:0016107	sesquiterpenoid catabolic process	2/1318	17/24542	0.231252	0.821899	0.757013	DfaA03G019410/DfaC05G006920	2
GO:0042182	BP	GO:0042182	ketone catabolic process	2/1318	17/24542	0.231252	0.821899	0.757013	DfaA02G012070/DfaA07G004800	2
GO:0043290	BP	GO:0043290	apocarotenoid catabolic process	2/1318	17/24542	0.231252	0.821899	0.757013	DfaA03G019410/DfaC05G006920	2
GO:0046185	BP	GO:0046185	aldehyde catabolic process	2/1318	17/24542	0.231252	0.821899	0.757013	DfaA02G012070/DfaA07G004800	2
GO:0046345	BP	GO:0046345	abscisic acid catabolic process	2/1318	17/24542	0.231252	0.821899	0.757013	DfaA03G019410/DfaC05G006920	2
GO:0051596	BP	GO:0051596	methylglyoxal catabolic process	2/1318	17/24542	0.231252	0.821899	0.757013	DfaA02G012070/DfaA07G004800	2
GO:0060359	BP	GO:0060359	response to ammonium ion	2/1318	17/24542	0.231252	0.821899	0.757013	DfaB01G013060/DfaA08G008230	2
GO:2000105	BP	GO:2000105	positive regulation of DNA-templated DNA replication	2/1318	17/24542	0.231252	0.821899	0.757013	DfaA01G013330/DfaB08G002140	2
GO:0030522	BP	GO:0030522	intracellular receptor signaling pathway	6/1318	77/24542	0.232159	0.821899	0.757013	DfaA02G009820/DfaA11G014660/DfaC06G014860/DfaA01G018150/DfaA03G013020/DfaC03G007360	6
GO:0042866	BP	GO:0042866	pyruvate biosynthetic process	6/1318	77/24542	0.232159	0.821899	0.757013	DfaB01G001590/DfaC01G003090/DfaC02G013190/DfaA11G016590/DfaA02G013060/DfaC04G018380	6
GO:0006482	BP	GO:0006482	protein demethylation	4/1318	46/24542	0.23278	0.821899	0.757013	DfaC01G021930/Dfa0G026580/DfaA03G019030/DfaA05G001080	4
GO:0008214	BP	GO:0008214	protein dealkylation	4/1318	46/24542	0.23278	0.821899	0.757013	DfaC01G021930/Dfa0G026580/DfaA03G019030/DfaA05G001080	4
GO:0016143	BP	GO:0016143	S-glycoside metabolic process	10/1318	142/24542	0.233159	0.821899	0.757013	DfaA03G016320/DfaC01G018770/DfaC10G004420/DfaB04G017220/DfaC02G001120/DfaA12G001620/DfaA03G016340/Dfa0G014170/DfaB06G000790/DfaA03G016310	10
GO:0019757	BP	GO:0019757	glycosinolate metabolic process	10/1318	142/24542	0.233159	0.821899	0.757013	DfaA03G016320/DfaC01G018770/DfaC10G004420/DfaB04G017220/DfaC02G001120/DfaA12G001620/DfaA03G016340/Dfa0G014170/DfaB06G000790/DfaA03G016310	10
GO:0019760	BP	GO:0019760	glucosinolate metabolic process	10/1318	142/24542	0.233159	0.821899	0.757013	DfaA03G016320/DfaC01G018770/DfaC10G004420/DfaB04G017220/DfaC02G001120/DfaA12G001620/DfaA03G016340/Dfa0G014170/DfaB06G000790/DfaA03G016310	10
GO:0008654	BP	GO:0008654	phospholipid biosynthetic process	18/1318	277/24542	0.234714	0.826294	0.76106	DfaB01G014560/DfaC06G004580/DfaC09G005820/DfaB10G007030/DfaC03G012870/DfaA02G006010/DfaC07G008830/DfaB02G001290/DfaA02G002850/DfaC04G005690/DfaC01G016530/DfaA01G014350/DfaA02G007820/DfaA01G015900/DfaC01G018970/DfaB01G010580/DfaB11G011480/DfaA01G004340	18
GO:0031334	BP	GO:0031334	positive regulation of protein-containing complex assembly	8/1318	110/24542	0.238847	0.838644	0.772435	DfaC08G013770/DfaA06G009020/Dfa0G077500/DfaC01G016910/DfaA03G020980/DfaA01G003900/DfaB01G003730/DfaA02G009190	8
GO:0010565	BP	GO:0010565	regulation of cellular ketone metabolic process	13/1318	193/24542	0.238889	0.838644	0.772435	DfaA04G017500/DfaB10G010260/DfaA04G013990/DfaB12G000910/DfaB09G003400/DfaA09G003780/DfaC01G001100/Dfa0G024100/DfaC05G001390/DfaB03G022860/DfaB01G022370/DfaA07G017990/DfaC09G006000	13
GO:1902170	BP	GO:1902170	cellular response to reactive nitrogen species	5/1318	62/24542	0.239164	0.838644	0.772435	DfaB06G006020/DfaC03G019680/DfaA12G004460/DfaB06G006450/DfaB01G017830	5
GO:0140352	BP	GO:0140352	export from cell	22/1318	347/24542	0.240222	0.841251	0.774836	DfaA10G000170/DfaA01G004750/Dfa0G010980/DfaC09G004780/DfaA07G017670/DfaB08G000650/DfaB08G001350/DfaB07G000580/DfaC03G018570/DfaC11G017860/DfaA03G021220/DfaB09G002290/DfaC01G009590/DfaB01G010580/DfaC08G010940/DfaA04G014040/DfaB03G025150/DfaA08G024920/DfaB11G001620/DfaA01G022960/DfaB01G004570/DfaA07G017950	22
GO:0009838	BP	GO:0009838	abscission	7/1318	94/24542	0.240633	0.841584	0.775143	DfaC01G005460/DfaC01G007520/DfaA08G015350/DfaA01G025110/DfaB03G022860/DfaA08G006150/DfaB08G006960	7
GO:0016485	BP	GO:0016485	protein processing	6/1318	78/24542	0.241074	0.842026	0.77555	DfaA06G006190/DfaC01G021820/DfaB06G009680/Dfa0G027170/DfaA02G009830/DfaA06G009830	6
GO:0015748	BP	GO:0015748	organophosphate ester transport	9/1318	127/24542	0.243184	0.844228	0.777579	DfaA02G016670/DfaB06G001800/DfaB05G010100/DfaC01G002160/DfaC08G004380/DfaA03G005590/DfaA11G005190/DfaB02G009100/DfaB02G014670	9
GO:0042364	BP	GO:0042364	water-soluble vitamin biosynthetic process	9/1318	127/24542	0.243184	0.844228	0.777579	DfaA04G017500/DfaA03G001360/DfaA06G011190/DfaB03G001260/Dfa0G069930/DfaB01G030760/DfaA03G012960/DfaB01G016910/DfaA08G008230	9
GO:1903825	BP	GO:1903825	organic acid transmembrane transport	17/1318	262/24542	0.244528	0.844228	0.777579	DfaC09G002720/DfaC11G019200/DfaC04G013790/DfaC01G012010/DfaC09G002730/DfaC05G008470/DfaB05G010100/DfaB08G010290/DfaA11G010780/DfaB04G016840/DfaB05G005470/DfaC01G002160/DfaB05G000850/DfaC07G006030/DfaA07G013700/DfaC01G010610/DfaB03G017570	17
GO:1905039	BP	GO:1905039	carboxylic acid transmembrane transport	17/1318	262/24542	0.244528	0.844228	0.777579	DfaC09G002720/DfaC11G019200/DfaC04G013790/DfaC01G012010/DfaC09G002730/DfaC05G008470/DfaB05G010100/DfaB08G010290/DfaA11G010780/DfaB04G016840/DfaB05G005470/DfaC01G002160/DfaB05G000850/DfaC07G006030/DfaA07G013700/DfaC01G010610/DfaB03G017570	17
GO:0006835	BP	GO:0006835	dicarboxylic acid transport	4/1318	47/24542	0.244548	0.844228	0.777579	DfaC05G008470/DfaB08G010290/DfaC07G006030/DfaA07G013700	4
GO:0009067	BP	GO:0009067	aspartate family amino acid biosynthetic process	4/1318	47/24542	0.244548	0.844228	0.777579	DfaB09G002430/DfaC09G005020/DfaA03G025290/DfaA12G004460	4
GO:0009785	BP	GO:0009785	blue light signaling pathway	4/1318	47/24542	0.244548	0.844228	0.777579	DfaA02G009820/DfaA11G014660/DfaA03G013020/DfaC03G007360	4
GO:0009900	BP	GO:0009900	dehiscence	4/1318	47/24542	0.244548	0.844228	0.777579	DfaA04G014010/DfaC01G005460/DfaC04G008180/DfaB04G011390	4
GO:0048354	BP	GO:0048354	mucilage biosynthetic process involved in seed coat development	4/1318	47/24542	0.244548	0.844228	0.777579	DfaA05G004920/DfaC08G001410/DfaC04G017030/DfaA04G017320	4
GO:0006084	BP	GO:0006084	acetyl-CoA metabolic process	3/1318	32/24542	0.24545	0.84625	0.779441	DfaA12G021750/Dfa0G003670/DfaB06G015110	3
GO:0009566	BP	GO:0009566	fertilization	8/1318	111/24542	0.246331	0.84819	0.781228	DfaA02G008080/DfaC07G007510/DfaC08G012100/DfaC08G020800/DfaC02G007510/DfaC11G009050/DfaB02G008600/DfaC04G008430	8
GO:0009687	BP	GO:0009687	abscisic acid metabolic process	7/1318	95/24542	0.248792	0.851823	0.784574	Dfa0G043030/DfaA03G019410/DfaB09G003400/DfaA09G003780/DfaB04G011490/DfaC05G006920/DfaC09G006000	7
GO:0043288	BP	GO:0043288	apocarotenoid metabolic process	7/1318	95/24542	0.248792	0.851823	0.784574	Dfa0G043030/DfaA03G019410/DfaB09G003400/DfaA09G003780/DfaB04G011490/DfaC05G006920/DfaC09G006000	7
GO:1902644	BP	GO:1902644	tertiary alcohol metabolic process	7/1318	95/24542	0.248792	0.851823	0.784574	Dfa0G043030/DfaA03G019410/DfaB09G003400/DfaA09G003780/DfaB04G011490/DfaC05G006920/DfaC09G006000	7
GO:0010192	BP	GO:0010192	mucilage biosynthetic process	5/1318	63/24542	0.249314	0.851823	0.784574	Dfa0G030690/DfaA05G004920/DfaC08G001410/DfaC04G017030/DfaA04G017320	5
GO:0015994	BP	GO:0015994	chlorophyll metabolic process	9/1318	128/24542	0.250185	0.851823	0.784574	DfaA08G011250/DfaA09G006680/DfaC09G005550/DfaB01G027800/DfaA05G016880/DfaC08G014520/DfaC06G014610/DfaC04G004860/Dfa0G020680	9
GO:0000002	BP	GO:0000002	mitochondrial genome maintenance	2/1318	18/24542	0.25153	0.851823	0.784574	DfaB06G009680/DfaA06G009830	2
GO:0007368	BP	GO:0007368	determination of left/right symmetry	2/1318	18/24542	0.25153	0.851823	0.784574	DfaC09G011900/Dfa0G010990	2
GO:0015786	BP	GO:0015786	UDP-glucose transmembrane transport	2/1318	18/24542	0.25153	0.851823	0.784574	DfaB11G006160/DfaC11G007410	2
GO:0031627	BP	GO:0031627	telomeric loop formation	2/1318	18/24542	0.25153	0.851823	0.784574	DfaC08G012120/DfaB08G009350	2
GO:0032776	BP	GO:0032776	DNA methylation on cytosine	2/1318	18/24542	0.25153	0.851823	0.784574	DfaB08G000400/DfaB08G001710	2
GO:0043090	BP	GO:0043090	amino acid import	2/1318	18/24542	0.25153	0.851823	0.784574	DfaC05G008470/DfaB05G000850	2
GO:0051973	BP	GO:0051973	positive regulation of telomerase activity	2/1318	18/24542	0.25153	0.851823	0.784574	DfaC04G009870/DfaB04G013140	2
GO:0097468	BP	GO:0097468	programmed cell death in response to reactive oxygen species	2/1318	18/24542	0.25153	0.851823	0.784574	DfaA11G014450/DfaA03G013020	2
GO:0031329	BP	GO:0031329	regulation of cellular catabolic process	28/1318	455/24542	0.254301	0.859353	0.79151	DfaC04G018720/DfaA08G011250/DfaB12G000120/DfaB02G010510/DfaC09G004780/DfaB08G000450/DfaB08G000650/DfaC08G010050/DfaA04G019080/DfaB08G001350/DfaA05G016880/DfaA02G008820/DfaA04G016170/DfaA01G027410/DfaA03G021380/DfaA03G024220/DfaC08G014520/DfaA02G011750/DfaC01G014280/DfaA02G013040/Dfa0G003890/DfaB09G002290/DfaB12G000420/DfaC03G012820/DfaC06G014610/DfaB08G001650/DfaC02G008890/DfaA02G010300	28
GO:0051258	BP	GO:0051258	protein polymerization	11/1318	162/24542	0.254397	0.859353	0.79151	DfaB08G007850/Dfa0G073610/DfaA06G009020/DfaA03G017080/Dfa0G077500/DfaA03G020980/DfaA01G003900/DfaA08G006900/DfaC04G002940/DfaB01G003730/Dfa0G029570	11
GO:0006839	BP	GO:0006839	mitochondrial transport	16/1318	247/24542	0.254961	0.860172	0.792263	DfaC09G002720/DfaA07G018040/DfaC01G008080/DfaC11G007900/DfaC09G002730/DfaB06G001800/DfaB08G010290/DfaC07G006030/DfaC08G004380/DfaA07G013700/DfaA02G000910/DfaA03G005590/DfaB09G005760/DfaA11G005190/DfaB02G009100/DfaB02G014670	16
GO:0000305	BP	GO:0000305	response to oxygen radical	4/1318	48/24542	0.256445	0.864086	0.795869	DfaC06G010020/DfaA05G001100/DfaB06G011740/DfaB01G012340	4
GO:0009895	BP	GO:0009895	negative regulation of catabolic process	7/1318	96/24542	0.257035	0.864984	0.796696	DfaC04G018020/DfaA04G018340/DfaB08G000450/DfaA03G021380/DfaC06G014610/DfaB08G001650/DfaA04G017310	7
GO:0051046	BP	GO:0051046	regulation of secretion	6/1318	80/24542	0.259196	0.866647	0.798228	DfaC09G004780/DfaB08G000650/DfaB08G001350/DfaB09G002290/DfaB01G010580/DfaA04G014040	6
GO:1903530	BP	GO:1903530	regulation of secretion by cell	6/1318	80/24542	0.259196	0.866647	0.798228	DfaC09G004780/DfaB08G000650/DfaB08G001350/DfaB09G002290/DfaB01G010580/DfaA04G014040	6
GO:0009074	BP	GO:0009074	aromatic amino acid family catabolic process	3/1318	33/24542	0.260124	0.866647	0.798228	DfaA04G013990/DfaC03G007680/Dfa0G014170	3
GO:0019740	BP	GO:0019740	nitrogen utilization	3/1318	33/24542	0.260124	0.866647	0.798228	DfaB01G013060/DfaB04G008330/Dfa0G013990	3
GO:0031670	BP	GO:0031670	cellular response to nutrient	3/1318	33/24542	0.260124	0.866647	0.798228	DfaB04G008330/Dfa0G013990/DfaA03G013020	3
GO:0032885	BP	GO:0032885	regulation of polysaccharide biosynthetic process	3/1318	33/24542	0.260124	0.866647	0.798228	DfaC11G013970/Dfa0G052450/DfaB08G006590	3
GO:0072529	BP	GO:0072529	pyrimidine-containing compound catabolic process	3/1318	33/24542	0.260124	0.866647	0.798228	DfaA01G011820/DfaC06G016490/DfaC03G012810	3
GO:1901371	BP	GO:1901371	regulation of leaf morphogenesis	3/1318	33/24542	0.260124	0.866647	0.798228	Dfa0G026610/DfaA06G007780/DfaA03G013020	3
GO:0071482	BP	GO:0071482	cellular response to light stimulus	14/1318	214/24542	0.261286	0.869435	0.800795	DfaC04G006430/DfaA02G009820/DfaA08G010740/DfaA04G012730/DfaB01G011700/DfaB09G007060/DfaB01G027800/DfaA12G019670/DfaA11G014660/DfaA03G011310/DfaB01G012340/DfaA03G013020/DfaC03G007360/DfaC04G004860	14
GO:0010506	BP	GO:0010506	regulation of autophagy	6/1318	81/24542	0.26839	0.886911	0.816892	DfaB02G010510/DfaB08G000450/DfaB12G000420/DfaB08G001650/DfaC02G008890/DfaA02G010300	6
GO:0001676	BP	GO:0001676	long-chain fatty acid metabolic process	4/1318	49/24542	0.268454	0.886911	0.816892	DfaA09G003400/DfaB08G024040/DfaA08G024020/Dfa0G023720	4
GO:0043244	BP	GO:0043244	regulation of protein-containing complex disassembly	4/1318	49/24542	0.268454	0.886911	0.816892	Dfa0G073610/DfaA06G009020/DfaA01G003900/DfaB01G003730	4
GO:0048448	BP	GO:0048448	stamen morphogenesis	4/1318	49/24542	0.268454	0.886911	0.816892	DfaA01G011570/DfaA03G021260/DfaA11G000950/DfaA02G007420	4
GO:0080113	BP	GO:0080113	regulation of seed growth	4/1318	49/24542	0.268454	0.886911	0.816892	Dfa0G056500/DfaC11G011240/DfaC10G004420/DfaC11G017050	4
GO:0010374	BP	GO:0010374	stomatal complex development	9/1318	131/24542	0.271574	0.886911	0.816892	DfaB01G012320/DfaB01G012310/DfaB03G021480/DfaB03G008380/DfaA01G012380/DfaA02G001650/DfaC01G017170/DfaC02G002370/DfaA01G012390	9
GO:0006743	BP	GO:0006743	ubiquinone metabolic process	2/1318	19/24542	0.271849	0.886911	0.816892	DfaB03G024180/Dfa0G031230	2
GO:0006744	BP	GO:0006744	ubiquinone biosynthetic process	2/1318	19/24542	0.271849	0.886911	0.816892	DfaB03G024180/Dfa0G031230	2
GO:0010148	BP	GO:0010148	transpiration	2/1318	19/24542	0.271849	0.886911	0.816892	DfaC11G017860/DfaA08G024920	2
GO:0030518	BP	GO:0030518	intracellular steroid hormone receptor signaling pathway	2/1318	19/24542	0.271849	0.886911	0.816892	DfaC06G014860/DfaA01G018150	2
GO:0033273	BP	GO:0033273	response to vitamin	2/1318	19/24542	0.271849	0.886911	0.816892	DfaB08G016100/DfaB01G030760	2
GO:0042873	BP	GO:0042873	aldonate transmembrane transport	2/1318	19/24542	0.271849	0.886911	0.816892	DfaB05G010100/DfaC01G002160	2
GO:0045041	BP	GO:0045041	protein import into mitochondrial intermembrane space	2/1318	19/24542	0.271849	0.886911	0.816892	DfaC01G008080/DfaA02G000910	2
GO:0045048	BP	GO:0045048	protein insertion into ER membrane	2/1318	19/24542	0.271849	0.886911	0.816892	DfaA06G009300/DfaA03G021380	2
GO:0051365	BP	GO:0051365	cellular response to potassium ion starvation	2/1318	19/24542	0.271849	0.886911	0.816892	DfaC09G001620/DfaB01G017830	2
GO:0071816	BP	GO:0071816	tail-anchored membrane protein insertion into ER membrane	2/1318	19/24542	0.271849	0.886911	0.816892	DfaA06G009300/DfaA03G021380	2
GO:0044242	BP	GO:0044242	cellular lipid catabolic process	14/1318	216/24542	0.272378	0.887553	0.817483	DfaC08G021700/DfaA08G001380/DfaA03G024770/DfaA03G019410/DfaC01G007950/DfaA03G010820/DfaA04G016170/Dfa0G044130/DfaA05G003050/DfaB01G023780/DfaC04G013300/DfaC05G006920/DfaB02G009100/DfaA08G024870	14
GO:0032103	BP	GO:0032103	positive regulation of response to external stimulus	20/1318	320/24542	0.273635	0.889284	0.819077	DfaB11G005530/DfaC08G004310/DfaC03G006000/DfaB04G015940/DfaB08G016100/DfaB06G011740/DfaA09G008150/Dfa0G051920/DfaA02G004150/DfaA04G013320/DfaC01G001100/DfaC04G012740/DfaC03G014890/DfaB04G019970/DfaA03G017200/DfaA01G004020/DfaA11G005210/DfaA03G013020/DfaC08G017020/DfaA02G010520	20
GO:0019430	BP	GO:0019430	removal of superoxide radicals	3/1318	34/24542	0.274906	0.889284	0.819077	DfaC06G010020/DfaB06G011740/DfaB01G012340	3
GO:0032527	BP	GO:0032527	protein exit from endoplasmic reticulum	3/1318	34/24542	0.274906	0.889284	0.819077	DfaA04G012620/DfaB04G015270/DfaA02G011750	3
GO:0051291	BP	GO:0051291	protein heterooligomerization	3/1318	34/24542	0.274906	0.889284	0.819077	DfaB03G007730/DfaC06G010020/DfaB04G016580	3
GO:0071450	BP	GO:0071450	cellular response to oxygen radical	3/1318	34/24542	0.274906	0.889284	0.819077	DfaC06G010020/DfaB06G011740/DfaB01G012340	3
GO:0071451	BP	GO:0071451	cellular response to superoxide	3/1318	34/24542	0.274906	0.889284	0.819077	DfaC06G010020/DfaB06G011740/DfaB01G012340	3
GO:0016042	BP	GO:0016042	lipid catabolic process	15/1318	234/24542	0.276813	0.894371	0.823763	DfaC08G021700/DfaA08G001380/DfaA03G024770/DfaA01G000680/DfaA03G019410/DfaC01G007950/DfaA03G010820/DfaA04G016170/Dfa0G044130/DfaA05G003050/DfaB01G023780/DfaC04G013300/DfaC05G006920/DfaB02G009100/DfaA08G024870	15
GO:0140115	BP	GO:0140115	export across plasma membrane	6/1318	82/24542	0.277663	0.896035	0.825295	DfaA10G000170/DfaC03G018570/DfaA03G021220/DfaB03G025150/DfaA01G022960/DfaA07G017950	6
GO:0003333	BP	GO:0003333	amino acid transmembrane transport	9/1318	132/24542	0.278822	0.897224	0.82639	DfaC09G002720/DfaC11G019200/DfaC01G012010/DfaC09G002730/DfaC05G008470/DfaB04G016840/DfaB05G005470/DfaB05G000850/DfaC01G010610	9
GO:0006865	BP	GO:0006865	amino acid transport	9/1318	132/24542	0.278822	0.897224	0.82639	DfaC09G002720/DfaC11G019200/DfaC01G012010/DfaC09G002730/DfaC05G008470/DfaB04G016840/DfaB05G005470/DfaB05G000850/DfaC01G010610	9
GO:0072593	BP	GO:0072593	reactive oxygen species metabolic process	17/1318	269/24542	0.279039	0.897224	0.82639	DfaA10G000170/DfaB02G017430/DfaC11G011210/DfaC06G010020/DfaA05G001100/DfaB02G017310/DfaA09G003400/DfaA09G003230/DfaB06G011740/DfaC03G010300/DfaA02G001380/DfaB01G012340/DfaA07G017580/DfaB04G019970/DfaA11G012200/DfaA03G013020/DfaB09G005760	17
GO:0031146	BP	GO:0031146	SCF-dependent proteasomal ubiquitin-dependent protein catabolic process	4/1318	50/24542	0.28056	0.899946	0.828898	DfaC04G018020/DfaA04G018340/DfaA04G014010/DfaA04G017310	4
GO:1901679	BP	GO:1901679	nucleotide transmembrane transport	4/1318	50/24542	0.28056	0.899946	0.828898	DfaB06G001800/DfaA03G005590/DfaA11G005190/DfaB02G009100	4
GO:0080167	BP	GO:0080167	response to karrikin	18/1318	287/24542	0.282194	0.904104	0.832727	DfaC08G000450/DfaB10G001780/DfaC11G017800/Dfa0G043030/DfaA10G002160/DfaC03G002210/DfaC05G003150/DfaC04G006390/DfaB05G010100/DfaB09G000540/DfaC03G012780/Dfa0G083310/DfaB05G000850/DfaA11G014450/DfaC04G011460/DfaB08G020550/DfaB04G013600/DfaA06G011080	18
GO:0044093	BP	GO:0044093	positive regulation of molecular function	30/1318	498/24542	0.283257	0.906424	0.834864	DfaB01G012320/DfaC04G009870/DfaB04G013140/DfaA08G010740/DfaB01G012310/DfaB03G008380/DfaB03G001460/DfaC06G010020/DfaB10G005940/DfaA01G012380/DfaC10G003230/DfaA11G014660/DfaA02G001650/Dfa0G024560/DfaC01G017170/DfaC10G005950/DfaC02G002370/DfaA02G011750/DfaB12G000420/DfaC06G014860/DfaA01G018150/Dfa0G001340/DfaA03G013020/DfaA01G012390/DfaA04G014040/DfaB03G022860/DfaA01G022030/DfaC10G009380/DfaA08G0061…	30
GO:0050778	BP	GO:0050778	positive regulation of immune response	17/1318	270/24542	0.284103	0.908042	0.836355	DfaB01G009300/DfaC07G002660/DfaB04G015940/DfaB08G019510/DfaB08G016100/DfaB06G011740/DfaA08G019850/DfaA02G004150/DfaA04G013320/DfaC04G012740/DfaC03G014890/DfaB04G019970/DfaA03G017200/DfaA01G004020/DfaA03G013020/DfaA02G009190/DfaA02G010520	17
GO:0006813	BP	GO:0006813	potassium ion transport	12/1318	184/24542	0.28578	0.908503	0.836779	DfaB05G000950/DfaA10G000170/DfaA03G006200/DfaC01G005460/DfaC09G001620/DfaB04G009020/DfaA11G002720/DfaB05G016450/DfaC05G008830/DfaA05G016630/DfaB03G020090/DfaB05G016140	12
GO:0009647	BP	GO:0009647	skotomorphogenesis	3/1318	35/24542	0.289769	0.908503	0.836779	DfaC09G005840/DfaA01G011570/DfaC04G018430	3
GO:0015867	BP	GO:0015867	ATP transport	3/1318	35/24542	0.289769	0.908503	0.836779	DfaB06G001800/DfaA11G005190/DfaB02G009100	3
GO:1904031	BP	GO:1904031	positive regulation of cyclin-dependent protein kinase activity	3/1318	35/24542	0.289769	0.908503	0.836779	DfaB03G001460/Dfa0G001340/DfaC10G009380	3
GO:0002683	BP	GO:0002683	negative regulation of immune system process	7/1318	100/24542	0.290735	0.908503	0.836779	DfaC09G006980/DfaB07G010180/DfaA09G004630/DfaB06G011740/DfaA06G005730/DfaB06G006070/Dfa0G044490	7
GO:0016102	BP	GO:0016102	diterpenoid biosynthetic process	7/1318	100/24542	0.290735	0.908503	0.836779	DfaC02G003600/DfaA03G013720/DfaB02G001920/DfaA01G013470/Dfa0G071390/DfaA03G000810/Dfa0G024100	7
GO:0010315	BP	GO:0010315	auxin export across the plasma membrane	5/1318	67/24542	0.290884	0.908503	0.836779	DfaC03G018570/DfaA03G021220/DfaB03G025150/DfaA01G022960/DfaA07G017950	5
GO:0015780	BP	GO:0015780	nucleotide-sugar transmembrane transport	5/1318	67/24542	0.290884	0.908503	0.836779	DfaB02G004790/DfaC08G004380/DfaB11G006160/DfaC11G007410/DfaB02G014670	5
GO:0051495	BP	GO:0051495	positive regulation of cytoskeleton organization	5/1318	67/24542	0.290884	0.908503	0.836779	DfaA06G009020/Dfa0G077500/DfaA03G020980/DfaA01G003900/DfaB01G003730	5
GO:0071214	BP	GO:0071214	cellular response to abiotic stimulus	27/1318	447/24542	0.291168	0.908503	0.836779	Dfa0G030190/DfaB09G002430/DfaC04G006430/DfaC09G005020/DfaA02G009820/DfaC08G014140/DfaA08G010740/DfaC11G017800/DfaA04G012730/DfaC11G004990/DfaA05G011590/DfaB01G011700/DfaB09G007060/DfaB01G027800/DfaA04G014000/DfaA12G019670/DfaA11G014660/DfaC05G013950/DfaB02G001640/DfaA03G011310/DfaB01G012340/DfaA03G013020/DfaC03G007360/DfaB03G021260/DfaA04G016580/DfaC04G004860/DfaA03G010240	27
GO:0104004	BP	GO:0104004	cellular response to environmental stimulus	27/1318	447/24542	0.291168	0.908503	0.836779	Dfa0G030190/DfaB09G002430/DfaC04G006430/DfaC09G005020/DfaA02G009820/DfaC08G014140/DfaA08G010740/DfaC11G017800/DfaA04G012730/DfaC11G004990/DfaA05G011590/DfaB01G011700/DfaB09G007060/DfaB01G027800/DfaA04G014000/DfaA12G019670/DfaA11G014660/DfaC05G013950/DfaB02G001640/DfaA03G011310/DfaB01G012340/DfaA03G013020/DfaC03G007360/DfaB03G021260/DfaA04G016580/DfaC04G004860/DfaA03G010240	27
GO:0000290	BP	GO:0000290	deadenylation-dependent decapping of nuclear-transcribed mRNA	2/1318	20/24542	0.292145	0.908503	0.836779	DfaA03G024220/DfaC01G014280	2
GO:0006535	BP	GO:0006535	cysteine biosynthetic process from serine	2/1318	20/24542	0.292145	0.908503	0.836779	DfaC08G020800/Dfa0G023050	2
GO:0009051	BP	GO:0009051	pentose-phosphate shunt, oxidative branch	2/1318	20/24542	0.292145	0.908503	0.836779	DfaA03G014110/DfaC03G012660	2
GO:0009082	BP	GO:0009082	branched-chain amino acid biosynthetic process	2/1318	20/24542	0.292145	0.908503	0.836779	DfaC11G014900/DfaA12G001620	2
GO:0045740	BP	GO:0045740	positive regulation of DNA replication	2/1318	20/24542	0.292145	0.908503	0.836779	DfaA01G013330/DfaB08G002140	2
GO:0051480	BP	GO:0051480	regulation of cytosolic calcium ion concentration	2/1318	20/24542	0.292145	0.908503	0.836779	DfaA02G011750/DfaA03G013020	2
GO:0090101	BP	GO:0090101	negative regulation of transmembrane receptor protein serine/threonine kinase signaling pathway	2/1318	20/24542	0.292145	0.908503	0.836779	DfaC09G011900/Dfa0G010990	2
GO:0098659	BP	GO:0098659	inorganic cation import across plasma membrane	2/1318	20/24542	0.292145	0.908503	0.836779	DfaA10G000170/DfaC01G005460	2
GO:0099587	BP	GO:0099587	inorganic ion import across plasma membrane	2/1318	20/24542	0.292145	0.908503	0.836779	DfaA10G000170/DfaC01G005460	2
GO:2000653	BP	GO:2000653	regulation of genetic imprinting	2/1318	20/24542	0.292145	0.908503	0.836779	DfaB02G016060/Dfa0G006710	2
GO:2000377	BP	GO:2000377	regulation of reactive oxygen species metabolic process	8/1318	117/24542	0.292683	0.908503	0.836779	DfaA10G000170/DfaC11G011210/DfaC06G010020/DfaA05G001100/DfaB06G011740/DfaA11G012200/DfaA03G013020/DfaB09G005760	8
GO:0002443	BP	GO:0002443	leukocyte mediated immunity	4/1318	51/24542	0.292747	0.908503	0.836779	DfaA01G004750/DfaC01G009590/DfaA02G009190/DfaB01G004570	4
GO:0006521	BP	GO:0006521	regulation of cellular amino acid metabolic process	4/1318	51/24542	0.292747	0.908503	0.836779	DfaB10G010260/DfaA04G013990/DfaB12G000910/DfaB03G022860	4
GO:0033238	BP	GO:0033238	regulation of cellular amine metabolic process	4/1318	51/24542	0.292747	0.908503	0.836779	DfaB10G010260/DfaA04G013990/DfaB12G000910/DfaB03G022860	4
GO:0016032	BP	GO:0016032	viral process	6/1318	84/24542	0.29642	0.918834	0.846295	DfaB12G000030/Dfa0G082860/DfaB04G019950/DfaA03G024220/DfaB12G000010/DfaB11G017890	6
GO:0009123	BP	GO:0009123	nucleoside monophosphate metabolic process	18/1318	290/24542	0.29705	0.919718	0.847109	DfaC09G011430/DfaB06G012910/DfaB01G001590/DfaC01G003090/DfaB03G024030/DfaC02G013190/DfaB05G014370/DfaC05G003040/DfaB06G012320/DfaC11G007900/DfaA11G016590/DfaA02G013060/DfaB04G022110/DfaC02G007010/DfaC04G018380/DfaB05G015180/DfaB10G003930/DfaB03G022510	18
GO:0007623	BP	GO:0007623	circadian rhythm	17/1318	273/24542	0.299473	0.925079	0.852046	DfaC04G009870/DfaB04G013140/DfaA03G006200/DfaC03G016070/DfaA03G016870/DfaB08G016100/DfaA11G009110/DfaA03G003390/DfaC03G010300/DfaA02G008820/DfaA04G013000/Dfa0G026580/DfaB04G015580/DfaA01G021980/DfaA03G013020/DfaB01G013610/Dfa0G081270	17
GO:0048511	BP	GO:0048511	rhythmic process	17/1318	273/24542	0.299473	0.925079	0.852046	DfaC04G009870/DfaB04G013140/DfaA03G006200/DfaC03G016070/DfaA03G016870/DfaB08G016100/DfaA11G009110/DfaA03G003390/DfaC03G010300/DfaA02G008820/DfaA04G013000/Dfa0G026580/DfaB04G015580/DfaA01G021980/DfaA03G013020/DfaB01G013610/Dfa0G081270	17
GO:0090150	BP	GO:0090150	establishment of protein localization to membrane	8/1318	118/24542	0.300613	0.925893	0.852796	DfaA07G018040/DfaA06G009300/DfaA09G008430/DfaA03G021380/DfaC11G017860/DfaC08G010940/DfaC08G000260/DfaA08G024920	8
GO:0050779	BP	GO:0050779	RNA destabilization	9/1318	135/24542	0.300876	0.925893	0.852796	DfaC04G018720/DfaB12G000120/DfaA04G019080/DfaA02G008820/DfaA01G027410/DfaA03G024220/DfaC01G014280/DfaA02G013040/Dfa0G003890	9
GO:0061157	BP	GO:0061157	mRNA destabilization	9/1318	135/24542	0.300876	0.925893	0.852796	DfaC04G018720/DfaB12G000120/DfaA04G019080/DfaA02G008820/DfaA01G027410/DfaA03G024220/DfaC01G014280/DfaA02G013040/Dfa0G003890	9
GO:0009718	BP	GO:0009718	anthocyanin-containing compound biosynthetic process	5/1318	68/24542	0.30147	0.925893	0.852796	DfaA05G000900/DfaA09G000460/DfaC11G000600/DfaC07G004760/DfaB09G000170	5
GO:0030837	BP	GO:0030837	negative regulation of actin filament polymerization	5/1318	68/24542	0.30147	0.925893	0.852796	Dfa0G073610/DfaA06G009020/DfaA03G017080/DfaA01G003900/DfaB01G003730	5
GO:0043085	BP	GO:0043085	positive regulation of catalytic activity	26/1318	432/24542	0.302074	0.926684	0.853524	DfaB01G012320/DfaC04G009870/DfaB04G013140/DfaB01G012310/DfaB03G008380/DfaB03G001460/DfaC06G010020/DfaB10G005940/DfaA01G012380/DfaC10G003230/DfaA11G014660/DfaA02G001650/Dfa0G024560/DfaC01G017170/DfaC10G005950/DfaC02G002370/DfaA02G011750/DfaB12G000420/Dfa0G001340/DfaA01G012390/DfaA04G014040/DfaB03G022860/DfaA01G022030/DfaC10G009380/DfaA08G006150/DfaB08G006960	26
GO:0071241	BP	GO:0071241	cellular response to inorganic substance	13/1318	204/24542	0.302729	0.927627	0.854393	DfaC08G014410/DfaB06G006020/DfaC03G019680/DfaA12G004460/DfaA01G013470/DfaB01G012340/DfaA08G011030/DfaB06G006450/DfaB01G017830/Dfa0G071390/DfaC08G017020/DfaA11G005190/DfaB05G003160	13
GO:0009615	BP	GO:0009615	response to virus	12/1318	187/24542	0.30454	0.930326	0.856879	DfaA08G008580/DfaC09G006980/DfaA01G015570/DfaC11G013860/DfaA09G004630/DfaC08G012200/DfaC04G018750/DfaA04G019110/DfaB08G009450/DfaC08G020090/DfaB02G006430/DfaA02G006160	12
GO:0009697	BP	GO:0009697	salicylic acid biosynthetic process	3/1318	36/24542	0.304687	0.930326	0.856879	DfaC01G001100/DfaA11G012200/DfaC05G001390	3
GO:1901654	BP	GO:1901654	response to ketone	3/1318	36/24542	0.304687	0.930326	0.856879	DfaC03G013870/DfaC06G014860/DfaA01G018150	3
GO:1902930	BP	GO:1902930	regulation of alcohol biosynthetic process	4/1318	52/24542	0.305002	0.930326	0.856879	DfaA11G014660/DfaB09G003400/DfaA09G003780/DfaC09G006000	4
GO:0019395	BP	GO:0019395	fatty acid oxidation	7/1318	102/24542	0.307951	0.936116	0.862212	DfaA08G001380/DfaA03G024770/DfaC01G007950/DfaA05G003050/DfaB01G023780/DfaB02G009100/DfaA08G024870	7
GO:0030833	BP	GO:0030833	regulation of actin filament polymerization	7/1318	102/24542	0.307951	0.936116	0.862212	Dfa0G073610/DfaA06G009020/DfaA03G017080/Dfa0G077500/DfaA03G020980/DfaA01G003900/DfaB01G003730	7
GO:0032102	BP	GO:0032102	negative regulation of response to external stimulus	7/1318	102/24542	0.307951	0.936116	0.862212	DfaC09G006980/DfaC04G010080/DfaA09G004630/DfaB06G011740/DfaA03G001200/DfaB09G005760/DfaC11G014380	7
GO:0061014	BP	GO:0061014	positive regulation of mRNA catabolic process	9/1318	136/24542	0.30832	0.936171	0.862263	DfaC04G018720/DfaB12G000120/DfaA04G019080/DfaA02G008820/DfaA01G027410/DfaA03G024220/DfaC01G014280/DfaA02G013040/Dfa0G003890	9
GO:0009259	BP	GO:0009259	ribonucleotide metabolic process	26/1318	434/24542	0.310336	0.939905	0.865702	DfaB03G002240/DfaB06G012910/DfaB01G014560/DfaB01G001590/DfaC01G003090/DfaB03G024030/DfaC02G013190/DfaA11G014680/DfaA12G021750/DfaA06G005770/DfaB06G012320/DfaB02G001290/DfaA02G002850/DfaC11G007900/DfaA05G002790/DfaA11G016590/Dfa0G003670/DfaA02G013060/DfaC02G007010/DfaC04G018380/DfaA01G014350/DfaA01G015900/DfaC01G018970/DfaB10G003930/DfaC04G013300/DfaB06G015110	26
GO:0006006	BP	GO:0006006	glucose metabolic process	5/1318	69/24542	0.312114	0.939905	0.865702	DfaC08G011310/DfaA03G014110/DfaB06G012320/DfaC10G003230/DfaC03G012660	5
GO:0006591	BP	GO:0006591	ornithine metabolic process	2/1318	21/24542	0.312364	0.939905	0.865702	DfaC03G015050/DfaA09G004030	2
GO:0042727	BP	GO:0042727	flavin-containing compound biosynthetic process	2/1318	21/24542	0.312364	0.939905	0.865702	DfaA06G011190/DfaA03G012960	2
GO:0046654	BP	GO:0046654	tetrahydrofolate biosynthetic process	2/1318	21/24542	0.312364	0.939905	0.865702	DfaC07G011180/DfaC07G011170	2
GO:0070413	BP	GO:0070413	trehalose metabolism in response to stress	2/1318	21/24542	0.312364	0.939905	0.865702	DfaA06G004480/DfaA07G012540	2
GO:0080144	BP	GO:0080144	amino acid homeostasis	2/1318	21/24542	0.312364	0.939905	0.865702	DfaC08G011240/DfaC11G013160	2
GO:1903069	BP	GO:1903069	regulation of ER-associated ubiquitin-dependent protein catabolic process	2/1318	21/24542	0.312364	0.939905	0.865702	DfaA03G021380/DfaA02G011750	2
GO:0071483	BP	GO:0071483	cellular response to blue light	4/1318	53/24542	0.317309	0.95264	0.877432	DfaA02G009820/DfaA11G014660/DfaA03G013020/DfaC03G007360	4
GO:0080112	BP	GO:0080112	seed growth	4/1318	53/24542	0.317309	0.95264	0.877432	Dfa0G056500/DfaC11G011240/DfaC10G004420/DfaC11G017050	4
GO:0071941	BP	GO:0071941	nitrogen cycle metabolic process	3/1318	37/24542	0.319635	0.958547	0.882872	DfaC03G018170/DfaB03G020390/Dfa0G085520	3
GO:0046942	BP	GO:0046942	carboxylic acid transport	17/1318	277/24542	0.320345	0.959599	0.883842	DfaC09G002720/DfaC11G019200/DfaC04G013790/DfaC01G012010/DfaC09G002730/DfaC05G008470/DfaB05G010100/DfaB08G010290/DfaA11G010780/DfaB04G016840/DfaB05G005470/DfaC01G002160/DfaB05G000850/DfaC07G006030/DfaA07G013700/DfaC01G010610/DfaB03G017570	17
GO:0071478	BP	GO:0071478	cellular response to radiation	15/1318	242/24542	0.321053	0.960641	0.884801	DfaC04G006430/DfaA02G009820/DfaA08G010740/DfaA04G012730/DfaB01G011700/DfaB09G007060/DfaB01G027800/DfaA04G014000/DfaA12G019670/DfaA11G014660/DfaA03G011310/DfaB01G012340/DfaA03G013020/DfaC03G007360/DfaC04G004860	15
GO:0009813	BP	GO:0009813	flavonoid biosynthetic process	12/1318	190/24542	0.323611	0.967215	0.890856	DfaA07G003120/DfaA05G000900/DfaA01G004700/DfaA09G000460/DfaC11G000600/DfaC07G004760/DfaA02G003450/DfaA01G022620/DfaB09G000170/DfaA09G007470/DfaA06G001700/DfaC01G009560	12
GO:1900150	BP	GO:1900150	regulation of defense response to fungus	8/1318	121/24542	0.324675	0.969309	0.892784	DfaA01G004490/DfaB01G004390/DfaC04G010080/DfaB11G003850/DfaC08G002960/DfaA08G011530/DfaC01G009360/Dfa0G017610	8
GO:1901136	BP	GO:1901136	carbohydrate derivative catabolic process	7/1318	104/24542	0.325358	0.970264	0.893664	DfaA03G016320/DfaA01G011820/DfaC06G016490/DfaA04G013860/Dfa0G044130/DfaA03G016340/DfaA03G016310	7
GO:0006887	BP	GO:0006887	exocytosis	11/1318	173/24542	0.326205	0.971705	0.894992	DfaA01G004750/Dfa0G010980/DfaA07G017670/DfaB07G000580/DfaC11G017860/DfaC01G009590/DfaC08G010940/DfaA04G014040/DfaA08G024920/DfaB11G001620/DfaB01G004570	11
GO:0002263	BP	GO:0002263	cell activation involved in immune response	4/1318	54/24542	0.329655	0.978143	0.900921	DfaA01G004750/DfaC01G009590/DfaA02G009190/DfaB01G004570	4
GO:0002366	BP	GO:0002366	leukocyte activation involved in immune response	4/1318	54/24542	0.329655	0.978143	0.900921	DfaA01G004750/DfaC01G009590/DfaA02G009190/DfaB01G004570	4
GO:0006900	BP	GO:0006900	vesicle budding from membrane	4/1318	54/24542	0.329655	0.978143	0.900921	DfaA02G016670/DfaA12G021030/DfaB08G000280/DfaB08G001830	4
GO:0006490	BP	GO:0006490	oligosaccharide-lipid intermediate biosynthetic process	2/1318	22/24542	0.332454	0.978143	0.900921	DfaB04G017960/DfaA04G014980	2
GO:0008272	BP	GO:0008272	sulfate transport	2/1318	22/24542	0.332454	0.978143	0.900921	DfaC07G006030/DfaA07G013700	2
GO:0010264	BP	GO:0010264	myo-inositol hexakisphosphate biosynthetic process	2/1318	22/24542	0.332454	0.978143	0.900921	DfaA09G000360/DfaA05G001000	2
GO:0019336	BP	GO:0019336	phenol-containing compound catabolic process	2/1318	22/24542	0.332454	0.978143	0.900921	DfaC04G011460/DfaA10G007950	2
GO:0033517	BP	GO:0033517	myo-inositol hexakisphosphate metabolic process	2/1318	22/24542	0.332454	0.978143	0.900921	DfaA09G000360/DfaA05G001000	2
GO:0044030	BP	GO:0044030	regulation of DNA methylation	2/1318	22/24542	0.332454	0.978143	0.900921	DfaC01G009780/DfaA01G005030	2
GO:0046471	BP	GO:0046471	phosphatidylglycerol metabolic process	2/1318	22/24542	0.332454	0.978143	0.900921	DfaC09G005820/DfaB01G010580	2
GO:1902358	BP	GO:1902358	sulfate transmembrane transport	2/1318	22/24542	0.332454	0.978143	0.900921	DfaC07G006030/DfaA07G013700	2
GO:0034754	BP	GO:0034754	cellular hormone metabolic process	8/1318	122/24542	0.332773	0.978143	0.900921	DfaA07G003120/DfaA03G016320/DfaA09G009320/DfaA04G013990/DfaA07G002570/DfaA03G016340/Dfa0G014170/DfaA03G016310	8
GO:0006096	BP	GO:0006096	glycolytic process	6/1318	88/24542	0.334587	0.978143	0.900921	DfaB01G001590/DfaC01G003090/DfaC02G013190/DfaA11G016590/DfaA02G013060/DfaC04G018380	6
GO:0006757	BP	GO:0006757	ATP generation from ADP	6/1318	88/24542	0.334587	0.978143	0.900921	DfaB01G001590/DfaC01G003090/DfaC02G013190/DfaA11G016590/DfaA02G013060/DfaC04G018380	6
GO:0048455	BP	GO:0048455	stamen formation	3/1318	38/24542	0.334589	0.978143	0.900921	DfaA01G011570/DfaA11G000950/DfaA02G007420	3
GO:1901661	BP	GO:1901661	quinone metabolic process	3/1318	38/24542	0.334589	0.978143	0.900921	DfaB03G024180/Dfa0G031230/DfaA02G015270	3
GO:1901663	BP	GO:1901663	quinone biosynthetic process	3/1318	38/24542	0.334589	0.978143	0.900921	DfaB03G024180/Dfa0G031230/DfaA02G015270	3
GO:0060918	BP	GO:0060918	auxin transport	15/1318	245/24542	0.338096	0.987313	0.909367	Dfa0G085270/DfaA09G003230/DfaC03G018570/DfaA03G021220/DfaA12G010540/DfaC01G010610/DfaA03G013020/DfaB09G005760/DfaB03G025150/DfaA07G010020/DfaA01G022960/DfaA08G006150/DfaB05G003160/DfaB08G006960/DfaA07G017950	15
GO:0044275	BP	GO:0044275	cellular carbohydrate catabolic process	9/1318	140/24542	0.338475	0.987341	0.909393	DfaC04G006630/DfaA04G007080/DfaA08G002300/Dfa0G044130/DfaA01G021980/DfaB04G016610/DfaC01G016790/DfaC04G006640/DfaC09G003040	9
GO:0071805	BP	GO:0071805	potassium ion transmembrane transport	11/1318	175/24542	0.339735	0.989938	0.911785	DfaB05G000950/DfaA10G000170/DfaA03G006200/DfaC01G005460/DfaB04G009020/DfaA11G002720/DfaB05G016450/DfaC05G008830/DfaA05G016630/DfaB03G020090/DfaB05G016140	11
GO:0017001	BP	GO:0017001	antibiotic catabolic process	4/1318	55/24542	0.342025	0.99336	0.914937	DfaB02G017310/DfaC03G010300/DfaA07G017580/DfaC04G011460	4
GO:0090503	BP	GO:0090503	RNA phosphodiester bond hydrolysis, exonucleolytic	4/1318	55/24542	0.342025	0.99336	0.914937	DfaC04G018720/DfaC08G009890/DfaA04G019080/DfaA02G008820	4
GO:1901336	BP	GO:1901336	lactone biosynthetic process	4/1318	55/24542	0.342025	0.99336	0.914937	DfaA04G017500/Dfa0G069930/DfaB01G030760/DfaA08G008230	4
GO:0008064	BP	GO:0008064	regulation of actin polymerization or depolymerization	7/1318	106/24542	0.342914	0.993782	0.915326	Dfa0G073610/DfaA06G009020/DfaA03G017080/Dfa0G077500/DfaA03G020980/DfaA01G003900/DfaB01G003730	7
GO:0030832	BP	GO:0030832	regulation of actin filament length	7/1318	106/24542	0.342914	0.993782	0.915326	Dfa0G073610/DfaA06G009020/DfaA03G017080/Dfa0G077500/DfaA03G020980/DfaA01G003900/DfaB01G003730	7
GO:0009920	BP	GO:0009920	cell plate formation involved in plant-type cell wall biogenesis	3/1318	39/24542	0.349527	1	0.921053	Dfa0G052100/DfaC09G005140/DfaB03G004480	3
GO:0010152	BP	GO:0010152	pollen maturation	3/1318	39/24542	0.349527	1	0.921053	DfaB05G010100/DfaB06G014910/DfaA08G015350	3
GO:0042181	BP	GO:0042181	ketone biosynthetic process	3/1318	39/24542	0.349527	1	0.921053	DfaB03G024180/Dfa0G031230/DfaA02G015270	3
GO:0045055	BP	GO:0045055	regulated exocytosis	3/1318	39/24542	0.349527	1	0.921053	DfaA01G004750/DfaC01G009590/DfaB01G004570	3
GO:0051205	BP	GO:0051205	protein insertion into membrane	3/1318	39/24542	0.349527	1	0.921053	DfaA07G018040/DfaA06G009300/DfaA03G021380	3
GO:1900425	BP	GO:1900425	negative regulation of defense response to bacterium	3/1318	39/24542	0.349527	1	0.921053	DfaC04G010080/DfaA03G001200/DfaB09G005760	3
GO:0032940	BP	GO:0032940	secretion by cell	16/1318	265/24542	0.351072	1	0.921053	DfaA01G004750/Dfa0G010980/DfaC09G004780/DfaA07G017670/DfaB08G000650/DfaB08G001350/DfaB07G000580/DfaC11G017860/DfaB09G002290/DfaC01G009590/DfaB01G010580/DfaC08G010940/DfaA04G014040/DfaA08G024920/DfaB11G001620/DfaB01G004570	16
GO:0033037	BP	GO:0033037	polysaccharide localization	7/1318	107/24542	0.351736	1	0.921053	DfaA12G020360/DfaC05G009990/DfaA08G025360/DfaA08G025370/Dfa0G014170/DfaA05G004260/DfaB05G003160	7
GO:0043455	BP	GO:0043455	regulation of secondary metabolic process	7/1318	107/24542	0.351736	1	0.921053	DfaB08G016220/DfaA08G015460/DfaB09G003400/DfaA09G003780/Dfa0G024100/DfaC09G006000/DfaB02G004450	7
GO:0015849	BP	GO:0015849	organic acid transport	17/1318	283/24542	0.352325	1	0.921053	DfaC09G002720/DfaC11G019200/DfaC04G013790/DfaC01G012010/DfaC09G002730/DfaC05G008470/DfaB05G010100/DfaB08G010290/DfaA11G010780/DfaB04G016840/DfaB05G005470/DfaC01G002160/DfaB05G000850/DfaC07G006030/DfaA07G013700/DfaC01G010610/DfaB03G017570	17
GO:0006551	BP	GO:0006551	leucine metabolic process	2/1318	23/24542	0.352371	1	0.921053	DfaA12G001620/Dfa0G020680	2
GO:0009394	BP	GO:0009394	2'-deoxyribonucleotide metabolic process	2/1318	23/24542	0.352371	1	0.921053	DfaB05G015180/DfaB10G003930	2
GO:0010507	BP	GO:0010507	negative regulation of autophagy	2/1318	23/24542	0.352371	1	0.921053	DfaB08G000450/DfaB08G001650	2
GO:0019692	BP	GO:0019692	deoxyribose phosphate metabolic process	2/1318	23/24542	0.352371	1	0.921053	DfaB05G015180/DfaB10G003930	2
GO:0030048	BP	GO:0030048	actin filament-based movement	2/1318	23/24542	0.352371	1	0.921053	Dfa0G031240/DfaB03G024190	2
GO:0060776	BP	GO:0060776	simple leaf morphogenesis	2/1318	23/24542	0.352371	1	0.921053	Dfa0G049940/DfaA05G013020	2
GO:0080001	BP	GO:0080001	mucilage extrusion from seed coat	2/1318	23/24542	0.352371	1	0.921053	DfaB08G023690/DfaC08G020440	2
GO:0090069	BP	GO:0090069	regulation of ribosome biogenesis	2/1318	23/24542	0.352371	1	0.921053	DfaB08G020960/DfaA06G002700	2
GO:0016052	BP	GO:0016052	carbohydrate catabolic process	18/1318	301/24542	0.353366	1	0.921053	DfaA06G008420/DfaB01G001590/DfaC01G003090/DfaC02G013190/DfaA11G016590/DfaA02G013060/DfaC01G007520/DfaC04G006630/DfaC04G018380/DfaA04G007080/DfaA08G002300/Dfa0G044130/DfaA01G021980/DfaB04G016610/DfaA01G025110/DfaC01G016790/DfaC04G006640/DfaC09G003040	18
GO:0098869	BP	GO:0098869	cellular oxidant detoxification	14/1318	230/24542	0.353736	1	0.921053	Dfa0G050700/DfaC11G002290/DfaC07G011490/DfaA04G013840/DfaC06G010020/DfaC10G000100/DfaC01G025210/DfaB02G017310/DfaB06G011740/DfaC08G017660/DfaC03G010300/DfaB01G024910/DfaB01G012340/DfaA04G016540	14
GO:0009084	BP	GO:0009084	glutamine family amino acid biosynthetic process	4/1318	56/24542	0.354407	1	0.921053	DfaB01G013060/DfaA02G015690/DfaC03G015050/DfaA09G004030	4
GO:0032272	BP	GO:0032272	negative regulation of protein polymerization	5/1318	73/24542	0.355087	1	0.921053	Dfa0G073610/DfaA06G009020/DfaA03G017080/DfaA01G003900/DfaB01G003730	5
GO:1900618	BP	GO:1900618	regulation of shoot system morphogenesis	5/1318	73/24542	0.355087	1	0.921053	Dfa0G026610/DfaA06G007780/DfaA03G001200/DfaC01G010610/DfaA03G013020	5
GO:0016125	BP	GO:0016125	sterol metabolic process	9/1318	143/24542	0.361398	1	0.921053	DfaC03G005540/DfaA09G003400/DfaA03G019410/DfaC08G010030/DfaB07G010730/DfaA01G026460/DfaB08G024040/DfaA08G024020/Dfa0G023720	9
GO:0009686	BP	GO:0009686	gibberellin biosynthetic process	6/1318	91/24542	0.363574	1	0.921053	DfaC02G003600/DfaA03G013720/DfaB02G001920/DfaA01G013470/Dfa0G071390/Dfa0G024100	6
GO:0006874	BP	GO:0006874	cellular calcium ion homeostasis	3/1318	40/24542	0.364428	1	0.921053	DfaA09G003400/DfaA02G011750/DfaA03G013020	3
GO:0009938	BP	GO:0009938	negative regulation of gibberellic acid mediated signaling pathway	3/1318	40/24542	0.364428	1	0.921053	DfaB01G006430/DfaC01G011990/DfaA01G007260	3
GO:0034644	BP	GO:0034644	cellular response to UV	3/1318	40/24542	0.364428	1	0.921053	DfaB01G011700/DfaA12G019670/DfaB01G012340	3
GO:0009110	BP	GO:0009110	vitamin biosynthetic process	10/1318	161/24542	0.364592	1	0.921053	DfaA04G017500/DfaA03G001360/DfaA06G011190/DfaB03G001260/Dfa0G069930/DfaB01G030760/DfaA03G012960/DfaA02G015270/DfaB01G016910/DfaA08G008230	10
GO:0009756	BP	GO:0009756	carbohydrate mediated signaling	8/1318	126/24542	0.365446	1	0.921053	DfaC04G009870/DfaB04G013140/DfaC08G014410/DfaA01G013470/DfaA08G011030/Dfa0G071390/DfaB04G011490/DfaB05G003160	8
GO:0010089	BP	GO:0010089	xylem development	8/1318	126/24542	0.365446	1	0.921053	DfaC11G011240/DfaB01G007390/DfaC11G017050/DfaB03G017470/DfaB08G016220/DfaA08G015460/DfaA11G003010/DfaA07G016190	8
GO:0010182	BP	GO:0010182	sugar mediated signaling pathway	8/1318	126/24542	0.365446	1	0.921053	DfaC04G009870/DfaB04G013140/DfaC08G014410/DfaA01G013470/DfaA08G011030/Dfa0G071390/DfaB04G011490/DfaB05G003160	8
GO:0031333	BP	GO:0031333	negative regulation of protein-containing complex assembly	5/1318	74/24542	0.365884	1	0.921053	Dfa0G073610/DfaA06G009020/DfaA03G017080/DfaA01G003900/DfaB01G003730	5
GO:0051051	BP	GO:0051051	negative regulation of transport	5/1318	74/24542	0.365884	1	0.921053	DfaC09G004780/DfaB08G000650/DfaB08G001350/DfaB09G002290/DfaB01G010580	5
GO:0009914	BP	GO:0009914	hormone transport	16/1318	268/24542	0.367829	1	0.921053	Dfa0G085270/DfaA09G003230/DfaC03G018570/DfaA03G021220/DfaB01G010580/DfaA12G010540/DfaC01G010610/DfaA03G013020/DfaB09G005760/DfaB03G025150/DfaA07G010020/DfaA01G022960/DfaA08G006150/DfaB05G003160/DfaB08G006960/DfaA07G017950	16
GO:0002684	BP	GO:0002684	positive regulation of immune system process	17/1318	286/24542	0.368553	1	0.921053	DfaB01G009300/DfaC07G002660/DfaB04G015940/DfaB08G019510/DfaB08G016100/DfaB06G011740/DfaA08G019850/DfaA02G004150/DfaA04G013320/DfaC04G012740/DfaC03G014890/DfaB04G019970/DfaA03G017200/DfaA01G004020/DfaA03G013020/DfaA02G009190/DfaA02G010520	17
GO:0009926	BP	GO:0009926	auxin polar transport	12/1318	197/24542	0.369033	1	0.921053	Dfa0G085270/DfaA09G003230/DfaC03G018570/DfaA03G021220/DfaA12G010540/DfaB09G005760/DfaA07G010020/DfaA01G022960/DfaA08G006150/DfaB05G003160/DfaB08G006960/DfaA07G017950	12
GO:0010053	BP	GO:0010053	root epidermal cell differentiation	18/1318	304/24542	0.369112	1	0.921053	DfaC04G018020/DfaA04G018340/DfaB01G001590/DfaC01G003090/Dfa0G073610/Dfa0G033400/DfaB02G009540/DfaA08G001380/DfaA11G016590/DfaA02G013060/DfaA05G004920/Dfa0G023050/DfaC04G013360/DfaB01G023780/DfaA04G017310/DfaA01G022960/DfaC11G012220/DfaB05G003160	18
GO:0048870	BP	GO:0048870	cell motility	7/1318	109/24542	0.369444	1	0.921053	DfaC09G004780/DfaA03G017080/DfaB08G000650/DfaB08G001350/DfaB09G002290/DfaC04G002940/DfaA06G008680	7
GO:0051674	BP	GO:0051674	localization of cell	7/1318	109/24542	0.369444	1	0.921053	DfaC09G004780/DfaA03G017080/DfaB08G000650/DfaB08G001350/DfaB09G002290/DfaC04G002940/DfaA06G008680	7
GO:0006415	BP	GO:0006415	translational termination	2/1318	24/24542	0.372075	1	0.921053	DfaA02G009290/DfaA01G001710	2
GO:0006569	BP	GO:0006569	tryptophan catabolic process	2/1318	24/24542	0.372075	1	0.921053	DfaA04G013990/Dfa0G014170	2
GO:0032876	BP	GO:0032876	negative regulation of DNA endoreduplication	2/1318	24/24542	0.372075	1	0.921053	DfaA12G011860/DfaA03G021010	2
GO:0035435	BP	GO:0035435	phosphate ion transmembrane transport	2/1318	24/24542	0.372075	1	0.921053	DfaC07G006030/DfaA07G013700	2
GO:0045923	BP	GO:0045923	positive regulation of fatty acid metabolic process	2/1318	24/24542	0.372075	1	0.921053	DfaB01G022370/DfaA07G017990	2
GO:0046218	BP	GO:0046218	indolalkylamine catabolic process	2/1318	24/24542	0.372075	1	0.921053	DfaA04G013990/Dfa0G014170	2
GO:0050688	BP	GO:0050688	regulation of defense response to virus	2/1318	24/24542	0.372075	1	0.921053	DfaC09G006980/DfaA09G004630	2
GO:0090092	BP	GO:0090092	regulation of transmembrane receptor protein serine/threonine kinase signaling pathway	2/1318	24/24542	0.372075	1	0.921053	DfaC09G011900/Dfa0G010990	2
GO:1901684	BP	GO:1901684	arsenate ion transmembrane transport	2/1318	24/24542	0.372075	1	0.921053	Dfa0G042640/DfaB09G004830	2
GO:1904292	BP	GO:1904292	regulation of ERAD pathway	2/1318	24/24542	0.372075	1	0.921053	DfaA03G021380/DfaA02G011750	2
GO:0009144	BP	GO:0009144	purine nucleoside triphosphate metabolic process	14/1318	234/24542	0.37782	1	0.921053	DfaB03G002240/DfaB06G012910/DfaB01G001590/DfaC01G003090/DfaB03G024030/DfaC02G013190/DfaB06G012320/DfaC11G007900/DfaA05G002790/DfaA11G016590/DfaA02G013060/DfaC02G007010/DfaC04G018380/DfaB10G003930	14
GO:0009205	BP	GO:0009205	purine ribonucleoside triphosphate metabolic process	14/1318	234/24542	0.37782	1	0.921053	DfaB03G002240/DfaB06G012910/DfaB01G001590/DfaC01G003090/DfaB03G024030/DfaC02G013190/DfaB06G012320/DfaC11G007900/DfaA05G002790/DfaA11G016590/DfaA02G013060/DfaC02G007010/DfaC04G018380/DfaB10G003930	14
GO:1990748	BP	GO:1990748	cellular detoxification	14/1318	234/24542	0.37782	1	0.921053	Dfa0G050700/DfaC11G002290/DfaC07G011490/DfaA04G013840/DfaC06G010020/DfaC10G000100/DfaC01G025210/DfaB02G017310/DfaB06G011740/DfaC08G017660/DfaC03G010300/DfaB01G024910/DfaB01G012340/DfaA04G016540	14
GO:0032271	BP	GO:0032271	regulation of protein polymerization	7/1318	110/24542	0.378319	1	0.921053	Dfa0G073610/DfaA06G009020/DfaA03G017080/Dfa0G077500/DfaA03G020980/DfaA01G003900/DfaB01G003730	7
GO:0046939	BP	GO:0046939	nucleotide phosphorylation	7/1318	110/24542	0.378319	1	0.921053	DfaB01G001590/DfaC01G003090/DfaC02G013190/DfaA11G016590/DfaA02G013060/DfaC04G018380/DfaB10G003930	7
GO:0110053	BP	GO:0110053	regulation of actin filament organization	7/1318	110/24542	0.378319	1	0.921053	Dfa0G073610/DfaA06G009020/DfaA03G017080/Dfa0G077500/DfaA03G020980/DfaA01G003900/DfaB01G003730	7
GO:0051261	BP	GO:0051261	protein depolymerization	4/1318	58/24542	0.379155	1	0.921053	Dfa0G073610/DfaA06G009020/DfaA01G003900/DfaB01G003730	4
GO:0033865	BP	GO:0033865	nucleoside bisphosphate metabolic process	6/1318	93/24542	0.382975	1	0.921053	DfaA11G014680/DfaA12G021750/DfaA06G005770/Dfa0G003670/DfaC04G013300/DfaB06G015110	6
GO:0033875	BP	GO:0033875	ribonucleoside bisphosphate metabolic process	6/1318	93/24542	0.382975	1	0.921053	DfaA11G014680/DfaA12G021750/DfaA06G005770/Dfa0G003670/DfaC04G013300/DfaB06G015110	6
GO:0034032	BP	GO:0034032	purine nucleoside bisphosphate metabolic process	6/1318	93/24542	0.382975	1	0.921053	DfaA11G014680/DfaA12G021750/DfaA06G005770/Dfa0G003670/DfaC04G013300/DfaB06G015110	6
GO:0009161	BP	GO:0009161	ribonucleoside monophosphate metabolic process	15/1318	253/24542	0.38438	1	0.921053	DfaB06G012910/DfaB01G001590/DfaC01G003090/DfaB03G024030/DfaC02G013190/DfaB05G014370/DfaC05G003040/DfaB06G012320/DfaC11G007900/DfaA11G016590/DfaA02G013060/DfaC02G007010/DfaC04G018380/DfaB10G003930/DfaB03G022510	15
GO:0051223	BP	GO:0051223	regulation of protein transport	10/1318	164/24542	0.386383	1	0.921053	DfaC09G004780/DfaB08G000650/DfaB08G001350/DfaC01G023540/DfaA02G011750/DfaB09G002290/DfaB01G010580/DfaA04G014040/DfaA07G011450/DfaA04G016150	10
GO:0090087	BP	GO:0090087	regulation of peptide transport	10/1318	164/24542	0.386383	1	0.921053	DfaC09G004780/DfaB08G000650/DfaB08G001350/DfaC01G023540/DfaA02G011750/DfaB09G002290/DfaB01G010580/DfaA04G014040/DfaA07G011450/DfaA04G016150	10
GO:0042537	BP	GO:0042537	benzene-containing compound metabolic process	8/1318	129/24542	0.390139	1	0.921053	DfaC11G017800/DfaA09G003400/DfaB03G004480/DfaC01G001100/DfaC04G011460/DfaA11G012200/DfaA10G007950/DfaC05G001390	8
GO:1905428	BP	GO:1905428	regulation of plant organ formation	4/1318	59/24542	0.391497	1	0.921053	Dfa0G026610/DfaA06G007780/DfaA03G001200/DfaC01G010610	4
GO:0006123	BP	GO:0006123	mitochondrial electron transport, cytochrome c to oxygen	2/1318	25/24542	0.391533	1	0.921053	DfaC11G007900/DfaC02G007010	2
GO:0009799	BP	GO:0009799	specification of symmetry	2/1318	25/24542	0.391533	1	0.921053	DfaC09G011900/Dfa0G010990	2
GO:0009855	BP	GO:0009855	determination of bilateral symmetry	2/1318	25/24542	0.391533	1	0.921053	DfaC09G011900/Dfa0G010990	2
GO:0030026	BP	GO:0030026	cellular manganese ion homeostasis	2/1318	25/24542	0.391533	1	0.921053	Dfa0G082940/DfaB02G006270	2
GO:0006801	BP	GO:0006801	superoxide metabolic process	3/1318	42/24542	0.394037	1	0.921053	DfaC06G010020/DfaB06G011740/DfaB01G012340	3
GO:0010088	BP	GO:0010088	phloem development	3/1318	42/24542	0.394037	1	0.921053	DfaC11G011240/DfaC11G017050/DfaA11G003010	3
GO:0010115	BP	GO:0010115	regulation of abscisic acid biosynthetic process	3/1318	42/24542	0.394037	1	0.921053	DfaB09G003400/DfaA09G003780/DfaC09G006000	3
GO:0016074	BP	GO:0016074	sno(s)RNA metabolic process	3/1318	42/24542	0.394037	1	0.921053	DfaA03G024970/DfaB06G013790/Dfa0G083510	3
GO:1900376	BP	GO:1900376	regulation of secondary metabolite biosynthetic process	3/1318	42/24542	0.394037	1	0.921053	DfaB08G016220/DfaA08G015460/DfaB02G004450	3
GO:0061136	BP	GO:0061136	regulation of proteasomal protein catabolic process	8/1318	130/24542	0.398385	1	0.921053	DfaC09G004780/DfaB08G000650/DfaC08G010050/DfaB08G001350/DfaA03G021380/DfaA02G011750/DfaB09G002290/DfaC03G012820	8
GO:0035966	BP	GO:0035966	response to topologically incorrect protein	9/1318	148/24542	0.399934	1	0.921053	DfaA11G004670/DfaA04G012620/DfaC06G010020/DfaB11G016860/DfaA11G017490/DfaB04G015270/DfaC09G003000/DfaB11G006160/DfaB11G004700	9
GO:0010224	BP	GO:0010224	response to UV-B	10/1318	166/24542	0.400961	1	0.921053	DfaC04G007100/DfaA01G011570/DfaC01G023570/DfaB01G011700/Dfa0G064950/DfaA01G022620/DfaB01G012340/DfaC01G001100/DfaC04G011460/Dfa0G081270	10
GO:0002790	BP	GO:0002790	peptide secretion	6/1318	95/24542	0.40238	1	0.921053	DfaC09G004780/DfaB08G000650/DfaB08G001350/DfaB09G002290/DfaB01G010580/DfaA04G014040	6
GO:0009306	BP	GO:0009306	protein secretion	6/1318	95/24542	0.40238	1	0.921053	DfaC09G004780/DfaB08G000650/DfaB08G001350/DfaB09G002290/DfaB01G010580/DfaA04G014040	6
GO:0035592	BP	GO:0035592	establishment of protein localization to extracellular region	6/1318	95/24542	0.40238	1	0.921053	DfaC09G004780/DfaB08G000650/DfaB08G001350/DfaB09G002290/DfaB01G010580/DfaA04G014040	6
GO:0071692	BP	GO:0071692	protein localization to extracellular region	6/1318	95/24542	0.40238	1	0.921053	DfaC09G004780/DfaB08G000650/DfaB08G001350/DfaB09G002290/DfaB01G010580/DfaA04G014040	6
GO:0010449	BP	GO:0010449	root meristem growth	4/1318	60/24542	0.403802	1	0.921053	Dfa0G085270/DfaC11G011240/DfaC11G017050/DfaA07G010020	4
GO:0015807	BP	GO:0015807	L-amino acid transport	4/1318	60/24542	0.403802	1	0.921053	DfaC09G002720/DfaC09G002730/DfaC05G008470/DfaB05G000850	4
GO:0032875	BP	GO:0032875	regulation of DNA endoreduplication	4/1318	60/24542	0.403802	1	0.921053	DfaA01G013330/DfaA12G011860/DfaA03G021010/DfaB08G002140	4
GO:1902475	BP	GO:1902475	L-alpha-amino acid transmembrane transport	4/1318	60/24542	0.403802	1	0.921053	DfaC09G002720/DfaC09G002730/DfaC05G008470/DfaB05G000850	4
GO:0097435	BP	GO:0097435	supramolecular fiber organization	19/1318	329/24542	0.405625	1	0.921053	DfaB01G012320/DfaB08G007850/DfaB01G012310/Dfa0G073610/DfaB03G008380/DfaA06G009020/DfaA03G017080/DfaA01G012380/Dfa0G077500/DfaA02G001650/DfaC01G017170/DfaA03G020980/DfaC02G002370/DfaA01G003900/DfaA08G006900/DfaC04G002940/DfaB01G003730/DfaA01G012390/Dfa0G029570	19
GO:0010359	BP	GO:0010359	regulation of anion channel activity	3/1318	43/24542	0.408709	1	0.921053	DfaC09G001760/DfaC11G011210/DfaA03G013020	3
GO:0006949	BP	GO:0006949	syncytium formation	2/1318	26/24542	0.410714	1	0.921053	DfaA08G011650/DfaA03G016570	2
GO:0010384	BP	GO:0010384	cell wall proteoglycan metabolic process	2/1318	26/24542	0.410714	1	0.921053	DfaA05G004920/DfaC11G012220	2
GO:0010404	BP	GO:0010404	cell wall hydroxyproline-rich glycoprotein metabolic process	2/1318	26/24542	0.410714	1	0.921053	DfaA05G004920/DfaC11G012220	2
GO:0010405	BP	GO:0010405	arabinogalactan protein metabolic process	2/1318	26/24542	0.410714	1	0.921053	DfaA05G004920/DfaC11G012220	2
GO:0017062	BP	GO:0017062	respiratory chain complex III assembly	2/1318	26/24542	0.410714	1	0.921053	DfaA08G025620/DfaB10G000160	2
GO:0018258	BP	GO:0018258	protein O-linked glycosylation via hydroxyproline	2/1318	26/24542	0.410714	1	0.921053	DfaA05G004920/DfaC11G012220	2
GO:0019374	BP	GO:0019374	galactolipid metabolic process	2/1318	26/24542	0.410714	1	0.921053	DfaA03G024010/DfaA02G006010	2
GO:0034551	BP	GO:0034551	mitochondrial respiratory chain complex III assembly	2/1318	26/24542	0.410714	1	0.921053	DfaA08G025620/DfaB10G000160	2
GO:0042304	BP	GO:0042304	regulation of fatty acid biosynthetic process	2/1318	26/24542	0.410714	1	0.921053	DfaB01G022370/DfaA07G017990	2
GO:0051272	BP	GO:0051272	positive regulation of cellular component movement	2/1318	26/24542	0.410714	1	0.921053	DfaC04G002940/DfaA06G008680	2
GO:1900407	BP	GO:1900407	regulation of cellular response to oxidative stress	2/1318	26/24542	0.410714	1	0.921053	DfaC06G010020/DfaB06G011740	2
GO:1905897	BP	GO:1905897	regulation of response to endoplasmic reticulum stress	2/1318	26/24542	0.410714	1	0.921053	DfaA03G021380/DfaA02G011750	2
GO:0010017	BP	GO:0010017	red or far-red light signaling pathway	6/1318	96/24542	0.41207	1	0.921053	DfaA02G009820/DfaA04G012730/DfaB09G007060/DfaB01G027800/DfaC03G007360/DfaC04G004860	6
GO:0010229	BP	GO:0010229	inflorescence development	6/1318	96/24542	0.41207	1	0.921053	DfaA03G021260/DfaC03G018570/DfaA03G021220/DfaB03G022860/DfaA08G006150/DfaB08G006960	6
GO:0006664	BP	GO:0006664	glycolipid metabolic process	7/1318	114/24542	0.413859	1	0.921053	DfaA03G024010/DfaA01G029720/DfaC06G004580/DfaA02G006010/DfaC07G008830/DfaB01G030150/Dfa0G044130	7
GO:0051607	BP	GO:0051607	defense response to virus	7/1318	114/24542	0.413859	1	0.921053	DfaC09G006980/DfaA01G015570/DfaC11G013860/DfaA09G004630/DfaC04G018750/DfaA04G019110/DfaC08G020090	7
GO:0140546	BP	GO:0140546	defense response to symbiont	7/1318	114/24542	0.413859	1	0.921053	DfaC09G006980/DfaA01G015570/DfaC11G013860/DfaA09G004630/DfaC04G018750/DfaA04G019110/DfaC08G020090	7
GO:1903509	BP	GO:1903509	liposaccharide metabolic process	7/1318	114/24542	0.413859	1	0.921053	DfaA03G024010/DfaA01G029720/DfaC06G004580/DfaA02G006010/DfaC07G008830/DfaB01G030150/Dfa0G044130	7
GO:1903050	BP	GO:1903050	regulation of proteolysis involved in cellular protein catabolic process	8/1318	132/24542	0.414879	1	0.921053	DfaC09G004780/DfaB08G000650/DfaC08G010050/DfaB08G001350/DfaA03G021380/DfaA02G011750/DfaB09G002290/DfaC03G012820	8
GO:0042273	BP	GO:0042273	ribosomal large subunit biogenesis	11/1318	186/24542	0.415471	1	0.921053	DfaA12G000800/Dfa0G026480/DfaB08G020960/DfaB05G015170/DfaA06G002700/DfaA12G006100/DfaC08G018300/DfaC10G005020/DfaB05G016190/DfaB01G016020/DfaA05G015050	11
GO:0048509	BP	GO:0048509	regulation of meristem development	16/1318	277/24542	0.418718	1	0.921053	Dfa0G083210/DfaA12G000780/DfaA05G001240/DfaC11G011240/Dfa0G045350/DfaA02G006930/DfaC11G017050/DfaC01G010040/DfaA01G013470/DfaB01G011720/DfaA01G005320/DfaA01G021980/Dfa0G071390/DfaA09G000130/DfaA03G013020/DfaA08G020750	16
GO:0048764	BP	GO:0048764	trichoblast maturation	15/1318	259/24542	0.41957	1	0.921053	DfaC04G018020/DfaA04G018340/DfaB01G001590/Dfa0G073610/Dfa0G033400/DfaB02G009540/DfaA08G001380/DfaA05G004920/Dfa0G023050/DfaC04G013360/DfaB01G023780/DfaA04G017310/DfaA01G022960/DfaC11G012220/DfaB05G003160	15
GO:0048765	BP	GO:0048765	root hair cell differentiation	15/1318	259/24542	0.41957	1	0.921053	DfaC04G018020/DfaA04G018340/DfaB01G001590/Dfa0G073610/Dfa0G033400/DfaB02G009540/DfaA08G001380/DfaA05G004920/Dfa0G023050/DfaC04G013360/DfaB01G023780/DfaA04G017310/DfaA01G022960/DfaC11G012220/DfaB05G003160	15
GO:0070646	BP	GO:0070646	protein modification by small protein removal	6/1318	97/24542	0.421743	1	0.921053	DfaA04G017500/DfaC04G007070/DfaB08G001340/DfaC01G023540/Dfa0G020090/Dfa0G001910	6
GO:0071489	BP	GO:0071489	cellular response to red or far red light	6/1318	97/24542	0.421743	1	0.921053	DfaA02G009820/DfaA04G012730/DfaB09G007060/DfaB01G027800/DfaC03G007360/DfaC04G004860	6
GO:0055080	BP	GO:0055080	cation homeostasis	22/1318	387/24542	0.422798	1	0.921053	DfaB09G005020/DfaA10G000170/DfaB04G021930/Dfa0G082940/DfaB03G011300/DfaA06G001290/DfaC08G000940/DfaA08G002730/DfaB02G006270/DfaB03G000040/DfaA04G018150/DfaA09G005230/DfaC09G001620/Dfa0G041300/DfaA09G003400/DfaA02G011750/DfaC08G006590/Dfa0G018610/DfaA03G013020/DfaC09G001610/DfaC11G021190/DfaB06G002260	22
GO:0009556	BP	GO:0009556	microsporogenesis	3/1318	44/24542	0.423272	1	0.921053	DfaA05G000970/DfaA08G015350/DfaA09G000390	3
GO:0015931	BP	GO:0015931	nucleobase-containing compound transport	17/1318	296/24542	0.423342	1	0.921053	DfaB12G000030/DfaB02G004790/Dfa0G026480/DfaB06G001800/DfaB05G015170/DfaB12G000010/DfaB11G017890/DfaC08G004380/DfaA03G005590/DfaB11G006160/DfaA07G017960/DfaC11G007410/DfaA11G005190/DfaB02G009100/DfaB01G031830/DfaA05G015050/DfaB02G014670	17
GO:0002532	BP	GO:0002532	production of molecular mediator involved in inflammatory response	1/1318	10/24542	0.424261	1	0.921053	DfaA09G003400	1
GO:0006227	BP	GO:0006227	dUDP biosynthetic process	1/1318	10/24542	0.424261	1	0.921053	DfaB05G015180	1
GO:0006233	BP	GO:0006233	dTDP biosynthetic process	1/1318	10/24542	0.424261	1	0.921053	DfaB05G015180	1
GO:0006235	BP	GO:0006235	dTTP biosynthetic process	1/1318	10/24542	0.424261	1	0.921053	DfaB05G015180	1
GO:0006624	BP	GO:0006624	vacuolar protein processing	1/1318	10/24542	0.424261	1	0.921053	DfaC01G021820	1
GO:0007008	BP	GO:0007008	outer mitochondrial membrane organization	1/1318	10/24542	0.424261	1	0.921053	DfaA07G018040	1
GO:0007009	BP	GO:0007009	plasma membrane organization	1/1318	10/24542	0.424261	1	0.921053	DfaC11G009050	1
GO:0008203	BP	GO:0008203	cholesterol metabolic process	1/1318	10/24542	0.424261	1	0.921053	DfaA09G003400	1
GO:0008217	BP	GO:0008217	regulation of blood pressure	1/1318	10/24542	0.424261	1	0.921053	DfaA09G003400	1
GO:0008277	BP	GO:0008277	regulation of G protein-coupled receptor signaling pathway	1/1318	10/24542	0.424261	1	0.921053	DfaC08G011240	1
GO:0009065	BP	GO:0009065	glutamine family amino acid catabolic process	1/1318	10/24542	0.424261	1	0.921053	DfaA02G001380	1
GO:0009138	BP	GO:0009138	pyrimidine nucleoside diphosphate metabolic process	1/1318	10/24542	0.424261	1	0.921053	DfaB05G015180	1
GO:0009139	BP	GO:0009139	pyrimidine nucleoside diphosphate biosynthetic process	1/1318	10/24542	0.424261	1	0.921053	DfaB05G015180	1
GO:0009196	BP	GO:0009196	pyrimidine deoxyribonucleoside diphosphate metabolic process	1/1318	10/24542	0.424261	1	0.921053	DfaB05G015180	1
GO:0009197	BP	GO:0009197	pyrimidine deoxyribonucleoside diphosphate biosynthetic process	1/1318	10/24542	0.424261	1	0.921053	DfaB05G015180	1
GO:0009211	BP	GO:0009211	pyrimidine deoxyribonucleoside triphosphate metabolic process	1/1318	10/24542	0.424261	1	0.921053	DfaB05G015180	1
GO:0009212	BP	GO:0009212	pyrimidine deoxyribonucleoside triphosphate biosynthetic process	1/1318	10/24542	0.424261	1	0.921053	DfaB05G015180	1
GO:0009221	BP	GO:0009221	pyrimidine deoxyribonucleotide biosynthetic process	1/1318	10/24542	0.424261	1	0.921053	DfaB05G015180	1
GO:0009729	BP	GO:0009729	detection of brassinosteroid stimulus	1/1318	10/24542	0.424261	1	0.921053	DfaA01G011570	1
GO:0010458	BP	GO:0010458	exit from mitosis	1/1318	10/24542	0.424261	1	0.921053	DfaC07G010900	1
GO:0010479	BP	GO:0010479	stele development	1/1318	10/24542	0.424261	1	0.921053	DfaB01G008130	1
GO:0010971	BP	GO:0010971	positive regulation of G2/M transition of mitotic cell cycle	1/1318	10/24542	0.424261	1	0.921053	DfaA04G017500	1
GO:0015837	BP	GO:0015837	amine transport	1/1318	10/24542	0.424261	1	0.921053	DfaA11G008280	1
GO:0019253	BP	GO:0019253	reductive pentose-phosphate cycle	1/1318	10/24542	0.424261	1	0.921053	DfaC08G013770	1
GO:0019685	BP	GO:0019685	photosynthesis, dark reaction	1/1318	10/24542	0.424261	1	0.921053	DfaC08G013770	1
GO:0032796	BP	GO:0032796	uropod organization	1/1318	10/24542	0.424261	1	0.921053	DfaC04G002940	1
GO:0034461	BP	GO:0034461	uropod retraction	1/1318	10/24542	0.424261	1	0.921053	DfaC04G002940	1
GO:0035445	BP	GO:0035445	borate transmembrane transport	1/1318	10/24542	0.424261	1	0.921053	DfaC09G005120	1
GO:0042759	BP	GO:0042759	long-chain fatty acid biosynthetic process	1/1318	10/24542	0.424261	1	0.921053	DfaA09G003400	1
GO:0043327	BP	GO:0043327	chemotaxis to cAMP	1/1318	10/24542	0.424261	1	0.921053	DfaC04G002940	1
GO:0043617	BP	GO:0043617	cellular response to sucrose starvation	1/1318	10/24542	0.424261	1	0.921053	DfaA01G022390	1
GO:0045040	BP	GO:0045040	protein insertion into mitochondrial outer membrane	1/1318	10/24542	0.424261	1	0.921053	DfaA07G018040	1
GO:0046072	BP	GO:0046072	dTDP metabolic process	1/1318	10/24542	0.424261	1	0.921053	DfaB05G015180	1
GO:0046075	BP	GO:0046075	dTTP metabolic process	1/1318	10/24542	0.424261	1	0.921053	DfaB05G015180	1
GO:0046077	BP	GO:0046077	dUDP metabolic process	1/1318	10/24542	0.424261	1	0.921053	DfaB05G015180	1
GO:0046622	BP	GO:0046622	positive regulation of organ growth	1/1318	10/24542	0.424261	1	0.921053	DfaA10G007910	1
GO:0046713	BP	GO:0046713	borate transport	1/1318	10/24542	0.424261	1	0.921053	DfaC09G005120	1
GO:0052318	BP	GO:0052318	regulation of phytoalexin metabolic process	1/1318	10/24542	0.424261	1	0.921053	DfaB02G004450	1
GO:0052319	BP	GO:0052319	regulation of phytoalexin biosynthetic process	1/1318	10/24542	0.424261	1	0.921053	DfaB02G004450	1
GO:0052320	BP	GO:0052320	positive regulation of phytoalexin metabolic process	1/1318	10/24542	0.424261	1	0.921053	DfaB02G004450	1
GO:0052322	BP	GO:0052322	positive regulation of phytoalexin biosynthetic process	1/1318	10/24542	0.424261	1	0.921053	DfaB02G004450	1
GO:0060333	BP	GO:0060333	interferon-gamma-mediated signaling pathway	1/1318	10/24542	0.424261	1	0.921053	Dfa0G024350	1
GO:0061179	BP	GO:0061179	negative regulation of insulin secretion involved in cellular response to glucose stimulus	1/1318	10/24542	0.424261	1	0.921053	DfaB01G010580	1
GO:0071275	BP	GO:0071275	cellular response to aluminum ion	1/1318	10/24542	0.424261	1	0.921053	DfaC08G017020	1
GO:0071494	BP	GO:0071494	cellular response to UV-C	1/1318	10/24542	0.424261	1	0.921053	DfaA12G019670	1
GO:0080151	BP	GO:0080151	positive regulation of salicylic acid mediated signaling pathway	1/1318	10/24542	0.424261	1	0.921053	DfaB02G017310	1
GO:0090181	BP	GO:0090181	regulation of cholesterol metabolic process	1/1318	10/24542	0.424261	1	0.921053	DfaA09G003400	1
GO:0090207	BP	GO:0090207	regulation of triglyceride metabolic process	1/1318	10/24542	0.424261	1	0.921053	DfaA04G016170	1
GO:1901182	BP	GO:1901182	regulation of camalexin biosynthetic process	1/1318	10/24542	0.424261	1	0.921053	DfaB02G004450	1
GO:1901183	BP	GO:1901183	positive regulation of camalexin biosynthetic process	1/1318	10/24542	0.424261	1	0.921053	DfaB02G004450	1
GO:1901672	BP	GO:1901672	positive regulation of systemic acquired resistance	1/1318	10/24542	0.424261	1	0.921053	DfaA03G013020	1
GO:1902751	BP	GO:1902751	positive regulation of cell cycle G2/M phase transition	1/1318	10/24542	0.424261	1	0.921053	DfaA04G017500	1
GO:1990937	BP	GO:1990937	xylan acetylation	1/1318	10/24542	0.424261	1	0.921053	DfaC02G000630	1
GO:0009200	BP	GO:0009200	deoxyribonucleoside triphosphate metabolic process	2/1318	27/24542	0.429591	1	0.921053	DfaB05G015180/DfaB10G003930	2
GO:0009263	BP	GO:0009263	deoxyribonucleotide biosynthetic process	2/1318	27/24542	0.429591	1	0.921053	DfaB05G015180/DfaB10G003930	2
GO:0051567	BP	GO:0051567	histone H3-K9 methylation	2/1318	27/24542	0.429591	1	0.921053	DfaB08G000400/DfaB08G001710	2
GO:0080086	BP	GO:0080086	stamen filament development	2/1318	27/24542	0.429591	1	0.921053	DfaC04G008180/DfaB04G011390	2
GO:0010410	BP	GO:0010410	hemicellulose metabolic process	10/1318	170/24542	0.430149	1	0.921053	DfaA01G004750/DfaA02G015980/DfaC08G001410/DfaB04G021190/DfaC04G017030/DfaC01G009590/DfaB01G002230/DfaA04G017320/DfaC02G000630/DfaB01G004570	10
GO:0009145	BP	GO:0009145	purine nucleoside triphosphate biosynthetic process	9/1318	152/24542	0.43084	1	0.921053	DfaB03G002240/DfaB01G001590/DfaC01G003090/DfaC02G013190/DfaC11G007900/DfaA05G002790/DfaA11G016590/DfaA02G013060/DfaC04G018380	9
GO:0009206	BP	GO:0009206	purine ribonucleoside triphosphate biosynthetic process	9/1318	152/24542	0.43084	1	0.921053	DfaB03G002240/DfaB01G001590/DfaC01G003090/DfaC02G013190/DfaC11G007900/DfaA05G002790/DfaA11G016590/DfaA02G013060/DfaC04G018380	9
GO:0009152	BP	GO:0009152	purine ribonucleotide biosynthetic process	15/1318	261/24542	0.431334	1	0.921053	DfaB03G002240/DfaB01G001590/DfaC01G003090/DfaC02G013190/DfaA11G014680/DfaA12G021750/DfaA06G005770/DfaC11G007900/DfaA05G002790/DfaA11G016590/Dfa0G003670/DfaA02G013060/DfaC04G018380/DfaB10G003930/DfaB06G015110	15
GO:0042743	BP	GO:0042743	hydrogen peroxide metabolic process	6/1318	98/24542	0.431395	1	0.921053	DfaB02G017310/DfaC03G010300/DfaA07G017580/DfaB04G019970/DfaA11G012200/DfaA03G013020	6
GO:0048449	BP	GO:0048449	floral organ formation	7/1318	116/24542	0.431588	1	0.921053	DfaA04G017500/DfaB04G021310/DfaA01G011570/DfaC04G017100/DfaA04G017440/DfaA11G000950/DfaA02G007420	7
GO:0009834	BP	GO:0009834	plant-type secondary cell wall biogenesis	11/1318	189/24542	0.436264	1	0.921053	DfaA01G004750/DfaC01G001860/DfaA02G015980/DfaC08G001410/DfaB04G021190/DfaC04G017030/DfaC01G009590/DfaB01G002230/DfaA04G017320/DfaC02G000630/DfaB01G004570	11
GO:0048581	BP	GO:0048581	negative regulation of post-embryonic development	15/1318	262/24542	0.437216	1	0.921053	DfaA04G017500/DfaC01G021930/DfaB06G014970/Dfa0G056500/DfaC08G021700/DfaA11G009110/DfaC03G012780/DfaA01G012620/DfaA11G013650/DfaC01G017330/DfaA03G013020/DfaB10G009100/DfaB04G013600/Dfa0G029880/DfaB01G012430	15
GO:0002218	BP	GO:0002218	activation of innate immune response	10/1318	171/24542	0.437438	1	0.921053	DfaB04G015940/DfaB08G016100/DfaA02G004150/DfaA04G013320/DfaC04G012740/DfaC03G014890/DfaB04G019970/DfaA03G017200/DfaA01G004020/DfaA02G010520	10
GO:0007015	BP	GO:0007015	actin filament organization	10/1318	171/24542	0.437438	1	0.921053	DfaB08G007850/Dfa0G073610/DfaA06G009020/DfaA03G017080/Dfa0G077500/DfaA03G020980/DfaA01G003900/DfaA08G006900/DfaC04G002940/DfaB01G003730	10
GO:0070201	BP	GO:0070201	regulation of establishment of protein localization	10/1318	171/24542	0.437438	1	0.921053	DfaC09G004780/DfaB08G000650/DfaB08G001350/DfaC01G023540/DfaA02G011750/DfaB09G002290/DfaB01G010580/DfaA04G014040/DfaA07G011450/DfaA04G016150	10
GO:0016444	BP	GO:0016444	somatic cell DNA recombination	3/1318	45/24542	0.437709	1	0.921053	DfaA02G001430/Dfa0G071180/DfaA02G009190	3
GO:0051091	BP	GO:0051091	positive regulation of DNA-binding transcription factor activity	3/1318	45/24542	0.437709	1	0.921053	DfaA08G010740/DfaC06G014860/DfaA01G018150	3
GO:1903362	BP	GO:1903362	regulation of cellular protein catabolic process	8/1318	135/24542	0.439569	1	0.921053	DfaC09G004780/DfaB08G000650/DfaC08G010050/DfaB08G001350/DfaA03G021380/DfaA02G011750/DfaB09G002290/DfaC03G012820	8
GO:1900140	BP	GO:1900140	regulation of seedling development	13/1318	226/24542	0.440162	1	0.921053	Dfa0G027480/DfaB08G016400/DfaA12G006850/DfaA03G016790/DfaA01G011570/DfaA04G019000/DfaC08G021700/DfaC03G019680/DfaB06G006450/DfaB03G016150/DfaA01G021980/DfaA07G011400/DfaC05G006920	13
GO:0042775	BP	GO:0042775	mitochondrial ATP synthesis coupled electron transport	4/1318	63/24542	0.440391	1	0.921053	DfaB06G012910/DfaB06G012320/DfaC11G007900/DfaC02G007010	4
GO:0045321	BP	GO:0045321	leukocyte activation	4/1318	63/24542	0.440391	1	0.921053	DfaA01G004750/DfaC01G009590/DfaA02G009190/DfaB01G004570	4
GO:0009741	BP	GO:0009741	response to brassinosteroid	15/1318	263/24542	0.443097	1	0.921053	DfaC08G000450/DfaC01G021930/Dfa0G056500/DfaA01G011570/DfaA01G023570/DfaA10G007910/DfaA11G014660/DfaA01G012620/DfaA03G019030/DfaA05G001080/DfaA08G015350/DfaC01G017330/DfaA05G011960/Dfa0G029880/DfaB01G012430	15
GO:0090351	BP	GO:0090351	seedling development	26/1318	465/24542	0.444727	1	0.921053	Dfa0G027480/DfaB08G016400/DfaA12G006850/DfaA03G016790/DfaB05G013240/DfaC08G011880/DfaA01G011570/DfaB08G023690/DfaC08G021200/DfaA04G019000/DfaC08G021700/DfaC03G016070/DfaC05G003150/DfaA03G006430/DfaC03G019680/DfaA09G003570/DfaA11G014660/DfaA08G008240/DfaB06G006450/DfaB03G016150/DfaC08G020440/DfaA01G021980/Dfa0G024100/DfaA07G011400/DfaC05G006920/DfaB02G009100	26
GO:0071407	BP	GO:0071407	cellular response to organic cyclic compound	25/1318	447/24542	0.446408	1	0.921053	DfaC08G000450/DfaB01G009300/Dfa0G053020/Dfa0G056500/DfaB01G013740/DfaC07G002660/DfaC01G012860/DfaA01G011570/DfaB08G019510/DfaA01G023570/DfaB02G017310/DfaA11G014660/DfaA08G019850/DfaC08G014170/DfaA08G011530/DfaA08G015350/DfaA05G011960/DfaC06G014860/DfaA01G018150/DfaB01G028160/DfaB06G000790/DfaC08G020090/DfaA08G006150/DfaA02G010520/DfaB08G006960	25
GO:0000463	BP	GO:0000463	maturation of LSU-rRNA from tricistronic rRNA transcript (SSU-rRNA, 5.8S rRNA, LSU-rRNA)	2/1318	28/24542	0.448141	1	0.921053	DfaB08G020960/DfaA06G002700	2
GO:0009396	BP	GO:0009396	folic acid-containing compound biosynthetic process	2/1318	28/24542	0.448141	1	0.921053	DfaC07G011180/DfaC07G011170	2
GO:0034767	BP	GO:0034767	positive regulation of ion transmembrane transport	2/1318	28/24542	0.448141	1	0.921053	DfaC01G005460/DfaA03G013020	2
GO:0036473	BP	GO:0036473	cell death in response to oxidative stress	2/1318	28/24542	0.448141	1	0.921053	DfaA11G014450/DfaA03G013020	2
GO:0046653	BP	GO:0046653	tetrahydrofolate metabolic process	2/1318	28/24542	0.448141	1	0.921053	DfaC07G011180/DfaC07G011170	2
GO:0048832	BP	GO:0048832	specification of plant organ number	2/1318	28/24542	0.448141	1	0.921053	DfaA03G021260/DfaB05G012070	2
GO:0048833	BP	GO:0048833	specification of floral organ number	2/1318	28/24542	0.448141	1	0.921053	DfaA03G021260/DfaB05G012070	2
GO:0048871	BP	GO:0048871	multicellular organismal homeostasis	2/1318	28/24542	0.448141	1	0.921053	DfaC09G011430/DfaB04G011490	2
GO:0055071	BP	GO:0055071	manganese ion homeostasis	2/1318	28/24542	0.448141	1	0.921053	Dfa0G082940/DfaB02G006270	2
GO:0061647	BP	GO:0061647	histone H3-K9 modification	2/1318	28/24542	0.448141	1	0.921053	DfaB08G000400/DfaB08G001710	2
GO:0070816	BP	GO:0070816	phosphorylation of RNA polymerase II C-terminal domain	2/1318	28/24542	0.448141	1	0.921053	DfaB03G001460/DfaB04G022700	2
GO:1900458	BP	GO:1900458	negative regulation of brassinosteroid mediated signaling pathway	2/1318	28/24542	0.448141	1	0.921053	DfaC08G000450/DfaA05G011960	2
GO:1904591	BP	GO:1904591	positive regulation of protein import	2/1318	28/24542	0.448141	1	0.921053	DfaA07G011450/DfaA04G016150	2
GO:0006644	BP	GO:0006644	phospholipid metabolic process	21/1318	374/24542	0.448689	1	0.921053	DfaB01G014560/DfaC06G004580/DfaC09G005820/DfaB10G007030/DfaA08G004040/DfaC03G012870/DfaA02G006010/DfaC07G008830/DfaB02G001290/DfaA02G002850/DfaC04G005690/DfaC01G016530/DfaA03G010820/DfaA01G014350/DfaA02G007820/DfaA01G015900/DfaC01G018970/DfaC04G002940/DfaB01G010580/DfaB11G011480/DfaA01G004340	21
GO:0009910	BP	GO:0009910	negative regulation of flower development	7/1318	118/24542	0.449244	1	0.921053	DfaB06G014970/DfaA01G012620/DfaA11G013650/DfaC01G017330/DfaB10G009100/Dfa0G029880/DfaB01G012430	7
GO:0009909	BP	GO:0009909	regulation of flower development	23/1318	411/24542	0.449911	1	0.921053	DfaA02G004770/DfaB03G025180/DfaA04G014010/DfaB06G014970/DfaA01G011570/DfaC01G023570/DfaC01G005460/DfaC03G016070/DfaA06G010110/DfaA04G014810/DfaB02G016060/DfaA01G012620/DfaC06G015070/DfaA11G013650/DfaC01G017330/DfaC04G014210/Dfa0G006710/DfaC03G007360/Dfa0G032780/DfaB10G009100/Dfa0G029880/DfaC11G012610/DfaB01G012430	23
GO:0017000	BP	GO:0017000	antibiotic biosynthetic process	3/1318	46/24542	0.452006	1	0.921053	DfaB04G019970/DfaA11G012200/DfaC05G001390	3
GO:0005991	BP	GO:0005991	trehalose metabolic process	4/1318	64/24542	0.452446	1	0.921053	DfaC06G007400/DfaA06G004480/DfaA07G012540/DfaB04G016610	4
GO:0006778	BP	GO:0006778	porphyrin-containing compound metabolic process	9/1318	155/24542	0.453941	1	0.921053	DfaA08G011250/DfaA09G006680/DfaC09G005550/DfaB01G027800/DfaA05G016880/DfaC08G014520/DfaC06G014610/DfaC04G004860/Dfa0G020680	9
GO:0033013	BP	GO:0033013	tetrapyrrole metabolic process	9/1318	155/24542	0.453941	1	0.921053	DfaA08G011250/DfaA09G006680/DfaC09G005550/DfaB01G027800/DfaA05G016880/DfaC08G014520/DfaC06G014610/DfaC04G004860/Dfa0G020680	9
GO:0051606	BP	GO:0051606	detection of stimulus	9/1318	155/24542	0.453941	1	0.921053	DfaA06G005500/DfaA01G011570/DfaB09G007060/DfaC03G019680/DfaA03G023120/DfaB06G006450/DfaA11G014450/DfaA03G013020/DfaC03G020130	9
GO:0000023	BP	GO:0000023	maltose metabolic process	1/1318	11/24542	0.455193	1	0.921053	DfaC09G003040	1
GO:0000256	BP	GO:0000256	allantoin catabolic process	1/1318	11/24542	0.455193	1	0.921053	DfaB11G003030	1
GO:0000707	BP	GO:0000707	meiotic DNA recombinase assembly	1/1318	11/24542	0.455193	1	0.921053	DfaC03G011420	1
GO:0006983	BP	GO:0006983	ER overload response	1/1318	11/24542	0.455193	1	0.921053	DfaB03G001040	1
GO:0007224	BP	GO:0007224	smoothened signaling pathway	1/1318	11/24542	0.455193	1	0.921053	DfaC08G011240	1
GO:0008295	BP	GO:0008295	spermidine biosynthetic process	1/1318	11/24542	0.455193	1	0.921053	DfaC05G012580	1
GO:0008589	BP	GO:0008589	regulation of smoothened signaling pathway	1/1318	11/24542	0.455193	1	0.921053	DfaC08G011240	1
GO:0009162	BP	GO:0009162	deoxyribonucleoside monophosphate metabolic process	1/1318	11/24542	0.455193	1	0.921053	DfaB10G003930	1
GO:0010135	BP	GO:0010135	ureide metabolic process	1/1318	11/24542	0.455193	1	0.921053	DfaB11G003030	1
GO:0010136	BP	GO:0010136	ureide catabolic process	1/1318	11/24542	0.455193	1	0.921053	DfaB11G003030	1
GO:0010171	BP	GO:0010171	body morphogenesis	1/1318	11/24542	0.455193	1	0.921053	DfaB06G014810	1
GO:0018126	BP	GO:0018126	protein hydroxylation	1/1318	11/24542	0.455193	1	0.921053	DfaB06G014810	1
GO:0019511	BP	GO:0019511	peptidyl-proline hydroxylation	1/1318	11/24542	0.455193	1	0.921053	DfaB06G014810	1
GO:0030970	BP	GO:0030970	retrograde protein transport, ER to cytosol	1/1318	11/24542	0.455193	1	0.921053	DfaA02G011750	1
GO:0032049	BP	GO:0032049	cardiolipin biosynthetic process	1/1318	11/24542	0.455193	1	0.921053	DfaB01G010580	1
GO:0034052	BP	GO:0034052	positive regulation of plant-type hypersensitive response	1/1318	11/24542	0.455193	1	0.921053	DfaB06G011740	1
GO:0034410	BP	GO:0034410	cell wall beta-glucan biosynthetic process	1/1318	11/24542	0.455193	1	0.921053	Dfa0G044490	1
GO:0042632	BP	GO:0042632	cholesterol homeostasis	1/1318	11/24542	0.455193	1	0.921053	DfaA09G003400	1
GO:0043335	BP	GO:0043335	protein unfolding	1/1318	11/24542	0.455193	1	0.921053	DfaB02G003620	1
GO:0043605	BP	GO:0043605	cellular amide catabolic process	1/1318	11/24542	0.455193	1	0.921053	DfaB11G003030	1
GO:0048457	BP	GO:0048457	floral whorl morphogenesis	1/1318	11/24542	0.455193	1	0.921053	DfaB01G007390	1
GO:0052324	BP	GO:0052324	plant-type cell wall cellulose biosynthetic process	1/1318	11/24542	0.455193	1	0.921053	Dfa0G044490	1
GO:0055092	BP	GO:0055092	sterol homeostasis	1/1318	11/24542	0.455193	1	0.921053	DfaA09G003400	1
GO:0071452	BP	GO:0071452	cellular response to singlet oxygen	1/1318	11/24542	0.455193	1	0.921053	DfaA03G013020	1
GO:0071465	BP	GO:0071465	cellular response to desiccation	1/1318	11/24542	0.455193	1	0.921053	DfaC08G014140	1
GO:0090306	BP	GO:0090306	meiotic spindle assembly	1/1318	11/24542	0.455193	1	0.921053	DfaC05G013810	1
GO:0098719	BP	GO:0098719	sodium ion import across plasma membrane	1/1318	11/24542	0.455193	1	0.921053	DfaA10G000170	1
GO:0110126	BP	GO:0110126	phloem loading	1/1318	11/24542	0.455193	1	0.921053	DfaB08G020550	1
GO:1903513	BP	GO:1903513	endoplasmic reticulum to cytosol transport	1/1318	11/24542	0.455193	1	0.921053	DfaA02G011750	1
GO:2001025	BP	GO:2001025	positive regulation of response to drug	1/1318	11/24542	0.455193	1	0.921053	DfaB02G017310	1
GO:2001040	BP	GO:2001040	positive regulation of cellular response to drug	1/1318	11/24542	0.455193	1	0.921053	DfaB02G017310	1
GO:2001244	BP	GO:2001244	positive regulation of intrinsic apoptotic signaling pathway	1/1318	11/24542	0.455193	1	0.921053	DfaA02G011750	1
GO:0008285	BP	GO:0008285	negative regulation of cell population proliferation	8/1318	137/24542	0.455956	1	0.921053	DfaA07G007390/DfaC08G001200/DfaB08G000450/DfaC01G005460/DfaA01G022620/DfaA05G016750/DfaB04G021110/DfaB08G001650	8
GO:0016999	BP	GO:0016999	antibiotic metabolic process	10/1318	174/24542	0.459249	1	0.921053	DfaB06G012320/DfaB02G017310/DfaC03G010300/DfaA08G010240/DfaA07G017580/DfaB04G019970/DfaC04G011460/DfaA11G012200/DfaC08G013730/DfaC05G001390	10
GO:0021700	BP	GO:0021700	developmental maturation	25/1318	450/24542	0.45997	1	0.921053	Dfa0G027480/DfaC04G018020/DfaA04G018340/DfaB10G010260/DfaB01G001590/Dfa0G073610/Dfa0G033400/DfaB02G009540/DfaB12G000910/DfaC01G005460/DfaA08G001380/DfaB05G010100/DfaB08G019430/DfaA05G004920/DfaA11G014660/Dfa0G023050/DfaB06G014910/DfaA08G015350/DfaC04G013360/DfaB01G023780/DfaA04G017310/DfaA01G022960/DfaC11G012220/DfaB05G003160/DfaA11G014910	25
GO:0006164	BP	GO:0006164	purine nucleotide biosynthetic process	15/1318	266/24542	0.460719	1	0.921053	DfaB03G002240/DfaB01G001590/DfaC01G003090/DfaC02G013190/DfaA11G014680/DfaA12G021750/DfaA06G005770/DfaC11G007900/DfaA05G002790/DfaA11G016590/Dfa0G003670/DfaA02G013060/DfaC04G018380/DfaB10G003930/DfaB06G015110	15
GO:0048545	BP	GO:0048545	response to steroid hormone	9/1318	156/24542	0.461612	1	0.921053	DfaC08G000450/DfaA01G011570/DfaA01G023570/DfaA11G014660/DfaA08G015350/DfaA05G011960/DfaC06G014860/DfaA01G018150/DfaC01G008070	9
GO:0050777	BP	GO:0050777	negative regulation of immune response	5/1318	83/24542	0.462325	1	0.921053	DfaB07G010180/DfaB06G011740/DfaA06G005730/DfaB06G006070/Dfa0G044490	5
GO:0000291	BP	GO:0000291	nuclear-transcribed mRNA catabolic process, exonucleolytic	3/1318	47/24542	0.466151	1	0.921053	DfaC04G018720/DfaA04G019080/DfaA03G024220	3
GO:0010072	BP	GO:0010072	primary shoot apical meristem specification	3/1318	47/24542	0.466151	1	0.921053	DfaA12G014530/DfaA03G024220/DfaA07G003320	3
GO:0055074	BP	GO:0055074	calcium ion homeostasis	3/1318	47/24542	0.466151	1	0.921053	DfaA09G003400/DfaA02G011750/DfaA03G013020	3
GO:0009407	BP	GO:0009407	toxin catabolic process	2/1318	29/24542	0.466346	1	0.921053	DfaC11G017800/DfaA10G007950	2
GO:0035082	BP	GO:0035082	axoneme assembly	2/1318	29/24542	0.466346	1	0.921053	DfaC02G006820/DfaA06G008680	2
GO:0043266	BP	GO:0043266	regulation of potassium ion transport	2/1318	29/24542	0.466346	1	0.921053	DfaC01G005460/DfaC09G001620	2
GO:0043270	BP	GO:0043270	positive regulation of ion transport	2/1318	29/24542	0.466346	1	0.921053	DfaC01G005460/DfaA03G013020	2
GO:0046184	BP	GO:0046184	aldehyde biosynthetic process	2/1318	29/24542	0.466346	1	0.921053	DfaA03G001360/DfaB03G001260	2
GO:0051972	BP	GO:0051972	regulation of telomerase activity	2/1318	29/24542	0.466346	1	0.921053	DfaC04G009870/DfaB04G013140	2
GO:0072523	BP	GO:0072523	purine-containing compound catabolic process	2/1318	29/24542	0.466346	1	0.921053	DfaC06G016490/DfaB11G003030	2
GO:0090481	BP	GO:0090481	pyrimidine nucleotide-sugar transmembrane transport	2/1318	29/24542	0.466346	1	0.921053	DfaB11G006160/DfaC11G007410	2
GO:0048469	BP	GO:0048469	cell maturation	15/1318	267/24542	0.466581	1	0.921053	DfaC04G018020/DfaA04G018340/DfaB01G001590/Dfa0G073610/Dfa0G033400/DfaB02G009540/DfaA08G001380/DfaA05G004920/Dfa0G023050/DfaC04G013360/DfaB01G023780/DfaA04G017310/DfaA01G022960/DfaC11G012220/DfaB05G003160	15
GO:0006165	BP	GO:0006165	nucleoside diphosphate phosphorylation	6/1318	102/24542	0.469682	1	0.921053	DfaB01G001590/DfaC01G003090/DfaC02G013190/DfaA11G016590/DfaA02G013060/DfaC04G018380	6
GO:0044036	BP	GO:0044036	cell wall macromolecule metabolic process	16/1318	286/24542	0.469851	1	0.921053	DfaA01G004750/DfaB03G021440/DfaA05G004920/DfaA02G015980/DfaB01G030760/DfaC08G001410/DfaB04G021190/DfaC04G017030/DfaC01G009590/DfaB01G002230/DfaA08G000600/DfaA04G017320/DfaC02G000630/DfaC11G012220/DfaB01G004570/Dfa0G044490	16
GO:0009845	BP	GO:0009845	seed germination	24/1318	434/24542	0.4712	1	0.921053	Dfa0G027480/DfaB08G016400/DfaA12G006850/DfaA03G016790/DfaB05G013240/DfaC08G011880/DfaB08G023690/DfaC08G021200/DfaA04G019000/DfaC08G021700/DfaC03G016070/DfaC05G003150/DfaA03G006430/DfaC03G019680/DfaA09G003570/DfaA11G014660/DfaA08G008240/DfaB06G006450/DfaB03G016150/DfaC08G020440/DfaA01G021980/Dfa0G024100/DfaA07G011400/DfaC05G006920	24
GO:0051494	BP	GO:0051494	negative regulation of cytoskeleton organization	5/1318	84/24542	0.472825	1	0.921053	Dfa0G073610/DfaA06G009020/DfaA03G017080/DfaA01G003900/DfaB01G003730	5
GO:0052548	BP	GO:0052548	regulation of endopeptidase activity	5/1318	84/24542	0.472825	1	0.921053	DfaB08G016400/DfaA12G006850/DfaB12G003850/Dfa0G070350/DfaA02G011750	5
GO:1902904	BP	GO:1902904	negative regulation of supramolecular fiber organization	5/1318	84/24542	0.472825	1	0.921053	Dfa0G073610/DfaA06G009020/DfaA03G017080/DfaA01G003900/DfaB01G003730	5
GO:0010029	BP	GO:0010029	regulation of seed germination	12/1318	213/24542	0.47461	1	0.921053	Dfa0G027480/DfaB08G016400/DfaA12G006850/DfaA03G016790/DfaA04G019000/DfaC08G021700/DfaC03G019680/DfaB06G006450/DfaB03G016150/DfaA01G021980/DfaA07G011400/DfaC05G006920	12
GO:0035967	BP	GO:0035967	cellular response to topologically incorrect protein	7/1318	121/24542	0.475523	1	0.921053	DfaA11G004670/DfaA04G012620/DfaB11G016860/DfaA11G017490/DfaB04G015270/DfaB11G006160/DfaB11G004700	7
GO:0009696	BP	GO:0009696	salicylic acid metabolic process	4/1318	66/24542	0.476289	1	0.921053	DfaC01G001100/DfaC04G011460/DfaA11G012200/DfaC05G001390	4
GO:0030100	BP	GO:0030100	regulation of endocytosis	4/1318	66/24542	0.476289	1	0.921053	DfaA03G017080/DfaA08G011530/DfaB06G002310/DfaA08G012000	4
GO:0048236	BP	GO:0048236	plant-type sporogenesis	4/1318	66/24542	0.476289	1	0.921053	DfaA05G012770/DfaA05G000970/DfaA08G015350/DfaA09G000390	4
GO:0051050	BP	GO:0051050	positive regulation of transport	9/1318	158/24542	0.476892	1	0.921053	DfaC01G005460/DfaC01G023540/DfaA02G011750/DfaA03G013020/DfaA04G014040/DfaB09G005760/DfaA08G012000/DfaA07G011450/DfaA04G016150	9
GO:0080135	BP	GO:0080135	regulation of cellular response to stress	11/1318	195/24542	0.477647	1	0.921053	DfaB11G005530/DfaC08G004310/DfaA09G006680/DfaC03G006000/DfaC06G010020/DfaB06G011740/Dfa0G051920/DfaA03G021380/DfaA02G011750/DfaA04G015200/DfaA11G005210	11
GO:0052545	BP	GO:0052545	callose localization	6/1318	103/24542	0.479149	1	0.921053	DfaC05G009990/DfaA08G025360/DfaA08G025370/Dfa0G014170/DfaA05G004260/DfaB05G003160	6
GO:0009081	BP	GO:0009081	branched-chain amino acid metabolic process	3/1318	48/24542	0.480131	1	0.921053	DfaC11G014900/DfaA12G001620/Dfa0G020680	3
GO:0046503	BP	GO:0046503	glycerolipid catabolic process	3/1318	48/24542	0.480131	1	0.921053	DfaC08G021700/DfaA03G010820/DfaA04G016170	3
GO:0072348	BP	GO:0072348	sulfur compound transport	3/1318	48/24542	0.480131	1	0.921053	DfaC07G006030/DfaA07G013700/DfaB08G020550	3
GO:1903959	BP	GO:1903959	regulation of anion transmembrane transport	3/1318	48/24542	0.480131	1	0.921053	DfaC09G001760/DfaC11G011210/DfaA03G013020	3
GO:0090697	BP	GO:0090697	post-embryonic plant organ morphogenesis	18/1318	325/24542	0.481033	1	0.921053	DfaA04G017500/DfaA02G008080/DfaB04G021310/DfaA01G011570/DfaA03G021260/DfaC04G017100/DfaA04G017440/DfaA05G001100/DfaA11G000950/DfaC01G007520/DfaA02G007420/DfaB06G007510/DfaC02G007510/DfaA01G025110/DfaA03G024900/DfaB02G008600/DfaB03G025150/DfaC11G014380	18
GO:0065002	BP	GO:0065002	intracellular protein transmembrane transport	12/1318	214/24542	0.481163	1	0.921053	DfaA07G018040/DfaC01G008080/DfaA09G008430/DfaB06G009680/DfaC01G007950/DfaA02G000910/DfaA05G003050/DfaB09G005760/DfaA06G009830/DfaA08G024870/DfaA07G011450/DfaA12G020110	12
GO:0010054	BP	GO:0010054	trichoblast differentiation	15/1318	270/24542	0.484118	1	0.921053	DfaC04G018020/DfaA04G018340/DfaB01G001590/Dfa0G073610/Dfa0G033400/DfaB02G009540/DfaA08G001380/DfaA05G004920/Dfa0G023050/DfaC04G013360/DfaB01G023780/DfaA04G017310/DfaA01G022960/DfaC11G012220/DfaB05G003160	15
GO:0009616	BP	GO:0009616	RNAi-mediated antiviral immune response	2/1318	30/24542	0.484189	1	0.921053	DfaC11G013860/DfaC08G020090	2
GO:0010929	BP	GO:0010929	positive regulation of auxin mediated signaling pathway	2/1318	30/24542	0.484189	1	0.921053	Dfa0G056500/DfaB06G000790	2
GO:0046113	BP	GO:0046113	nucleobase catabolic process	2/1318	30/24542	0.484189	1	0.921053	DfaB11G003030/DfaC03G012810	2
GO:0052018	BP	GO:0052018	modulation by symbiont of RNA levels in host	2/1318	30/24542	0.484189	1	0.921053	DfaC11G013860/DfaC08G020090	2
GO:0070301	BP	GO:0070301	cellular response to hydrogen peroxide	2/1318	30/24542	0.484189	1	0.921053	DfaA01G015570/DfaB02G017310	2
GO:0070726	BP	GO:0070726	cell wall assembly	2/1318	30/24542	0.484189	1	0.921053	DfaA11G010780/DfaA08G023350	2
GO:0071668	BP	GO:0071668	plant-type cell wall assembly	2/1318	30/24542	0.484189	1	0.921053	DfaA11G010780/DfaA08G023350	2
GO:0010928	BP	GO:0010928	regulation of auxin mediated signaling pathway	7/1318	122/24542	0.484212	1	0.921053	Dfa0G056500/DfaC03G018570/DfaA03G021220/DfaB06G000790/DfaB03G025150/DfaA01G022960/DfaA07G017950	7
GO:0000212	BP	GO:0000212	meiotic spindle organization	1/1318	12/24542	0.484465	1	0.921053	DfaC05G013810	1
GO:0000729	BP	GO:0000729	DNA double-strand break processing	1/1318	12/24542	0.484465	1	0.921053	DfaA12G019670	1
GO:0006984	BP	GO:0006984	ER-nucleus signaling pathway	1/1318	12/24542	0.484465	1	0.921053	DfaB03G001040	1
GO:0007411	BP	GO:0007411	axon guidance	1/1318	12/24542	0.484465	1	0.921053	DfaC02G012680	1
GO:0009988	BP	GO:0009988	cell-cell recognition	1/1318	12/24542	0.484465	1	0.921053	DfaC11G009050	1
GO:0010117	BP	GO:0010117	photoprotection	1/1318	12/24542	0.484465	1	0.921053	DfaA03G013020	1
GO:0010450	BP	GO:0010450	inflorescence meristem growth	1/1318	12/24542	0.484465	1	0.921053	DfaA03G021260	1
GO:0015970	BP	GO:0015970	guanosine tetraphosphate biosynthetic process	1/1318	12/24542	0.484465	1	0.921053	DfaA06G005770	1
GO:0031268	BP	GO:0031268	pseudopodium organization	1/1318	12/24542	0.484465	1	0.921053	DfaC04G002940	1
GO:0031279	BP	GO:0031279	regulation of cyclase activity	1/1318	12/24542	0.484465	1	0.921053	DfaC04G002940	1
GO:0031468	BP	GO:0031468	nuclear membrane reassembly	1/1318	12/24542	0.484465	1	0.921053	DfaC07G010900	1
GO:0034036	BP	GO:0034036	purine ribonucleoside bisphosphate biosynthetic process	1/1318	12/24542	0.484465	1	0.921053	DfaA06G005770	1
GO:0035249	BP	GO:0035249	synaptic transmission, glutamatergic	1/1318	12/24542	0.484465	1	0.921053	DfaA08G012000	1
GO:0046676	BP	GO:0046676	negative regulation of insulin secretion	1/1318	12/24542	0.484465	1	0.921053	DfaB01G010580	1
GO:0046888	BP	GO:0046888	negative regulation of hormone secretion	1/1318	12/24542	0.484465	1	0.921053	DfaB01G010580	1
GO:0050805	BP	GO:0050805	negative regulation of synaptic transmission	1/1318	12/24542	0.484465	1	0.921053	DfaA08G012000	1
GO:0051966	BP	GO:0051966	regulation of synaptic transmission, glutamatergic	1/1318	12/24542	0.484465	1	0.921053	DfaA08G012000	1
GO:0051967	BP	GO:0051967	negative regulation of synaptic transmission, glutamatergic	1/1318	12/24542	0.484465	1	0.921053	DfaA08G012000	1
GO:0080006	BP	GO:0080006	internode patterning	1/1318	12/24542	0.484465	1	0.921053	DfaB01G007390	1
GO:0090278	BP	GO:0090278	negative regulation of peptide hormone secretion	1/1318	12/24542	0.484465	1	0.921053	DfaB01G010580	1
GO:0097485	BP	GO:0097485	neuron projection guidance	1/1318	12/24542	0.484465	1	0.921053	DfaC02G012680	1
GO:2000378	BP	GO:2000378	negative regulation of reactive oxygen species metabolic process	1/1318	12/24542	0.484465	1	0.921053	DfaB09G005760	1
GO:0001775	BP	GO:0001775	cell activation	4/1318	67/24542	0.488061	1	0.921053	DfaA01G004750/DfaC01G009590/DfaA02G009190/DfaB01G004570	4
GO:0010951	BP	GO:0010951	negative regulation of endopeptidase activity	4/1318	67/24542	0.488061	1	0.921053	DfaB08G016400/DfaA12G006850/DfaB12G003850/Dfa0G070350	4
GO:0046351	BP	GO:0046351	disaccharide biosynthetic process	4/1318	67/24542	0.488061	1	0.921053	DfaC06G007400/DfaA06G004480/DfaA07G012540/DfaC09G003040	4
GO:0042538	BP	GO:0042538	hyperosmotic salinity response	8/1318	141/24542	0.488439	1	0.921053	DfaA05G000900/DfaA11G014680/DfaC08G013980/DfaA09G000460/DfaC07G011490/DfaC11G000600/DfaB09G000170/DfaB01G024910	8
GO:0009166	BP	GO:0009166	nucleotide catabolic process	6/1318	104/24542	0.488564	1	0.921053	DfaB01G001590/DfaC01G003090/DfaC02G013190/DfaA11G016590/DfaA02G013060/DfaC04G018380	6
GO:0000919	BP	GO:0000919	cell plate assembly	3/1318	49/24542	0.493936	1	0.921053	Dfa0G052100/DfaC09G005140/DfaB03G004480	3
GO:0016925	BP	GO:0016925	protein sumoylation	3/1318	49/24542	0.493936	1	0.921053	Dfa0G043950/DfaB08G002120/Dfa0G057610	3
GO:0042744	BP	GO:0042744	hydrogen peroxide catabolic process	3/1318	49/24542	0.493936	1	0.921053	DfaB02G017310/DfaC03G010300/DfaA07G017580	3
GO:0044550	BP	GO:0044550	secondary metabolite biosynthetic process	24/1318	439/24542	0.494182	1	0.921053	DfaA07G003120/DfaB03G003100/DfaB02G010510/DfaB06G006020/DfaC08G006680/DfaB08G016220/DfaA08G027630/DfaA11G016070/DfaA08G027580/DfaA08G015460/DfaA03G003390/DfaA12G001620/DfaA02G002630/DfaA08G027640/DfaC04G011460/Dfa0G014170/DfaB04G011490/DfaC11G007040/DfaA09G008530/DfaC02G008890/DfaA02G010300/DfaA08G006150/DfaB02G004450/DfaB08G006960	24
GO:0045088	BP	GO:0045088	regulation of innate immune response	20/1318	365/24542	0.495948	1	0.921053	DfaC08G001340/DfaA09G006680/DfaB04G015940/DfaB11G003850/DfaB08G016100/DfaB06G011740/DfaC08G002960/DfaA02G004150/DfaA04G013320/DfaC01G001100/DfaC04G012740/DfaC03G014890/DfaB04G019970/DfaA03G017200/DfaA01G004020/Dfa0G014170/DfaA03G013020/DfaB01G028160/DfaB11G002000/DfaA02G010520	20
GO:0009960	BP	GO:0009960	endosperm development	4/1318	68/24542	0.499722	1	0.921053	DfaC11G013970/DfaC08G021200/DfaC06G012220/DfaB06G007590	4
GO:0055088	BP	GO:0055088	lipid homeostasis	7/1318	124/24542	0.501463	1	0.921053	DfaA01G011570/DfaA09G003400/DfaA11G010780/DfaA03G019410/DfaA04G016170/DfaB07G010730/DfaC05G006920	7
GO:0009942	BP	GO:0009942	longitudinal axis specification	2/1318	31/24542	0.501656	1	0.921053	DfaC06G012220/DfaB06G007590	2
GO:0042559	BP	GO:0042559	pteridine-containing compound biosynthetic process	2/1318	31/24542	0.501656	1	0.921053	DfaC07G011180/DfaC07G011170	2
GO:0043928	BP	GO:0043928	exonucleolytic catabolism of deadenylated mRNA	2/1318	31/24542	0.501656	1	0.921053	DfaC04G018720/DfaA04G019080	2
GO:0015718	BP	GO:0015718	monocarboxylic acid transport	5/1318	87/24542	0.503902	1	0.921053	DfaC04G013790/DfaB05G010100/DfaA11G010780/DfaC01G002160/DfaB03G017570	5
GO:0000086	BP	GO:0000086	G2/M transition of mitotic cell cycle	3/1318	50/24542	0.507556	1	0.921053	DfaA04G017500/DfaA04G014000/Dfa0G026580	3
GO:0044403	BP	GO:0044403	biological process involved in symbiotic interaction	21/1318	386/24542	0.5077	1	0.921053	DfaB12G000030/DfaB01G009300/DfaA09G006680/DfaC07G002660/DfaB08G019510/Dfa0G082860/DfaC11G013860/DfaB02G017310/DfaB06G011740/DfaA08G019850/DfaB04G019950/DfaA02G004150/DfaA07G016190/DfaA03G024220/DfaB12G000010/DfaB11G017890/DfaA07G017580/DfaA01G004020/DfaC05G001390/DfaB03G022860/DfaC08G020090	21
GO:0071695	BP	GO:0071695	anatomical structure maturation	22/1318	405/24542	0.509353	1	0.921053	Dfa0G027480/DfaC04G018020/DfaA04G018340/DfaB10G010260/DfaB01G001590/Dfa0G073610/Dfa0G033400/DfaB02G009540/DfaB12G000910/DfaC01G005460/DfaA08G001380/DfaB08G019430/DfaA05G004920/DfaA11G014660/Dfa0G023050/DfaC04G013360/DfaB01G023780/DfaA04G017310/DfaA01G022960/DfaC11G012220/DfaB05G003160/DfaA11G014910	22
GO:0002253	BP	GO:0002253	activation of immune response	10/1318	181/24542	0.509515	1	0.921053	DfaB04G015940/DfaB08G016100/DfaA02G004150/DfaA04G013320/DfaC04G012740/DfaC03G014890/DfaB04G019970/DfaA03G017200/DfaA01G004020/DfaA02G010520	10
GO:0009688	BP	GO:0009688	abscisic acid biosynthetic process	4/1318	69/24542	0.511268	1	0.921053	DfaB09G003400/DfaA09G003780/DfaB04G011490/DfaC09G006000	4
GO:0043289	BP	GO:0043289	apocarotenoid biosynthetic process	4/1318	69/24542	0.511268	1	0.921053	DfaB09G003400/DfaA09G003780/DfaB04G011490/DfaC09G006000	4
GO:1902645	BP	GO:1902645	tertiary alcohol biosynthetic process	4/1318	69/24542	0.511268	1	0.921053	DfaB09G003400/DfaA09G003780/DfaB04G011490/DfaC09G006000	4
GO:0003341	BP	GO:0003341	cilium movement	1/1318	13/24542	0.512164	1	0.921053	DfaA06G008680	1
GO:0006544	BP	GO:0006544	glycine metabolic process	1/1318	13/24542	0.512164	1	0.921053	DfaB04G014580	1
GO:0006646	BP	GO:0006646	phosphatidylethanolamine biosynthetic process	1/1318	13/24542	0.512164	1	0.921053	DfaC01G016530	1
GO:0006687	BP	GO:0006687	glycosphingolipid metabolic process	1/1318	13/24542	0.512164	1	0.921053	Dfa0G044130	1
GO:0010161	BP	GO:0010161	red light signaling pathway	1/1318	13/24542	0.512164	1	0.921053	DfaA02G009820	1
GO:0010597	BP	GO:0010597	green leaf volatile biosynthetic process	1/1318	13/24542	0.512164	1	0.921053	DfaC04G008180	1
GO:0015936	BP	GO:0015936	coenzyme A metabolic process	1/1318	13/24542	0.512164	1	0.921053	DfaA11G014680	1
GO:0015937	BP	GO:0015937	coenzyme A biosynthetic process	1/1318	13/24542	0.512164	1	0.921053	DfaA11G014680	1
GO:0019184	BP	GO:0019184	nonribosomal peptide biosynthetic process	1/1318	13/24542	0.512164	1	0.921053	DfaA12G017280	1
GO:0019372	BP	GO:0019372	lipoxygenase pathway	1/1318	13/24542	0.512164	1	0.921053	DfaC04G008180	1
GO:0035773	BP	GO:0035773	insulin secretion involved in cellular response to glucose stimulus	1/1318	13/24542	0.512164	1	0.921053	DfaB01G010580	1
GO:0042439	BP	GO:0042439	ethanolamine-containing compound metabolic process	1/1318	13/24542	0.512164	1	0.921053	DfaC09G009330	1
GO:0044090	BP	GO:0044090	positive regulation of vacuole organization	1/1318	13/24542	0.512164	1	0.921053	DfaC01G023540	1
GO:0044380	BP	GO:0044380	protein localization to cytoskeleton	1/1318	13/24542	0.512164	1	0.921053	Dfa0G044490	1
GO:0046836	BP	GO:0046836	glycolipid transport	1/1318	13/24542	0.512164	1	0.921053	DfaC05G002670	1
GO:0050891	BP	GO:0050891	multicellular organismal water homeostasis	1/1318	13/24542	0.512164	1	0.921053	DfaB04G011490	1
GO:0061178	BP	GO:0061178	regulation of insulin secretion involved in cellular response to glucose stimulus	1/1318	13/24542	0.512164	1	0.921053	DfaB01G010580	1
GO:0070291	BP	GO:0070291	N-acylethanolamine metabolic process	1/1318	13/24542	0.512164	1	0.921053	DfaC09G009330	1
GO:0070536	BP	GO:0070536	protein K63-linked deubiquitination	1/1318	13/24542	0.512164	1	0.921053	DfaC01G023540	1
GO:0071323	BP	GO:0071323	cellular response to chitin	1/1318	13/24542	0.512164	1	0.921053	DfaC03G006550	1
GO:0072698	BP	GO:0072698	protein localization to microtubule cytoskeleton	1/1318	13/24542	0.512164	1	0.921053	Dfa0G044490	1
GO:0097237	BP	GO:0097237	cellular response to toxic substance	15/1318	275/24542	0.513105	1	0.921053	Dfa0G050700/DfaA01G015570/DfaC11G002290/DfaC07G011490/DfaA04G013840/DfaC06G010020/DfaC10G000100/DfaC01G025210/DfaB02G017310/DfaB06G011740/DfaC08G017660/DfaC03G010300/DfaB01G024910/DfaB01G012340/DfaA04G016540	15
GO:0000027	BP	GO:0000027	ribosomal large subunit assembly	5/1318	88/24542	0.514102	1	0.921053	DfaA12G000800/DfaA12G006100/DfaC08G018300/DfaC10G005020/DfaB01G016020	5
GO:0071472	BP	GO:0071472	cellular response to salt stress	5/1318	88/24542	0.514102	1	0.921053	Dfa0G030190/DfaC11G004990/DfaA05G011590/DfaB01G012340/DfaB03G021260	5
GO:0009825	BP	GO:0009825	multidimensional cell growth	6/1318	107/24542	0.516462	1	0.921053	DfaB10G010260/DfaB05G013240/DfaB12G000910/DfaA10G007910/DfaB08G002140/DfaA08G023350	6
GO:0010218	BP	GO:0010218	response to far red light	6/1318	107/24542	0.516462	1	0.921053	DfaA12G005780/DfaA04G014010/DfaA04G012730/DfaB08G016100/DfaB05G011500/DfaA03G013020	6
GO:0043068	BP	GO:0043068	positive regulation of programmed cell death	7/1318	126/24542	0.518522	1	0.921053	DfaB01G009300/DfaC07G002660/DfaB08G019510/DfaB06G011740/DfaA08G019850/DfaA02G011750/DfaC01G008070	7
GO:0009635	BP	GO:0009635	response to herbicide	2/1318	32/24542	0.518737	1	0.921053	DfaC11G017800/DfaB05G011640	2
GO:0010363	BP	GO:0010363	regulation of plant-type hypersensitive response	2/1318	32/24542	0.518737	1	0.921053	DfaA09G006680/DfaB06G011740	2
GO:0002697	BP	GO:0002697	regulation of immune effector process	3/1318	51/24542	0.520982	1	0.921053	DfaC09G006980/DfaA09G004630/DfaA02G009190	3
GO:0006637	BP	GO:0006637	acyl-CoA metabolic process	4/1318	70/24542	0.52269	1	0.921053	DfaA12G021750/Dfa0G003670/DfaC04G013300/DfaB06G015110	4
GO:0035383	BP	GO:0035383	thioester metabolic process	4/1318	70/24542	0.52269	1	0.921053	DfaA12G021750/Dfa0G003670/DfaC04G013300/DfaB06G015110	4
GO:0070988	BP	GO:0070988	demethylation	4/1318	70/24542	0.52269	1	0.921053	DfaC01G021930/Dfa0G026580/DfaA03G019030/DfaA05G001080	4
GO:2000242	BP	GO:2000242	negative regulation of reproductive process	10/1318	183/24542	0.52364	1	0.921053	DfaC01G021930/DfaB06G014970/Dfa0G056500/DfaA11G009110/DfaA01G012620/DfaA11G013650/DfaC01G017330/DfaB10G009100/Dfa0G029880/DfaB01G012430	10
GO:0009736	BP	GO:0009736	cytokinin-activated signaling pathway	7/1318	127/24542	0.526972	1	0.921053	Dfa0G030190/DfaC11G004990/Dfa0G085270/DfaC11G011240/DfaC11G017050/DfaB03G021260/DfaA07G010020	7
GO:0030258	BP	GO:0030258	lipid modification	14/1318	259/24542	0.529092	1	0.921053	DfaB03G016680/DfaA08G001380/DfaA03G024770/DfaC04G008180/DfaA09G003400/DfaC01G007950/DfaB04G011390/DfaC04G002940/DfaA05G003050/DfaB11G011480/DfaB01G023780/DfaB02G009100/DfaC11G014380/DfaA08G024870	14
GO:0071370	BP	GO:0071370	cellular response to gibberellin stimulus	9/1318	165/24542	0.529475	1	0.921053	DfaA02G008080/DfaA03G013720/DfaC07G012940/DfaA11G014660/DfaB01G006430/DfaC02G007510/DfaC01G011990/DfaB02G008600/DfaA01G007260	9
GO:0090316	BP	GO:0090316	positive regulation of intracellular protein transport	4/1318	71/24542	0.533982	1	0.921053	DfaC01G023540/DfaA02G011750/DfaA07G011450/DfaA04G016150	4
GO:0001578	BP	GO:0001578	microtubule bundle formation	3/1318	52/24542	0.534205	1	0.921053	DfaC02G006820/DfaA01G011570/DfaA06G008680	3
GO:0009064	BP	GO:0009064	glutamine family amino acid metabolic process	5/1318	90/24542	0.534232	1	0.921053	DfaB01G013060/DfaA02G015690/DfaA02G001380/DfaC03G015050/DfaA09G004030	5
GO:0010310	BP	GO:0010310	regulation of hydrogen peroxide metabolic process	2/1318	33/24542	0.535422	1	0.921053	DfaA11G012200/DfaA03G013020	2
GO:0031118	BP	GO:0031118	rRNA pseudouridine synthesis	2/1318	33/24542	0.535422	1	0.921053	DfaB06G013790/Dfa0G083510	2
GO:0051085	BP	GO:0051085	chaperone cofactor-dependent protein refolding	2/1318	33/24542	0.535422	1	0.921053	DfaC06G010020/DfaC09G003000	2
GO:0080036	BP	GO:0080036	regulation of cytokinin-activated signaling pathway	2/1318	33/24542	0.535422	1	0.921053	Dfa0G085270/DfaA07G010020	2
GO:2000762	BP	GO:2000762	regulation of phenylpropanoid metabolic process	2/1318	33/24542	0.535422	1	0.921053	DfaB08G016220/DfaA08G015460	2
GO:0000244	BP	GO:0000244	spliceosomal tri-snRNP complex assembly	1/1318	14/24542	0.538377	1	0.921053	DfaA12G025340	1
GO:0006145	BP	GO:0006145	purine nucleobase catabolic process	1/1318	14/24542	0.538377	1	0.921053	DfaB11G003030	1
GO:0006308	BP	GO:0006308	DNA catabolic process	1/1318	14/24542	0.538377	1	0.921053	DfaB12G000360	1
GO:0006636	BP	GO:0006636	unsaturated fatty acid biosynthetic process	1/1318	14/24542	0.538377	1	0.921053	DfaC11G011210	1
GO:0007204	BP	GO:0007204	positive regulation of cytosolic calcium ion concentration	1/1318	14/24542	0.538377	1	0.921053	DfaA02G011750	1
GO:0008216	BP	GO:0008216	spermidine metabolic process	1/1318	14/24542	0.538377	1	0.921053	DfaC05G012580	1
GO:0009961	BP	GO:0009961	response to 1-aminocyclopropane-1-carboxylic acid	1/1318	14/24542	0.538377	1	0.921053	DfaC05G005520	1
GO:0010366	BP	GO:0010366	negative regulation of ethylene biosynthetic process	1/1318	14/24542	0.538377	1	0.921053	DfaA04G013990	1
GO:0015969	BP	GO:0015969	guanosine tetraphosphate metabolic process	1/1318	14/24542	0.538377	1	0.921053	DfaA06G005770	1
GO:0016233	BP	GO:0016233	telomere capping	1/1318	14/24542	0.538377	1	0.921053	DfaA04G014000	1
GO:0018206	BP	GO:0018206	peptidyl-methionine modification	1/1318	14/24542	0.538377	1	0.921053	DfaA08G020860	1
GO:0018996	BP	GO:0018996	molting cycle, collagen and cuticulin-based cuticle	1/1318	14/24542	0.538377	1	0.921053	DfaB06G014810	1
GO:0030219	BP	GO:0030219	megakaryocyte differentiation	1/1318	14/24542	0.538377	1	0.921053	DfaB12G000120	1
GO:0031336	BP	GO:0031336	negative regulation of sulfur amino acid metabolic process	1/1318	14/24542	0.538377	1	0.921053	DfaA04G013990	1
GO:0034035	BP	GO:0034035	purine ribonucleoside bisphosphate metabolic process	1/1318	14/24542	0.538377	1	0.921053	DfaA06G005770	1
GO:0034517	BP	GO:0034517	ribophagy	1/1318	14/24542	0.538377	1	0.921053	Dfa0G001910	1
GO:0040014	BP	GO:0040014	regulation of multicellular organism growth	1/1318	14/24542	0.538377	1	0.921053	DfaB06G014810	1
GO:0042371	BP	GO:0042371	vitamin K biosynthetic process	1/1318	14/24542	0.538377	1	0.921053	DfaA02G015270	1
GO:0042372	BP	GO:0042372	phylloquinone biosynthetic process	1/1318	14/24542	0.538377	1	0.921053	DfaA02G015270	1
GO:0042373	BP	GO:0042373	vitamin K metabolic process	1/1318	14/24542	0.538377	1	0.921053	DfaA02G015270	1
GO:0042374	BP	GO:0042374	phylloquinone metabolic process	1/1318	14/24542	0.538377	1	0.921053	DfaA02G015270	1
GO:0045652	BP	GO:0045652	regulation of megakaryocyte differentiation	1/1318	14/24542	0.538377	1	0.921053	DfaB12G000120	1
GO:0046337	BP	GO:0046337	phosphatidylethanolamine metabolic process	1/1318	14/24542	0.538377	1	0.921053	DfaC01G016530	1
GO:0048577	BP	GO:0048577	negative regulation of short-day photoperiodism, flowering	1/1318	14/24542	0.538377	1	0.921053	DfaC01G021930	1
GO:0050982	BP	GO:0050982	detection of mechanical stimulus	1/1318	14/24542	0.538377	1	0.921053	DfaA11G014450	1
GO:0051175	BP	GO:0051175	negative regulation of sulfur metabolic process	1/1318	14/24542	0.538377	1	0.921053	DfaA04G013990	1
GO:0060149	BP	GO:0060149	negative regulation of post-transcriptional gene silencing	1/1318	14/24542	0.538377	1	0.921053	DfaC08G009890	1
GO:0071491	BP	GO:0071491	cellular response to red light	1/1318	14/24542	0.538377	1	0.921053	DfaA02G009820	1
GO:0072334	BP	GO:0072334	UDP-galactose transmembrane transport	1/1318	14/24542	0.538377	1	0.921053	DfaB11G006160	1
GO:0072387	BP	GO:0072387	flavin adenine dinucleotide metabolic process	1/1318	14/24542	0.538377	1	0.921053	DfaA03G013020	1
GO:0080148	BP	GO:0080148	negative regulation of response to water deprivation	1/1318	14/24542	0.538377	1	0.921053	DfaC08G015660	1
GO:0090224	BP	GO:0090224	regulation of spindle organization	1/1318	14/24542	0.538377	1	0.921053	DfaA12G020370	1
GO:1900409	BP	GO:1900409	positive regulation of cellular response to oxidative stress	1/1318	14/24542	0.538377	1	0.921053	DfaC06G010020	1
GO:1900909	BP	GO:1900909	negative regulation of olefin metabolic process	1/1318	14/24542	0.538377	1	0.921053	DfaA04G013990	1
GO:1900912	BP	GO:1900912	negative regulation of olefin biosynthetic process	1/1318	14/24542	0.538377	1	0.921053	DfaA04G013990	1
GO:1901332	BP	GO:1901332	negative regulation of lateral root development	1/1318	14/24542	0.538377	1	0.921053	DfaA03G013020	1
[truncated: 2,410 more rows]

## Sheet: common_DEG__KEGG_ENRICH
	ID	Description	GeneRatio	BgRatio	pvalue	p.adjust	qvalue	geneID	Count	Comparison between two types of shoots
[truncated: 680 more rows]

## Sheet: common_DEG_GO
	ONTOLOGY	ID	Description	GeneRatio	BgRatio	pvalue	p.adjust	qvalue	geneID	Count	Comparison between two types of shoots
[truncated: 4,298 more rows]

[truncated: 2 more sheets: Differential Gene Co-Expression, edges-OMT-Pheylalanine-Flavonoi]
