# Supplementary material for: Identification of the Key Gene DfCCoAOMT1 through Comparative Analysis of Lignification in Dendrocalamus farinosus XK4 and ZPX Bamboo Shoots during Cold Storage
Source: Int J Mol Sci. 2024 Jul 24;25(15):8065. doi: 10.3390/ijms25158065 (PMC11311333; doi:10.3390/ijms25158065)
Supplement: Supplementary file 1 [file ijms-25-08065-s001.zip › Supplementary Table S8 ZPX XK4-FPKM.xlsx]

## Sheet: Sheet1
#ID	gene_name	XK4-T0-1_FPKM	XK4-T0-2_FPKM	XK4-T0-3_FPKM	XK4-T1-1_FPKM	XK4-T1-2_FPKM	XK4-T1-3_FPKM	XK4-T2-1_FPKM	XK4-T2-2_FPKM	XK4-T2-3_FPKM	ZPX-T0-1_FPKM	ZPX-T0-2_FPKM	ZPX-T0-3_FPKM	ZPX-T1-1_FPKM	ZPX-T1-2_FPKM	ZPX-T1-3_FPKM	ZPX-T2-1_FPKM	ZPX-T2-2_FPKM	ZPX-T2-3_FPKM	COG_class_annotation	GO_annotation	KEGG_annotation	KEGG_pathway_annotation	KOG_class_annotation	Pfam_annotation	Swiss_Prot_annotation	GO_second_level_annotation
Dendrocalamus_farinosus_newGene_1000	--	0	0	0	0.114095	0.293822	0	0	0	0	0	0	0	0	0	0	0.131188	0	0	--	--	--	--	--	--	--	--
Dendrocalamus_farinosus_newGene_10000	--	0	0	0	0	0	0	0	0	0	0	0	0.117035	0	0	0	0	0	0	--	--	--	--	--	--	--	--
Dendrocalamus_farinosus_newGene_10001	--	0	0	0	0	0	0.03353	0	0	0	0	0	0	0	0	0	0	0	0	Nucleotide transport and metabolism	Molecular Function: ADP binding (GO:0043531);;	--	--	--	--	--	molecular function: binding (GO:0005488)
Dendrocalamus_farinosus_newGene_10002	--	0	0	0	0	0	0	0	0	0	0	0	0	0	0.199206	0	0	0	0	--	Molecular Function: hydrolase activity, hydrolyzing O-glycosyl compounds (GO:0004553);; Biological Process: carbohydrate metabolic process (GO:0005975);;	--	--	--	--	Beta-glucosidase 11 OS=Oryza sativa subsp. japonica OX=39947 GN=BGLU11 PE=3 SV=2	molecular function: catalytic activity (GO:0003824);; biological process: metabolic process (GO:0008152)
Dendrocalamus_farinosus_newGene_10003	--	0.285783	0.142799	0.25681	0	0.153508	0.334817	0.44446	0.55015	0.504907	0.231093	0.14326	0.225244	0.612484	0.417439	0.52887	0.449894	0.54578	0.321016	--	--	--	--	--	--	--	--
Dendrocalamus_farinosus_newGene_10004	--	0.064519	0.079683	0.227948	0.18603	0.191602	0.321955	0.151135	0.092727	0.065306	0	0	0.217634	0.497932	0.184955	0.141229	0	0	0	--	--	--	--	--	--	G-type lectin S-receptor-like serine/threonine-protein kinase LECRK3 OS=Oryza sativa subsp. indica OX=39946 GN=LECRK3 PE=3 SV=2	--
Dendrocalamus_farinosus_newGene_10005	--	0	0	0	0	0	0	0	0	0	0	0	0	0	0.114043	0.258507	0	0	0	--	--	--	--	--	--	--	--
Dendrocalamus_farinosus_newGene_10007	--	0	0	0	0	0	0	0	0	0	0	0	0	0	0	0	0	0	0	--	Cellular Component: integral component of membrane (GO:0016021);;	--	--	--	--	--	cellular component: membrane (GO:0016020);; cellular component: membrane part (GO:0044425)
Dendrocalamus_farinosus_newGene_10009	--	0.315668	0.298819	0.270681	0	0.50544	0.503072	1.01622	0.469175	0.306279	0	0.17359	0.150238	0	0	0	0.41982	0.436618	0.066747	--	Cellular Component: integral component of membrane (GO:0016021);;	--	--	--	--	--	cellular component: membrane (GO:0016020);; cellular component: membrane part (GO:0044425)
Dendrocalamus_farinosus_newGene_1001	--	0.154665	0.390227	0.128339	0.350658	0.167843	0.205168	0.276768	0.456211	0.36505	0.048313	0.129672	0.053977	0.642282	0.682026	0.662671	0.096948	0.108329	0.316381	--	--	--	--	--	--	--	--
Dendrocalamus_farinosus_newGene_10011	--	2.53259	3.06301	2.51151	2.89719	2.44763	3.22641	0.285188	0.413701	0.502323	1.52829	1.14614	2.32896	2.63248	2.5977	2.96832	0.227929	0.345499	0.383254	--	--	--	--	--	PPR repeat family	--	--
Dendrocalamus_farinosus_newGene_10012	--	0	0	0	0	0	0	0	0.151929	0.114617	0	0	0	0.130184	0	0.416245	0.34402	0.762506	0.757897	--	--	--	--	--	--	--	--
Dendrocalamus_farinosus_newGene_10013	--	0	0	0.021604	0	0.017302	0	0	0	0	0.491473	0.927055	0.477741	1.90826	1.67377	1.88826	0.342663	0.288681	0.246628	--	--	K11816|4.5e-35|ats:109783187|K11816 indole-3-pyruvate monooxygenase [EC:1.14.13.168] | (RefSeq) uncharacterized protein LOC109783187	Tryptophan metabolism (ko00380)	--	Plant mobile domain	Protein MAIN-LIKE 1 OS=Arabidopsis thaliana OX=3702 GN=MAIL1 PE=1 SV=1	--
Dendrocalamus_farinosus_newGene_10014	--	0.352231	0.127136	0.344206	0	0.063247	0.190013	0	0.054415	0.070495	0.243216	0.210977	0.15567	0.246542	0.080161	0	0	0.198134	0.08973	--	--	--	--	--	--	--	--
Dendrocalamus_farinosus_newGene_10015	--	0	0.081729	0	0	0	0.15112	0	0	0	0	0	0	0	0	0	0	0	0	--	--	--	--	--	--	--	--
Dendrocalamus_farinosus_newGene_10016	--	0.120824	0.066546	0.168264	0.320092	0.264509	0.455216	0	0	0	1.18832	1.12199	0.983515	1.14982	1.26572	1.1097	0.281298	0.099965	0.355023	--	--	--	--	--	--	--	--
Dendrocalamus_farinosus_newGene_10017	--	0	0.137679	0	0.320928	0	0	0	0	0	0.069622	0	0.054506	0.37466	0.191126	0.660702	0	0	0	--	--	--	--	--	--	--	--
Dendrocalamus_farinosus_newGene_10019	--	0	0	0	0	0	0	0	0	0	0	0	0	0	0	0	0	0	0	--	--	--	--	--	--	--	--
Dendrocalamus_farinosus_newGene_10020	--	0	0	0	0	0	0	0	0	0	0	0	0	0	0	0	0	0	0	--	--	--	--	--	--	--	--
Dendrocalamus_farinosus_newGene_10021	--	0.096792	0.115159	0.054274	0.058882	0.143412	0.160788	0.033363	0.040581	0.085342	0.665486	0.491234	1.22928	0.427852	0.78065	0.585603	0.466034	0.344893	0.573579	--	--	--	--	--	--	--	--
Dendrocalamus_farinosus_newGene_10024	--	0.519434	0.565397	1.06811	0.290211	0.483217	0.703417	0.589439	0.61914	0.324099	0.585373	0.436257	0.235085	0.334936	0.338346	0.246184	0.997432	1.0243	1.20253	--	--	--	--	--	--	--	--
Dendrocalamus_farinosus_newGene_10025	--	0.078915	0	0.128957	0	0.092976	0	0	0	0	0.050339	0	0	0.198958	0	0.259876	0	0	0	--	Cellular Component: integral component of membrane (GO:0016021);;	K17800|7.0e-30|sbi:8060201|K17800 LETM1 and EF-hand domain-containing protein 1, mitochondrial | (RefSeq) LETM1 and EF-hand domain-containing protein 1, mitochondrial isoform X1	--	Function unknown	LETM1-like protein	--	cellular component: membrane (GO:0016020);; cellular component: membrane part (GO:0044425)
Dendrocalamus_farinosus_newGene_10026	--	0.215956	0.279758	0.653858	0	0.299599	0.119557	0.067108	0	0.113093	0.288446	0.167894	0.295233	0	0.105333	0.054638	0	0	0.095852	--	--	--	--	--	--	--	--
Dendrocalamus_farinosus_newGene_10028	--	0	0.276648	0	0	0	0	0	0	0	0.900493	1.14511	0.764648	0.423505	0.20237	0.332069	0.421149	0.499846	0.805168	--	Biological Process: lateral root formation (GO:0010311);;	K15361|8.1e-82|ats:109759045|K15361 WD repeat-containing protein 48 | (RefSeq) LOC109759045; WD repeat-containing protein 48	--	Function unknown	WD domain, G-beta repeat	--	biological process: multicellular organismal process (GO:0032501);; biological process: developmental process (GO:0032502);; biological process: single-organism process (GO:0044699)
Dendrocalamus_farinosus_newGene_10032	--	0.09082	0	0.110521	0.064681	0	0.101568	0.087555	0	0.079746	0	0.074161	0.168436	0.068409	0	0	0.031114	0	0	--	--	--	--	--	--	--	--
Dendrocalamus_farinosus_newGene_10034	--	0	0	0	0.034521	0	0	0	0	0	0	0	0	0	0	0	0	0	0	--	--	--	--	--	--	--	--
Dendrocalamus_farinosus_newGene_10035	--	0	0	0	0	0	0	0	0	0	0	0.158002	0.190327	0.372747	0.291741	0.245538	0	0	0	--	Molecular Function: nucleic acid binding (GO:0003676);; Molecular Function: zinc ion binding (GO:0008270);; Biological Process: DNA integration (GO:0015074);;	--	--	--	--	--	molecular function: binding (GO:0005488);; biological process: metabolic process (GO:0008152);; biological process: cellular process (GO:0009987)
Dendrocalamus_farinosus_newGene_10036	--	0	0	0	0.187393	0	0	0.159666	0.050003	0.035255	0	0	0	0.159409	0	0.27173	0.292223	0.309397	0.306718	--	Molecular Function: DNA binding (GO:0003677);; Molecular Function: transposase activity (GO:0004803);; Biological Process: transposition, DNA-mediated (GO:0006313);; Molecular Function: zinc ion binding (GO:0008270);;	--	--	--	--	--	molecular function: binding (GO:0005488);; molecular function: catalytic activity (GO:0003824);; biological process: metabolic process (GO:0008152);; biological process: cellular process (GO:0009987);; biological process: single-organism process (GO:0044699)
Dendrocalamus_farinosus_newGene_10038	--	0.364899	0.412927	0.287988	0.362864	1.36075	0.364945	0.141202	0.181214	0.234605	0.05343	0.114581	0	0.127961	0.261408	0.371628	0.126597	0	0	Energy production and conversion;; Inorganic ion transport and metabolism	Molecular Function: magnesium ion binding (GO:0000287);; Molecular Function: molecular_function (GO:0003674);; Molecular Function: catalytic activity (GO:0003824);; Molecular Function: inorganic diphosphatase activity (GO:0004427);; Cellular Component: cellular_component (GO:0005575);; Cellular Component: intracellular (GO:0005622);; Cellular Component: cell (GO:0005623);; Cellular Component: cyt…	K01507|8.3e-39|dosa:Os05t0114000-01|K01507 inorganic pyrophosphatase [EC:3.6.1.1] | (RefSeq) Os05g0114000; Similar to PRLI-interacting factor F (Fragment).	Oxidative phosphorylation (ko00190)	Energy production and conversion	Inorganic pyrophosphatase	Soluble inorganic pyrophosphatase OS=Zea mays OX=4577 GN=IPP PE=2 SV=1	molecular function: binding (GO:0005488);; molecular function: catalytic activity (GO:0003824);; cellular component: cell (GO:0005623);; cellular component: cell part (GO:0044464);; cellular component: organelle (GO:0043226);; biological process: metabolic process (GO:0008152);; biological process: cellular process (GO:0009987)
Dendrocalamus_farinosus_newGene_10043	--	0	0	0	0	0	0	0	0	0	0	0	0	0.437445	0.481812	0.319681	0.412179	0.468042	0.24215	--	--	K14400|4.6e-20|aof:109844760|K14400 pre-mRNA cleavage complex 2 protein Pcf11 | (RefSeq) LOW QUALITY PROTEIN: uncharacterized protein LOC109844760	mRNA surveillance pathway (ko03015)	--	Plant mobile domain	Protein MAIN-LIKE 2 OS=Arabidopsis thaliana OX=3702 GN=At2g04865 PE=1 SV=1	--
Dendrocalamus_farinosus_newGene_10044	--	0	0	0	0	0	0	0	0	0.312372	0	0	0	0	0	0	0	0	0	--	--	--	--	--	--	--	--
Dendrocalamus_farinosus_newGene_10047	--	0.092953	0	0.206657	0.126004	0.184069	0.160372	0.391155	0.494136	0	0.2954	0.128654	0	0	0	0.183349	0.298211	0.735638	0.405855	--	--	--	--	--	--	--	--
Dendrocalamus_farinosus_newGene_10049	--	0	0.018231	0	0.008373	0.005528	0.018002	0.03022	0.018779	0.033277	0.879618	0.697939	0.709309	1.74857	2.09222	2.07554	3.84306	4.08006	4.70906	--	Molecular Function: nucleic acid binding (GO:0003676);; Biological Process: DNA integration (GO:0015074);;	--	--	--	--	--	molecular function: binding (GO:0005488);; biological process: metabolic process (GO:0008152);; biological process: cellular process (GO:0009987)
Dendrocalamus_farinosus_newGene_10055	--	0	0	0	0	0	0	0	0	0	0.256733	0.131086	0.454692	0	0.233668	0.117714	0.417834	0.476486	0.443225	--	--	--	--	--	--	--	--
Dendrocalamus_farinosus_newGene_10056	--	0.337005	0.288661	0.220601	0.150393	0.137166	0.115404	0.531563	0.210936	0.176361	1.19079	1.07476	1.10876	0.313362	0.052602	0.042112	0.166347	0.113072	0.122185	--	--	--	--	--	--	--	--
Dendrocalamus_farinosus_newGene_10058	--	0	0.221102	0	0	0	0	0	0	0	0	0	0	0	0	0	0	0	0	--	--	--	--	--	--	--	--
Dendrocalamus_farinosus_newGene_1006	--	0.173317	0.370711	0.138915	0.81398	0.796999	1.37068	0.412713	0	0.044883	0.519913	0.301938	0.409931	0.926937	1.46561	1.10254	0	0	0	--	--	--	--	--	--	--	--
Dendrocalamus_farinosus_newGene_10060	--	0.07805	0	0.157588	0	0.209202	0.149809	0.063234	0.071929	0	0.307137	0.351953	0.624622	0.150002	0.225673	0.107353	0.161457	0	0	--	--	--	--	--	--	--	--
Dendrocalamus_farinosus_newGene_10062	--	0.333348	0.234447	0.277159	0.275001	0.499755	0.238953	0.416398	0.257624	0.385102	0.713699	1.04464	0.661344	0.144249	0.112197	0.120485	0.334711	0.55312	0.592302	--	Cellular Component: exosome (RNase complex) (GO:0000178);; Molecular Function: RNA binding (GO:0003723);;	--	--	--	--	--	cellular component: cell (GO:0005623);; cellular component: macromolecular complex (GO:0032991);; cellular component: cell part (GO:0044464);; molecular function: binding (GO:0005488)
Dendrocalamus_farinosus_newGene_10063	--	0	0	0	0	0	0	0	0	0	0	0	0	0.305975	0	0	0	0	0	--	--	--	--	--	--	--	--
Dendrocalamus_farinosus_newGene_10064	--	0.627469	0	0	1.9274	0.776611	1.91879	4.01272	2.47909	2.99313	0	0	0	0	0	0	0	0	0	--	--	--	--	--	--	--	--
Dendrocalamus_farinosus_newGene_10066	--	0	0	0	0	0	0	0	0	0	0.1864	0	0	0	0	0	0	0	0	--	--	--	--	--	--	--	--
Dendrocalamus_farinosus_newGene_10067	--	0.072744	0.097957	0	0	0.140625	0.080575	0.674819	0.837565	0.482487	0	0	0	0.223798	0.189983	0.307031	2.09465	2.01752	1.01121	--	--	--	--	--	--	--	--
Dendrocalamus_farinosus_newGene_10068	--	0.094863	0.129733	0.088682	0.10438	0.276764	0	0.509358	1.1573	0.627858	0.370824	0.587516	0.298864	0.118948	0.245083	0.462935	1.20366	1.04076	1.30302	--	--	--	--	--	--	--	--
Dendrocalamus_farinosus_newGene_1007	--	0	0	0.10662	0.304826	0	0	0	0	0	0.03304	0	0	0	0	0	0	0	0	--	--	--	--	--	--	--	--
Dendrocalamus_farinosus_newGene_10071	--	0	0	0	0	0.076548	0.042348	1.33151	0.440488	1.18474	0	0	0	0.031907	0	0	0	0	0	--	--	K22771|2.2e-12|sbi:8082846|K22771 flavonol-3-O-L-rhamnoside-7-O-glucosyltransferase [EC:2.4.1.-] | (RefSeq) UDP-glycosyltransferase 73D1	Flavone and flavonol biosynthesis (ko00944)	--	--	--	--
Dendrocalamus_farinosus_newGene_10073	--	2.1434	2.15342	0.993741	2.34845	1.3144	1.72596	0.679382	1.55758	0.871963	0	0	0	0.439834	1.66291	0.794452	0.599657	0.450686	0.381766	--	--	--	--	--	--	--	--
Dendrocalamus_farinosus_newGene_10075	--	0.210783	0	0	0.117364	0.035916	0.026611	0.062612	0.094738	0.027849	0.307742	0.21055	0	0.116667	0.396782	0.295973	0.18756	0.19212	0.2662	--	Molecular Function: G-protein coupled receptor binding (GO:0001664);; Molecular Function: GTPase activity (GO:0003924);; Molecular Function: GTP binding (GO:0005525);; Cellular Component: heterotrimeric G-protein complex (GO:0005834);; Biological Process: adenylate cyclase-modulating G-protein coupled receptor signaling pathway (GO:0007188);; Molecular Function: G-protein beta/gamma-subunit compl…	K03686|6.9e-15|dosa:Os05t0333500-01|K03686 molecular chaperone DnaJ | (RefSeq) Os05g0333500; Heat shock protein DnaJ family protein.	--	--	--	Chaperone protein dnaJ A7A, chloroplastic OS=Oryza sativa subsp. japonica OX=39947 GN=DJA7A PE=1 SV=1	molecular function: binding (GO:0005488);; molecular function: catalytic activity (GO:0003824);; cellular component: cell (GO:0005623);; cellular component: membrane (GO:0016020);; cellular component: macromolecular complex (GO:0032991);; cellular component: membrane part (GO:0044425);; cellular component: cell part (GO:0044464);; biological process: cellular process (GO:0009987);; biological pro…
Dendrocalamus_farinosus_newGene_10076	--	0.529835	0.448177	0.508284	0.620747	0.710251	0.56446	0.724885	0.238522	0.145994	1.3237	1.75255	1.86589	0.380927	0.771052	0.318194	0.176291	0.49504	0.262525	--	--	--	--	--	--	--	--
Dendrocalamus_farinosus_newGene_10077	--	0	0	0	0	0	0	0	0	0	1.84761	2.07138	1.99211	0.289127	0.383061	0.350049	1.88769	1.75746	1.37212	--	--	--	--	--	--	--	--
Dendrocalamus_farinosus_newGene_10079	--	0	0	0	0.302862	0.106159	0.321816	0.632518	0.839988	0.975013	0	0	0	0.16567	0	0.044904	0.052303	0	0	--	--	--	--	--	--	--	--
Dendrocalamus_farinosus_newGene_1008	--	0.350165	0.43126	0.824228	0.223589	0.284193	0.290352	0.393351	0.500854	0.286425	0.870939	0.329001	0.358785	0.899233	0.840275	0.24348	0.584937	0.467411	0.704191	Inorganic ion transport and metabolism	Cellular Component: integral component of membrane (GO:0016021);; Biological Process: transmembrane transport (GO:0055085);;	K07300|2.3e-58|sbi:8079604|K07300 Ca2+:H+ antiporter | (RefSeq) vacuolar cation/proton exchanger 3	--	Inorganic ion transport and metabolism	Sodium/calcium exchanger protein	Vacuolar cation/proton exchanger 3 OS=Oryza sativa subsp. japonica OX=39947 GN=CAX3 PE=2 SV=2	cellular component: membrane (GO:0016020);; cellular component: membrane part (GO:0044425);; biological process: localization (GO:0051179)
Dendrocalamus_farinosus_newGene_10080	--	0	0	0	0	0	0	0	0	0	0	0	0	0	0.147752	0.041884	0.129849	0	0	--	--	--	--	--	--	--	--
Dendrocalamus_farinosus_newGene_10085	--	0.13531	0.069763	0.067705	0.245629	0.478476	0.331439	0.641205	1.311	1.16922	0	0.138322	0	0.125114	0.264056	0.585617	3.12756	2.53706	2.26133	--	--	--	--	--	--	--	--
Dendrocalamus_farinosus_newGene_10087	--	0.035521	0	0	0.300561	0.30155	0.319335	0.54741	0.70809	0.322553	0.834589	1.23961	0.883893	1.77967	2.63408	2.40862	4.59793	4.80432	5.57996	--	--	--	--	--	--	--	--
Dendrocalamus_farinosus_newGene_10088	--	0.389491	0.440341	0.530385	0.257878	0.264808	0.195689	0.198232	0.05165	0.339987	1.47778	1.31412	1.04359	0.476033	0.25291	0.185974	0.496041	0.430508	0.077957	--	--	--	--	--	--	--	--
Dendrocalamus_farinosus_newGene_10089	--	0	0	0	0	0	0	0	0	0	0	0.035992	0	0	0	0	0	0	0	--	--	--	--	--	--	--	--
Dendrocalamus_farinosus_newGene_10091	--	0.219839	0.463625	0.200999	0.404971	0.62446	0.381372	0.510219	0.632779	0.661859	0	0	0	0	0	0	0.573359	0.961137	0	--	--	--	--	--	--	--	--
Dendrocalamus_farinosus_newGene_10092	--	0	0	0	0	0	0	0.01462	0	0	0	0.167784	0.183673	0.044668	0.114102	0.215856	0	0	0	--	--	--	--	--	--	--	--
Dendrocalamus_farinosus_newGene_10094	--	0	0	0	0	0	0	0	0	0	0	0	0	0	0	0	0	0	0	--	--	--	--	--	--	--	--
Dendrocalamus_farinosus_newGene_10095	--	0	0	0	0	0	0	0	0	0	0	0	0	0	0	0	0	0	0	--	--	--	--	--	--	--	--
Dendrocalamus_farinosus_newGene_10096	--	0.574477	0.974957	0.746009	1.91276	2.8268	2.52071	3.77713	4.00348	3.89285	0.59719	0.493036	0.489197	1.51406	1.8381	0	2.59911	0	2.60466	--	--	--	--	--	--	--	--
Dendrocalamus_farinosus_newGene_10097	--	0	0	0	0	0	0	0.518008	0.316794	0.948658	0	0	0	0	0	0	1.60906	2.28225	2.91904	--	--	--	--	--	--	--	--
Dendrocalamus_farinosus_newGene_10099	--	0.747651	0.314402	0.327802	0.575055	1.37461	0.470924	0.950508	1.62414	0.904831	0.555008	0.740007	0.908227	0.524116	0.810266	0.390979	1.82242	1.63261	1.02361	--	--	--	--	--	--	--	--
Dendrocalamus_farinosus_newGene_1010	--	2.24216	2.70174	2.99024	3.04799	4.93946	2.35365	2.18704	2.75924	2.62024	2.63424	2.31742	2.83875	2.87655	3.39521	2.97177	2.22025	1.6958	1.96429	--	--	--	--	--	--	--	--
Dendrocalamus_farinosus_newGene_10100	--	0.170079	0	0.063799	0	0	0	0	0	0	0.88727	0.888413	0.778138	0	0.067047	0	0	0	0.047631	--	--	--	--	--	--	--	--
Dendrocalamus_farinosus_newGene_10102	--	0	0	0	0	0	0	0	0	0	0	0	0	0	0	0	0.351822	0	0	--	--	--	--	--	--	--	--
Dendrocalamus_farinosus_newGene_10105	--	0	0	0	0	0	0	0	0	0	0	0	0	0	0	0	0.101087	0.075473	0.242408	--	--	--	--	--	--	--	--
Dendrocalamus_farinosus_newGene_10107	--	0	0	0	0	0	0	0	0	0	2.76104	1.13065	1.7141	0.464913	0.724429	0.404147	0.327831	0.45361	0.305034	--	--	--	--	--	--	--	--
Dendrocalamus_farinosus_newGene_10108	--	0.253755	0.139856	0	0.137508	0	0	0	0	0	0	0	0	0	0	0	0	0	0	--	--	--	--	--	--	--	--
Dendrocalamus_farinosus_newGene_10109	--	0.040422	0.100588	0.139477	0.357366	0.657425	0.365968	1.21599	1.61939	0.885424	0.128794	0.288413	0.373951	0.759512	0.467182	0.775771	0.565214	1.29509	1.85677	--	--	--	--	--	--	--	--
Dendrocalamus_farinosus_newGene_10112	--	0	0	0	0.461776	0.232719	0.212663	3.06702	3.39658	2.19995	0.204845	0.15482	0.020703	0.56713	0.469228	0.710025	1.53536	2.09209	2.45891	--	Molecular Function: serine-type endopeptidase activity (GO:0004252);;	--	--	--	Peptidase inhibitor I9	Subtilisin-like protease SBT2.5 OS=Arabidopsis thaliana OX=3702 GN=SBT2.5 PE=2 SV=1	biological process: metabolic process (GO:0008152);; molecular function: catalytic activity (GO:0003824)
Dendrocalamus_farinosus_newGene_10113	--	0.814007	0.739223	0.874376	1.56751	1.68249	1.77717	4.1262	4.11873	3.93153	1.22276	1.05418	0.624543	2.11154	1.87884	1.86329	2.47403	2.54561	2.4116	--	--	--	--	--	--	--	--
Dendrocalamus_farinosus_newGene_10114	--	0.94017	1.05525	1.01617	0.749141	1.25972	1.32126	0.87329	0.944994	0.644904	1.99016	1.83303	2.18771	0.783036	1.09162	0.914962	0.468219	0.478383	0.690575	--	--	--	--	--	--	--	--
Dendrocalamus_farinosus_newGene_10119	--	0.363827	0.734569	0.688898	0.143184	0.345406	1.00091	0.911774	0.576654	0	2.07674	1.33982	2.39984	1.04994	0.636727	0.896503	0.321159	0.731237	0.552994	--	--	--	--	--	--	--	--
Dendrocalamus_farinosus_newGene_10121	--	0	0	0	0	0	0	0	0	0	0	0	0	0	0.030323	0	0	0	0	--	--	--	--	--	--	--	--
Dendrocalamus_farinosus_newGene_10122	--	0.588029	0.394646	0.16609	0.276131	0.645032	0	0.243523	0	0.179775	0.741148	1.03315	0.574775	0.145023	0.372189	0.237112	0	0	0	--	--	--	--	--	--	--	--
Dendrocalamus_farinosus_newGene_10125	--	0	0	0.214154	0	0	0	0	0	0.031168	0	0.072639	0.110765	1.06696	1.20576	0.625682	0.563835	0.739924	0.869316	--	--	--	--	General function prediction only	--	--	--
Dendrocalamus_farinosus_newGene_10126	--	0	0	0	0	0	0	0	0	0	0	0	0	0	0	0	0	0	0	--	--	--	--	--	--	--	--
Dendrocalamus_farinosus_newGene_10129	--	0	0	0	0	0.07255	0	0	0	0	0	0	0	0.045364	0	0	0	0	0	--	--	--	--	--	--	--	--
Dendrocalamus_farinosus_newGene_10130	--	0.22004	0.206362	0.404904	0.26246	0.456211	0.545508	0.473032	0.258178	0.380501	0.129636	0.497198	1.05828	0.184453	0.131873	0.104075	0.081991	0.061521	0.028394	--	--	--	--	--	--	--	--
Dendrocalamus_farinosus_newGene_10131	--	0	0	0	0	0	0	0	0	0	0	0	0	0	0	0	0	0	0	--	--	--	--	--	--	--	--
Dendrocalamus_farinosus_newGene_10132	--	0.242689	0.1928	0	0.309025	0.261219	0	0	0.048604	0.113789	0	0	0	0	0	0	0	0	0	--	Molecular Function: structural constituent of ribosome (GO:0003735);; Cellular Component: ribosome (GO:0005840);; Biological Process: translation (GO:0006412);;	K02974|6.7e-21|sbi:8076707|K02974 small subunit ribosomal protein S24e | (RefSeq) 40S ribosomal protein S24-1	Ribosome (ko03010)	Translation, ribosomal structure and biogenesis	Ribosomal protein S24e	40S ribosomal protein S24-1 OS=Arabidopsis thaliana OX=3702 GN=RPS24A PE=2 SV=1	molecular function: structural molecule activity (GO:0005198);; cellular component: cell (GO:0005623);; cellular component: macromolecular complex (GO:0032991);; cellular component: organelle (GO:0043226);; cellular component: cell part (GO:0044464);; biological process: metabolic process (GO:0008152);; biological process: cellular process (GO:0009987)
Dendrocalamus_farinosus_newGene_10133	--	0	0	0.061434	0.091603	0.118798	0.078717	0.230041	0.250237	0.12531	0	0.160305	0.111966	0.06399	0.103889	0.033008	0	0.098989	0.064559	--	--	--	--	--	--	--	--
Dendrocalamus_farinosus_newGene_10138	--	0	0.060864	0.096659	0.039823	0	0	0	0	0	0	0.123651	0.058934	0.075843	0.118338	0.041447	0	0	0.050366	--	--	--	--	--	--	--	--
Dendrocalamus_farinosus_newGene_1014	--	0	0	0	0	0	0	0	0	0	0	0	0	0	0	0	0	0	0	--	--	--	--	--	--	--	--
Dendrocalamus_farinosus_newGene_10142	--	0.23001	0.321939	0.117408	0.700102	0.445096	0.279943	0.17526	0.116224	0.155094	0.855638	0.722221	0.719444	0.907971	0.968848	1.08242	0.346005	0.326547	0.39895	--	--	--	--	--	--	--	--
Dendrocalamus_farinosus_newGene_10143	--	0	0	0	0	0	0	0	0	0	0	0	0	0	0.030327	0	0	0	0	--	--	--	--	--	--	--	--
Dendrocalamus_farinosus_newGene_10147	--	3.10268	3.05501	3.01861	1.30806	1.47345	1.4206	1.07175	0.470432	1.45827	1.28339	0.780722	0.803881	0.662354	0.828714	0.562781	0.315497	0.36193	0.492961	--	--	--	--	--	--	--	--
Dendrocalamus_farinosus_newGene_10148	--	0	0	0	0	0	0	0	0	0	1.21125	1.89349	1.37601	0.619557	0.885956	1.46224	0.31634	1.10117	0.739392	Signal transduction mechanisms	Molecular Function: protein kinase activity (GO:0004672);; Molecular Function: ATP binding (GO:0005524);; Cellular Component: integral component of membrane (GO:0016021);;	K24104|5.9e-37|thj:104799061|K24104 GPN-loop GTPase | (RefSeq) LOW QUALITY PROTEIN: uncharacterized protein LOC104799061	--	--	Protein kinase domain	Cysteine-rich receptor-like protein kinase 6 OS=Oryza sativa subsp. japonica OX=39947 GN=CRK6 PE=1 SV=1	biological process: metabolic process (GO:0008152);; biological process: cellular process (GO:0009987);; molecular function: catalytic activity (GO:0003824);; molecular function: binding (GO:0005488);; cellular component: membrane (GO:0016020);; cellular component: membrane part (GO:0044425)
Dendrocalamus_farinosus_newGene_10150	--	0.084382	0.049581	0.092812	0.265114	0.487164	0.300504	0.065017	0.189829	0.029474	0.107993	0.191767	0.206822	0.346212	0.380188	0.620754	0	0.031692	0	--	--	--	--	--	--	--	--
Dendrocalamus_farinosus_newGene_10151	--	0	0	0.039757	0	0.090738	0	0	0	0	0	0	0	0.043231	0	0.068775	0	0	0	--	--	--	--	--	--	--	--
Dendrocalamus_farinosus_newGene_10155	--	0.081382	0	0	0.035045	1.42692	0.447361	0	0	0	1.12573	0.469497	0.337259	0.283812	0.604113	0.289429	0.080896	0	0	--	--	--	--	--	--	--	--
Dendrocalamus_farinosus_newGene_10157	--	0	0	0	0	0.050139	0.243404	0	0	0	0	0	0	0	0	0	0	0	0	--	--	--	--	--	--	--	--
Dendrocalamus_farinosus_newGene_10159	--	1.00864	0.676623	1.3659	0.422119	1.84679	0.812828	0.099295	0.067773	0.157733	1.78823	2.44825	3.07217	0.778979	0.712557	0.936037	0	0.071063	0	--	--	--	--	--	--	--	--
Dendrocalamus_farinosus_newGene_10160	--	0	0.400138	0	0	0	0	0	0	0	0	0	0	0	0	0	0	0.106532	0	--	--	--	--	--	--	--	--
Dendrocalamus_farinosus_newGene_10161	--	0	0	0	0	0	0	0	0	0	0	0	0	0	0	0	0	0	0	--	--	--	--	--	--	--	--
Dendrocalamus_farinosus_newGene_10164	--	0	0	0	0	0	0	0	0	0	0	0	0	0	0	0	0	0	0	--	--	--	--	--	--	--	--
Dendrocalamus_farinosus_newGene_10165	--	0	0	0	0	0	0	0.055189	0	0	0	0	0	0	0	0	0	0.148481	0	--	--	--	--	--	--	--	--
Dendrocalamus_farinosus_newGene_10167	--	2.23338	1.71832	1.83304	1.38734	0.547947	0.496584	0.970197	0.644539	1.33289	0.49111	0.204836	0.497064	0.954247	0.820488	0.682293	2.03791	2.34619	2.01405	--	--	--	--	--	--	--	--
Dendrocalamus_farinosus_newGene_10170	--	0	0	0	0	0	0	0	0	0	0	0	0	0	0	0	0	0	0	--	--	--	--	--	--	--	--
Dendrocalamus_farinosus_newGene_10172	--	0.102153	0	0	0	0	0	0	0	0.130722	0.309891	0.153087	0.309286	0	0.055121	0.067776	0	0	0.024519	--	--	--	--	--	--	--	--
Dendrocalamus_farinosus_newGene_10176	--	0	0	0	0	0	0	0	0	0	0	0	0	0	0	0	0	0	0	--	--	--	--	--	--	--	--
Dendrocalamus_farinosus_newGene_10177	--	0.660107	0.691182	0.237108	1.44548	0.732293	0	0.207369	0.458015	0.209308	0	0.047084	0	1.19911	1.09163	1.04268	0.13211	0	0	--	--	--	--	--	--	--	--
Dendrocalamus_farinosus_newGene_10179	--	2.11547	1.58748	1.59232	25.0784	16.9196	18.2396	8.01628	9.36656	6.73595	2.93961	2.26038	2.10216	27.355	27.9709	28.1065	13.0986	9.98229	9.61022	--	Molecular Function: DNA binding (GO:0003677);; Cellular Component: nucleus (GO:0005634);;	--	--	Posttranslational modification, protein turnover, chaperones	--	Protein REVEILLE 1 OS=Arabidopsis thaliana OX=3702 GN=RVE1 PE=1 SV=1	molecular function: binding (GO:0005488);; cellular component: cell (GO:0005623);; cellular component: organelle (GO:0043226);; cellular component: cell part (GO:0044464)
Dendrocalamus_farinosus_newGene_10180	--	0	0	0	0	0	0	0	0	0	0	0	0	0	0	0	0	0	0	--	Molecular Function: DNA binding (GO:0003677);; Molecular Function: protein dimerization activity (GO:0046983);;	--	--	--	--	--	molecular function: binding (GO:0005488)
Dendrocalamus_farinosus_newGene_10181	--	0	0	0	0	0.070514	0	0.084368	0	0	0	0	0	0	0	0.018807	0	0	0	--	--	--	--	--	--	--	--
Dendrocalamus_farinosus_newGene_10183	--	0	0	0	0	0	0	0	0	0.541123	0	0	0	0	0	0	0	0.345249	0.64293	--	--	--	--	--	--	--	--
Dendrocalamus_farinosus_newGene_10184	--	0.123836	0.157191	0.123069	0.120515	0.106668	0.065028	0	0.017037	0.136855	0.182294	0.082657	0.210442	0.220796	0.345906	0.386245	0.201931	0.204445	0.083821	--	--	--	--	--	--	--	--
Dendrocalamus_farinosus_newGene_10185	--	0	0	0	0	0	0	0	0	0	0	0	0	0	0	0	0	0	0	--	--	--	--	--	--	--	--
Dendrocalamus_farinosus_newGene_10186	--	0	0	0	0	0	0	0	0	0	0.133622	0.165652	0.147818	0.06011	0	0	0	0	0.192983	--	--	--	--	--	--	--	--
Dendrocalamus_farinosus_newGene_10188	--	0.719372	0.772366	1.31891	0.20848	2.17437	0.634677	0.229417	0	0.268777	0.109555	0.162034	0	0	0	0	0	0	0	--	--	--	--	--	--	--	--
Dendrocalamus_farinosus_newGene_10190	--	1.20328	1.29187	0.79239	0.795567	0.185438	0.278826	0	0	0	0.66654	0.61715	0.377009	0.280484	0.335504	0	0	0.249327	0	--	--	--	--	--	--	--	--
Dendrocalamus_farinosus_newGene_10191	--	0.32802	0.69755	0.287486	0.19964	0.829685	0.567328	0.417273	0.107473	0	0	0	0	0	0	0	0	0	0	--	Cellular Component: plasma membrane (GO:0005886);; Cellular Component: integral component of membrane (GO:0016021);; Biological Process: transmembrane transport (GO:0055085);;	K22048|5.5e-12|dosa:Os06t0205600-00|K22048 mechanosensitive ion channel protein 4/5/6/7/8/9/10 | (RefSeq) Os06g0205600; Similar to mechanosensitive ion channel domain-containing protein.	--	Cell wall/membrane/envelope biogenesis	--	Mechanosensitive ion channel protein 4 OS=Arabidopsis thaliana OX=3702 GN=MSL4 PE=3 SV=1	cellular component: cell (GO:0005623);; cellular component: membrane (GO:0016020);; cellular component: cell part (GO:0044464);; cellular component: membrane part (GO:0044425);; biological process: localization (GO:0051179)
Dendrocalamus_farinosus_newGene_10192	--	0.080586	0.038468	0.039293	0.183226	0.078989	0	0.134388	0.130846	0.075264	0	0	0	0	0	0	0	0	0	--	--	--	--	--	--	--	--
Dendrocalamus_farinosus_newGene_10194	--	0	0.107929	0.271631	0	0	0.239498	0	0	0	0.303096	0.106714	0.102825	0	0.20088	0.191764	0	0	0	--	--	--	--	--	--	--	--
Dendrocalamus_farinosus_newGene_10196	--	0.356139	0.245496	0.317268	0.228592	0.05039	0.144612	0.079922	0.204816	0.099607	0.531316	0.695135	0.867889	0.055252	0.12469	0.056409	0.018077	0.013434	0.047506	--	--	--	--	--	--	--	--
Dendrocalamus_farinosus_newGene_10197	--	0	0	0	0.073817	0	0.297912	0	0	0	0	0	0	0	0	0	0	0	0	--	--	--	--	--	--	--	--
Dendrocalamus_farinosus_newGene_10198	--	2.55353	2.44716	1.94652	1.8032	2.54369	1.24576	2.10932	1.99014	2.43261	3.27166	3.36491	3.15263	2.00076	2.24117	2.09296	2.21026	2.29105	2.67291	--	--	--	--	--	--	--	--
Dendrocalamus_farinosus_newGene_10203	--	0	0	0	0	0	0	0	0	0	0	0	0	0	0	0	0	0	0	--	--	--	--	--	--	--	--
Dendrocalamus_farinosus_newGene_10204	--	0.098379	0.26718	0.10493	7.03742	2.95707	6.20938	14.059	12.5431	14.9007	0	0.031231	0.03191	2.13459	2.61099	2.34975	8.93645	9.30263	12.7219	--	--	--	--	--	--	--	--
Dendrocalamus_farinosus_newGene_10206	--	76.1764	79.914	77.9777	72.9404	59.3148	69.2597	59.5159	55.3	55.0177	85.0633	71.8875	75.5	76.155	86.8163	79.4379	41.3638	39.3957	38.9341	Translation, ribosomal structure and biogenesis	Molecular Function: structural constituent of ribosome (GO:0003735);; Cellular Component: ribosome (GO:0005840);; Biological Process: translation (GO:0006412);;	K02870|3.2e-84|zma:100281960|K02870 large subunit ribosomal protein L12e | (RefSeq) 60S ribosomal protein L12	Ribosome (ko03010)	Translation, ribosomal structure and biogenesis	Ribosomal protein L11, N-terminal domain	60S ribosomal protein L12 OS=Prunus armeniaca OX=36596 GN=RPL12 PE=2 SV=1	molecular function: structural molecule activity (GO:0005198);; cellular component: cell (GO:0005623);; cellular component: macromolecular complex (GO:0032991);; cellular component: organelle (GO:0043226);; cellular component: cell part (GO:0044464);; biological process: metabolic process (GO:0008152);; biological process: cellular process (GO:0009987)
Dendrocalamus_farinosus_newGene_10209	--	0	0	0	0	0	0	0	0	0	0	0	0	0	0	0	0	0	0	--	--	--	--	--	--	--	--
Dendrocalamus_farinosus_newGene_1021	--	0	0	0	0	0	0	0	0	0	0	2.10253	0	0	0	0	0	0	0	--	--	--	--	--	--	--	--
Dendrocalamus_farinosus_newGene_10210	--	0	0	0	0.44065	0.22008	0.426921	4.13815	2.93291	4.07768	0	0	0	0.130009	0.1522	0.107346	4.19742	4.429	5.43303	--	--	--	--	--	--	--	--
Dendrocalamus_farinosus_newGene_10212	--	0	0	0	0	0	0	0	0	0	0	0	0	0	0	0	0	0	0	--	--	--	--	--	--	--	--
Dendrocalamus_farinosus_newGene_10213	--	0	0	0	0	0	0	0.072062	0	0	0	0	0	0	0	0	0	0	0.084	--	--	--	--	--	--	--	--
Dendrocalamus_farinosus_newGene_10214	--	0.09108	0.224621	0.171941	0.122813	0.504851	0.104479	0.489932	0.459253	0.373147	0.472176	0.381816	0.277511	0.307772	0.297215	0.144348	0.385048	0.453706	0.626753	--	--	--	--	--	--	--	--
Dendrocalamus_farinosus_newGene_10216	--	0	0.047964	0	0.077577	0.020555	0	0.103444	0.011306	0.098395	0	0.037078	0.292125	0	0	0.030296	0.054866	0	0	--	--	--	--	--	--	--	--
Dendrocalamus_farinosus_newGene_10219	--	0	0	0	0	0	0	0	0	0	0	0	0	0	0	0	0	0	0	--	--	--	--	--	--	--	--
Dendrocalamus_farinosus_newGene_10222	--	0	0.03588	0.025832	0.161961	0.089201	0.091472	0.219095	0.091157	0.143031	0.079353	0	0.047428	0.063929	0.102449	0.123761	0.049425	0.075354	0.094905	--	--	--	--	--	--	--	--
Dendrocalamus_farinosus_newGene_10226	--	0	0	0	0	0	0	0	0	0	0	0	0	0.092372	0	0.064591	0	0	0	--	--	--	--	--	--	--	--
Dendrocalamus_farinosus_newGene_10228	--	0.662242	0.305476	0.854076	0.600321	0.432979	0.412161	0.224351	0.566276	0.468943	0.990648	0.560208	0.593308	1.05455	1.16542	1.59753	0.181937	0.254081	0.107996	--	Molecular Function: zinc ion binding (GO:0008270);;	--	--	--	GRF zinc finger	--	molecular function: binding (GO:0005488)
Dendrocalamus_farinosus_newGene_10229	--	0	0	0	0	0.157894	0	1.05913	1.31155	1.12441	0	0.181605	0	0	0	0	0	0.485831	0.959051	--	--	--	--	--	--	--	--
Dendrocalamus_farinosus_newGene_1023	--	0.420737	0	0.157949	0	0	0.063759	0	0.11704	0	0	0	0	0	0	0	0	0	0	--	--	--	--	--	--	--	--
Dendrocalamus_farinosus_newGene_10230	--	0	0	0	0	0	0	0.047894	0.168901	0.145664	0	0	0	0	0	0.047013	0.317964	0.313414	0.190116	--	--	--	--	--	--	--	--
Dendrocalamus_farinosus_newGene_10231	--	0	0	0	0.573516	0.414936	0.304975	0.699851	0.891053	1.15163	0	0	0	0	0	0	0	0	0	--	Cellular Component: cytosol (GO:0005829);; Molecular Function: histone-arginine N-methyltransferase activity (GO:0008469);; Biological Process: vegetative to reproductive phase transition of meristem (GO:0010228);; Molecular Function: [myelin basic protein]-arginine N-methyltransferase activity (GO:0016277);; Molecular Function: protein-arginine omega-N monomethyltransferase activity (GO:0035241)…	K11434|1.3e-64|bdi:100826165|K11434 type I protein arginine methyltransferase [EC:2.1.1.319] | (RefSeq) protein arginine N-methyltransferase PRMT10	--	Posttranslational modification, protein turnover, chaperones;; Transcription;; Signal transduction mechanisms	--	Protein arginine N-methyltransferase PRMT10 OS=Oryza sativa subsp. indica OX=39946 GN=PRMT10 PE=3 SV=1	cellular component: cell (GO:0005623);; cellular component: cell part (GO:0044464);; biological process: metabolic process (GO:0008152);; biological process: cellular process (GO:0009987);; biological process: cellular component organization or biogenesis (GO:0071840);; molecular function: catalytic activity (GO:0003824);; biological process: reproduction (GO:0000003);; biological process: reprod…
Dendrocalamus_farinosus_newGene_10234	--	2.36819	2.58037	2.36555	1.91162	2.24804	1.20643	5.05132	5.91951	5.01239	3.63241	4.11914	3.289	4.23069	5.61221	4.27196	12.0346	10.5139	11.6169	--	--	--	--	--	--	--	--
Dendrocalamus_farinosus_newGene_10236	--	0	0	0	0	0	0	0	0	0	0	0	0	0.061131	0.044323	0.512821	0.086719	0	0	--	--	--	--	--	--	--	--
Dendrocalamus_farinosus_newGene_10237	--	0	0	0	0	0	0	0	0	0	0	0	0	0.323379	0.642504	0.297672	0	0.078855	0	--	--	--	--	--	--	--	--
Dendrocalamus_farinosus_newGene_10238	--	0.517443	0.416595	0.455359	0.161666	0.505858	0.263868	0.092002	0.262067	0.243238	0.537606	0.598316	0.614145	0.253725	0.291637	0.550948	0.263401	0.318999	0.236176	Mobilome: prophages, transposons	Molecular Function: nucleic acid binding (GO:0003676);; Biological Process: DNA integration (GO:0015074);; Cellular Component: integral component of membrane (GO:0016021);;	K02469|6.6e-86|lang:109359716|K02469 DNA gyrase subunit A [EC:5.6.2.2] | (RefSeq) DNA gyrase subunit A, chloroplastic/mitochondrial-like	--	General function prediction only	Integrase core domain	--	molecular function: binding (GO:0005488);; biological process: metabolic process (GO:0008152);; biological process: cellular process (GO:0009987);; cellular component: membrane (GO:0016020);; cellular component: membrane part (GO:0044425)
Dendrocalamus_farinosus_newGene_10239	--	0	0	0	0	0	0	0	0	0	0	0	0	0.698928	0.248807	0	0.911382	0.366977	0	--	--	--	--	--	--	--	--
Dendrocalamus_farinosus_newGene_1024	--	0	0	0	0	0	0	0	0	0	0	0	0	0	0	0	0	0	0	--	--	--	--	--	--	--	--
Dendrocalamus_farinosus_newGene_10241	--	0.140297	0.090894	0	0	0.051698	0.072409	0	0	0.134386	0.097704	0.301178	0	0.074877	0	0	0.2279	0.163845	0.207812	--	--	--	--	--	--	--	--
Dendrocalamus_farinosus_newGene_10245	--	0	0.065168	0	0	0.084472	0	0	0	0	0.440907	0	0.68826	0.090907	0	0	0	0.10065	0	--	--	--	--	--	--	--	--
Dendrocalamus_farinosus_newGene_10247	--	0.137797	0.167611	0.209587	0.178589	0.208562	0.36267	0	0	0	0	0.082772	0.133041	0	0.316191	0	0	0	0	--	--	--	--	--	--	--	--
Dendrocalamus_farinosus_newGene_10249	--	0	0	0	0	0	0	0	0	0	0	0	0	0	0	0	0	0	0	--	--	--	--	--	--	--	--
Dendrocalamus_farinosus_newGene_10250	--	0.250818	1.1147	0.509844	0.776036	0.427446	0.456038	0.72748	0.667071	1.47358	0	0.196983	0.22153	0.803577	0.36687	1.00615	0.76752	0.451712	0.683726	Coenzyme transport and metabolism	Molecular Function: pyridoxal kinase activity (GO:0008478);; Biological Process: pyridoxal 5'-phosphate salvage (GO:0009443);;	K00868|4.5e-25|ats:109743713|K00868 pyridoxine kinase [EC:2.7.1.35] | (RefSeq) LOC109743713; pyridoxal kinase	Vitamin B6 metabolism (ko00750)	Coenzyme transport and metabolism	--	Pyridoxal kinase OS=Arabidopsis thaliana OX=3702 GN=PK PE=1 SV=2	biological process: metabolic process (GO:0008152);; biological process: cellular process (GO:0009987);; molecular function: catalytic activity (GO:0003824);; biological process: single-organism process (GO:0044699)
Dendrocalamus_farinosus_newGene_10251	--	1.08367	0.731367	1.43137	1.72087	2.15645	1.15033	2.16521	2.57869	1.9455	0.04237	0.040732	0.019513	0.219577	0.228334	0.256418	0.128998	0.246804	0.161286	--	Molecular Function: DNA binding (GO:0003677);; Cellular Component: nucleus (GO:0005634);; Cellular Component: integral component of membrane (GO:0016021);; Cellular Component: host cell nucleus (GO:0042025);; Molecular Function: metal ion binding (GO:0046872);;	--	--	--	--	Squamosa promoter-binding-like protein 15 OS=Oryza sativa subsp. indica OX=39946 GN=SPL15 PE=2 SV=1	molecular function: binding (GO:0005488);; cellular component: cell (GO:0005623);; cellular component: organelle (GO:0043226);; cellular component: cell part (GO:0044464);; cellular component: membrane (GO:0016020);; cellular component: membrane part (GO:0044425);; cellular component: other organism (GO:0044215);; cellular component: other organism part (GO:0044217)
Dendrocalamus_farinosus_newGene_10253	--	0	0.105709	0	0	0	0	0	0	0	0	0	0	0	0	0	0	0	0	--	--	--	--	--	--	--	--
Dendrocalamus_farinosus_newGene_10254	--	0	0	0	0	0	0	0	0	0	0	0	0	0	0	0	0	0	0	--	Molecular Function: RNA binding (GO:0003723);;	K11294|1.3e-20|obr:102708890|K11294 nucleolin | (RefSeq) nucleolin 2-like	--	Transcription	RNA recognition motif. (a.k.a. RRM, RBD, or RNP domain)	Nucleolin 2 OS=Oryza sativa subsp. japonica OX=39947 GN=Os04g0620700 PE=2 SV=2	molecular function: binding (GO:0005488)
Dendrocalamus_farinosus_newGene_10255	--	0.524082	0.736001	0.423382	0.908064	0.662646	0.752875	0.864031	0.835717	1.07845	0.131609	0.153424	0.210004	0.158636	0.120061	0.212524	0.062803	0.148359	0	--	Molecular Function: DNA binding (GO:0003677);; Molecular Function: endonuclease activity (GO:0004519);; Biological Process: DNA repair (GO:0006281);; Molecular Function: kinase activity (GO:0016301);;	K13415|6.6e-80|obr:102715163|K13415 protein brassinosteroid insensitive 1 [EC:2.7.10.1 2.7.11.1] | (RefSeq) protein BRASSINOSTEROID INSENSITIVE 1-like	Plant hormone signal transduction (ko04075)	General function prediction only	Reverse transcriptase (RNA-dependent DNA polymerase)	Uncharacterized mitochondrial protein AtMg01250 OS=Arabidopsis thaliana OX=3702 GN=AtMg01250 PE=4 SV=1	molecular function: binding (GO:0005488);; biological process: metabolic process (GO:0008152);; biological process: cellular process (GO:0009987);; molecular function: catalytic activity (GO:0003824);; biological process: response to stimulus (GO:0050896)
Dendrocalamus_farinosus_newGene_10256	--	0	0	0	0.160219	0	0	0	0	0	0	0	0	0.100051	0.374249	0	0	0	0.676413	--	--	--	--	--	--	--	--
Dendrocalamus_farinosus_newGene_10258	--	0.158344	0	0	0	0.088425	0.217932	0.684618	0.851334	0.776329	0.170892	0.461419	0.16219	0	0.25575	0.27508	0.16741	0.265025	0.554759	--	Molecular Function: ADP binding (GO:0043531);;	--	--	--	Rx N-terminal domain	--	molecular function: binding (GO:0005488)
Dendrocalamus_farinosus_newGene_10260	--	1.65617	2.02752	2.63043	3.69944	1.81035	3.88877	3.71282	2.93824	3.17818	1.88521	0.872944	1.08828	1.60734	6.20281	3.1359	0.790106	1.35837	1.67976	--	Molecular Function: ADP binding (GO:0043531);;	--	--	--	--	--	molecular function: binding (GO:0005488)
Dendrocalamus_farinosus_newGene_10261	--	1.11897	0.976408	0.704612	4.33712	3.66739	4.91736	35.6219	34.9539	48.7765	1.23124	1.37652	1.51152	0.830895	0.789335	0.939642	2.8447	3.27816	4.83354	--	Molecular Function: ADP binding (GO:0043531);;	--	--	--	Rx N-terminal domain	--	molecular function: binding (GO:0005488)
Dendrocalamus_farinosus_newGene_10263	--	1.04974	1.52199	0.522183	0.044743	1.28628	0.113472	0	0	0	0.241937	0.331388	0.29335	0.135804	0.09781	0.723918	0	0	0	--	--	--	--	--	--	--	--
Dendrocalamus_farinosus_newGene_10265	--	0	0	0	0	0	0	0	0	0	0	0	0	0	0	0	0	0	0	--	--	--	--	--	--	--	--
Dendrocalamus_farinosus_newGene_10266	--	1.19776	0.34745	1.28564	0.71171	0.308088	0.665132	1.31786	1.44304	1.16669	0	0.4285	0.198413	0.14442	0.081943	0.089274	0.082096	0.062893	0	--	Molecular Function: ATP binding (GO:0005524);; Biological Process: protein folding (GO:0006457);; Molecular Function: unfolded protein binding (GO:0051082);;	K09487|1.3e-40|sita:101763050|K09487 heat shock protein 90kDa beta | (RefSeq) heat shock protein 90-5, chloroplastic	Protein processing in endoplasmic reticulum (ko04141);; Plant-pathogen interaction (ko04626)	Posttranslational modification, protein turnover, chaperones	Hsp90 protein	Heat shock protein 90-5, chloroplastic OS=Arabidopsis thaliana OX=3702 GN=HSP90-5 PE=1 SV=1	molecular function: binding (GO:0005488);; biological process: cellular process (GO:0009987)
Dendrocalamus_farinosus_newGene_10267	--	0	0	0	0	0	0	0	0	0	0	0	0	0	0	0	0	0	0	--	--	--	--	--	--	--	--
Dendrocalamus_farinosus_newGene_10268	--	0	0	0	0	0	0	0	0	0	0	0	0	0	0	0	0	0	0	--	--	--	--	--	--	--	--
Dendrocalamus_farinosus_newGene_1027	--	0	0	0	0	0	0	0	0	0	0	0	0.279219	0	0	0	0	0	0	--	--	--	--	--	--	--	--
Dendrocalamus_farinosus_newGene_10270	--	0	0	0	0	0	0	0	0	0.202526	0.271027	0	0.197208	0	0	0.20095	0.206709	0.20784	0.281281	--	--	--	--	--	--	--	--
Dendrocalamus_farinosus_newGene_10273	--	0.398325	0.434687	0.366593	0.39287	0.566206	0.450586	0.071011	0	0.287741	1.16197	0.907933	0.602193	0	0.267404	0.270612	0.12258	0	0.113365	--	Cellular Component: integral component of membrane (GO:0016021);;	--	--	--	--	--	cellular component: membrane (GO:0016020);; cellular component: membrane part (GO:0044425)
Dendrocalamus_farinosus_newGene_10274	--	0.211039	0.103054	0.206712	0.08566	0.072529	0	1.25227	1.3975	1.08752	0.477882	0.453075	0.276382	0.246331	0.370685	0.272671	3.33167	3.55527	3.47485	--	--	--	--	--	--	--	--
Dendrocalamus_farinosus_newGene_10275	--	0.245926	0.523256	0.293395	0.17068	0.656958	0.475334	0	0	0	1.2845	1.64569	1.6222	0.080029	0.237397	0.247947	0.051802	0.097104	0.095686	--	--	--	--	--	--	--	--
Dendrocalamus_farinosus_newGene_10276	--	0	0	0.126138	0	0.082058	0.055757	0.169399	0.161144	0.213824	0.063115	0	0	0	0	0.074739	0.354999	0.374197	0.421543	--	--	--	--	--	--	--	--
Dendrocalamus_farinosus_newGene_10277	--	0	0	0	0	0	0	0.046008	0	0	0	0	0	0.065055	0	0	0	0	0	--	Molecular Function: iron ion binding (GO:0005506);; Biological Process: lipid biosynthetic process (GO:0008610);; Cellular Component: integral component of membrane (GO:0016021);; Molecular Function: oxidoreductase activity (GO:0016491);;	K04713|4.1e-44|obr:102699692|K04713 sphinganine C4-monooxygenase [EC:1.14.18.5] | (RefSeq) sphinganine C4-monooxygenase 1-like	Sphingolipid metabolism (ko00600)	Lipid transport and metabolism	--	Sphinganine C4-monooxygenase 1 OS=Arabidopsis thaliana OX=3702 GN=SBH1 PE=1 SV=1	molecular function: binding (GO:0005488);; biological process: metabolic process (GO:0008152);; biological process: single-organism process (GO:0044699);; cellular component: membrane (GO:0016020);; cellular component: membrane part (GO:0044425);; molecular function: catalytic activity (GO:0003824)
Dendrocalamus_farinosus_newGene_1028	--	0	0	0	0	0	0	0	0	0	0.698224	0.526706	0.32239	0	0	0.152667	0	0	0	--	--	--	--	--	--	--	--
Dendrocalamus_farinosus_newGene_10280	--	0	0	0	0	0	0	0	0	0	0	0	0	0	0	0	0	0	0	--	--	--	--	--	--	--	--
Dendrocalamus_farinosus_newGene_10281	--	0	0	0	0	0	0	0	0	0	0	0	0	0	0	0	0	0	0	--	Molecular Function: protein kinase activity (GO:0004672);; Molecular Function: ATP binding (GO:0005524);; Cellular Component: integral component of membrane (GO:0016021);;	K00924|1.5e-09|dct:110102836|K00924 kinase [EC:2.7.1.-] | (RefSeq) receptor protein kinase TMK1	--	--	Protein tyrosine and serine/threonine kinase	Putative cysteine-rich receptor-like protein kinase 23 OS=Arabidopsis thaliana OX=3702 GN=CRK23 PE=2 SV=1	biological process: metabolic process (GO:0008152);; biological process: cellular process (GO:0009987);; molecular function: catalytic activity (GO:0003824);; molecular function: binding (GO:0005488);; cellular component: membrane (GO:0016020);; cellular component: membrane part (GO:0044425)
Dendrocalamus_farinosus_newGene_10282	--	0.864104	0.816615	1.35241	0.329399	0.074491	0	0.167396	0	0	0.570292	1.05527	0.917414	0	0	0	0	0	0.115072	--	--	--	--	--	Wound-induced protein	--	--
Dendrocalamus_farinosus_newGene_10283	--	4.8001	5.2196	4.39253	1.21472	1.55119	1.07163	0	0	0	5.51074	3.64553	3.68374	0.17354	0.237149	0.306593	0.127745	0	0	--	--	--	--	--	Wound-induced protein	--	--
Dendrocalamus_farinosus_newGene_10285	--	0	0.084945	0.364175	0	0	0	0	0	0	0	0.163525	0.103381	0.522048	0.435169	0	0	0	0	--	--	--	--	--	--	--	--
Dendrocalamus_farinosus_newGene_10286	--	0	0	0	0	0	0	0	0	0	0	0	0	0	0	0	0	0	0	--	--	--	--	--	--	--	--
Dendrocalamus_farinosus_newGene_10287	--	0	0	0	0.081353	0.146308	0	0	0	0	0	0	0	0.454368	0.421413	0	0	0	0	--	--	--	--	--	--	--	--
Dendrocalamus_farinosus_newGene_10288	--	0	0	0.036594	0	0	0	0	0	0	0.026616	0	0	0	0	0	0	0	0	--	--	--	--	--	--	--	--
Dendrocalamus_farinosus_newGene_10289	--	0.176792	0.407276	0.529477	0	0	0.727957	0.057092	0	0	0	0.118802	0.371619	0	0.316078	0	0	0	0	--	--	--	--	--	--	--	--
Dendrocalamus_farinosus_newGene_1029	--	0.344266	0.324235	0.680534	1.53664	0.933682	0.605181	0.934515	0.922777	1.5679	0.675444	0.976461	0.629824	0.52379	0.662413	0.362639	0.988473	1.35509	0.94141	--	--	K02942|6.1e-07|vvi:100257825|K02942 large subunit ribosomal protein LP1 | (RefSeq) 60S acidic ribosomal protein P1	Ribosome (ko03010)	--	--	--	--
Dendrocalamus_farinosus_newGene_10292	--	0	0	0	0	0	0	0	0	0	0	0	0	0	0	0	0	0.089001	0	--	--	--	--	--	--	--	--
Dendrocalamus_farinosus_newGene_10293	--	1.70942	2.90377	1.31326	1.51088	0.62585	1.01055	0.378192	0.440496	0.722143	0.050931	0.13514	0.124725	1.61377	2.21795	2.39117	0.599664	1.40756	1.42428	--	Cellular Component: integral component of membrane (GO:0016021);;	K13466|3.1e-07|mdm:103439827|K13466 EIX receptor 1/2 | (RefSeq) receptor-like protein EIX2	Plant-pathogen interaction (ko04626)	General function prediction only	Leucine rich repeat	--	cellular component: membrane (GO:0016020);; cellular component: membrane part (GO:0044425)
Dendrocalamus_farinosus_newGene_10294	--	2.94107	1.7331	1.3128	2.53691	2.61504	2.78725	2.18092	3.81508	2.90638	0.197031	0	0	0	0	0	0	0	0	--	Molecular Function: nucleotidyltransferase activity (GO:0016779);;	K03514|7.0e-26|zma:103651371|K03514 non-canonical poly(A) RNA polymerase PAPD5/7 [EC:2.7.7.19] | (RefSeq) non-canonical poly(A) RNA polymerase PAPD5	RNA degradation (ko03018)	Replication, recombination and repair	--	--	molecular function: catalytic activity (GO:0003824)
Dendrocalamus_farinosus_newGene_10295	--	0	0	0	0	0	0	0	0	0	0	0	0	0	0	0	0	0	0	--	--	--	--	--	--	--	--
Dendrocalamus_farinosus_newGene_10296	--	0	0	0	0.145557	0	0.037539	0	0	0	0	0	0.057644	0	0	0	0	0	0	--	--	--	--	--	--	--	--
Dendrocalamus_farinosus_newGene_10297	--	0	0	0	0	0	0.191556	0	0	0	0	0	0.062652	0	0	0	0.053093	0	0.070019	--	Cellular Component: integral component of membrane (GO:0016021);;	K13466|1.6e-08|han:110931177|K13466 EIX receptor 1/2 | (RefSeq) probable leucine-rich repeat receptor-like protein kinase At1g35710	Plant-pathogen interaction (ko04626)	--	Leucine rich repeat N-terminal domain	Receptor-like protein 56 OS=Arabidopsis thaliana OX=3702 GN=RLP56 PE=2 SV=2	cellular component: membrane (GO:0016020);; cellular component: membrane part (GO:0044425)
Dendrocalamus_farinosus_newGene_10298	--	0	0	0	0	0	0	0	0	0	0	0	0	0	0	0	0	0	0	--	Molecular Function: protein binding (GO:0005515);; Cellular Component: integral component of membrane (GO:0016021);;	--	--	--	Leucine rich repeat	--	molecular function: binding (GO:0005488);; cellular component: membrane (GO:0016020);; cellular component: membrane part (GO:0044425)
Dendrocalamus_farinosus_newGene_10299	--	0.069875	0	0	0	0	0	0	0	0	0	0	0	0	0	0	0	0	0	--	--	--	--	--	--	--	--
Dendrocalamus_farinosus_newGene_10300	--	0	0	0	0	0	0	0	0	0	0.431414	0	0	0.202177	0.162525	0	0	0	0	--	Molecular Function: DNA binding (GO:0003677);; Molecular Function: endonuclease activity (GO:0004519);; Cellular Component: nucleus (GO:0005634);; Biological Process: DNA repair (GO:0006281);; Biological Process: DNA recombination (GO:0006310);; Cellular Component: Holliday junction resolvase complex (GO:0048476);;	K10882|5.1e-07|mus:103986823|K10882 crossover junction endonuclease EME1 [EC:3.1.22.-] | (RefSeq) crossover junction endonuclease EME1B	Homologous recombination (ko03440)	--	--	Crossover junction endonuclease EME1B OS=Arabidopsis thaliana OX=3702 GN=EME1B PE=1 SV=1	molecular function: binding (GO:0005488);; biological process: metabolic process (GO:0008152);; biological process: cellular process (GO:0009987);; molecular function: catalytic activity (GO:0003824);; cellular component: cell (GO:0005623);; cellular component: organelle (GO:0043226);; cellular component: cell part (GO:0044464);; biological process: response to stimulus (GO:0050896);; cellular co…
Dendrocalamus_farinosus_newGene_10303	--	0.03516	0.050659	0.083599	0.615956	0.761609	0.821525	1.17023	1.22358	2.09965	0.16527	0.115958	0.063038	1.32188	1.62874	1.16479	0.424526	0.433565	0.791302	--	--	--	--	--	--	--	--
Dendrocalamus_farinosus_newGene_10306	--	0.4538	0.746081	0.338107	1.21479	1.69516	0.63879	0.442288	0.626964	0.740269	0	0	0.109016	0.336118	0	0.54047	0.110772	0.107	0.449157	--	--	--	--	--	--	--	--
Dendrocalamus_farinosus_newGene_1031	--	0.42543	0.449087	0.866063	0.358736	0.06115	0	0.093899	0.231846	0.165641	0	0	0	0	0	0	0	0	0	--	--	--	--	--	--	--	--
Dendrocalamus_farinosus_newGene_10310	--	0	0	0	0	0.054662	0.080282	0	0	0.262209	0	0.073936	0	0.246607	0	0	0	0	0	--	--	--	--	--	--	--	--
Dendrocalamus_farinosus_newGene_10311	--	0	0	0	0	0	0	0	0.072569	0.230914	0	0	0	0	0	0	0	0	0	--	--	--	--	--	--	--	--
Dendrocalamus_farinosus_newGene_10313	--	0.134946	0.086092	0.11367	0.176459	0.171993	0.186887	0	0.08567	0	0.045836	0.160926	0	0.184159	0.317423	0.144834	0.114775	0	0	--	--	--	--	--	--	--	--
Dendrocalamus_farinosus_newGene_10314	--	0	0	0	0.096207	0.250209	0.133382	0	0	0	0.122843	0	0	0	0	0	0	0	0	--	Molecular Function: protein kinase activity (GO:0004672);; Molecular Function: calcium ion binding (GO:0005509);; Molecular Function: ATP binding (GO:0005524);;	K13412|3.8e-21|sbi:8060571|K13412 calcium-dependent protein kinase [EC:2.7.11.1] | (RefSeq) calcium-dependent protein kinase 21	Plant-pathogen interaction (ko04626)	Signal transduction mechanisms	--	Calcium-dependent protein kinase 21 OS=Oryza sativa subsp. japonica OX=39947 GN=CPK21 PE=2 SV=1	biological process: metabolic process (GO:0008152);; biological process: cellular process (GO:0009987);; molecular function: catalytic activity (GO:0003824);; molecular function: binding (GO:0005488)
Dendrocalamus_farinosus_newGene_10315	--	0	0	0	0	0	0	0.148681	0	0.787981	0	0	0	0	0	0	0	0	0	--	Molecular Function: nucleic acid binding (GO:0003676);; Biological Process: DNA integration (GO:0015074);;	K12349|1.0e-17|ccaj:109806181|K12349 neutral ceramidase [EC:3.5.1.23] | (RefSeq) neutral ceramidase-like	Sphingolipid metabolism (ko00600)	General function prediction only	--	--	molecular function: binding (GO:0005488);; biological process: metabolic process (GO:0008152);; biological process: cellular process (GO:0009987)
Dendrocalamus_farinosus_newGene_10319	--	0.216821	0.179258	0	0	0	0	0.206128	0.259289	0	0	0.705664	1.40316	0.574921	0	0.809776	0.818704	0.581072	0.680373	--	--	--	--	--	--	--	--
Dendrocalamus_farinosus_newGene_10320	--	0	0	0.492274	0	0.838592	0	0.015073	0	0.397869	0	0.651661	0.363971	0	1.09743	0	0.250292	0.450327	1.03632	--	--	--	--	--	--	--	--
Dendrocalamus_farinosus_newGene_10322	--	0	0	0.149022	0.207905	0.102923	0	0	0	0	0	0	0	0	0.057804	0	0	0	0	--	--	--	--	--	--	--	--
Dendrocalamus_farinosus_newGene_10325	--	0.310435	0.559239	0.533907	0.339097	0.509178	0.3916	1.82166	2.58799	1.22323	0.836567	1.72758	0.935921	0.343164	0.527467	0.454704	0.653185	0.530387	1.17862	--	--	--	--	--	--	--	--
Dendrocalamus_farinosus_newGene_10327	--	0	0	0	0	0	0	0	0	0	0	0	0	0	0	0	0	0	0	--	--	--	--	--	--	--	--
Dendrocalamus_farinosus_newGene_10328	--	0	0	0	0.124578	0	0.87916	0	0	0.50116	0	0.211373	0.368048	0.652569	1.11485	1.27213	0	0	0.026409	--	Molecular Function: DNA binding (GO:0003677);; Molecular Function: protein dimerization activity (GO:0046983);;	--	--	Replication, recombination and repair	--	Putative AC transposase OS=Zea mays OX=4577 PE=2 SV=2	molecular function: binding (GO:0005488)
Dendrocalamus_farinosus_newGene_10329	--	0.808487	0.780602	0.798168	2.19058	1.97318	0.759711	1.54398	1.78795	1.41313	7.11368	7.10004	7.19615	3.69772	3.92172	2.98554	4.34671	3.8692	3.45357	--	Molecular Function: DNA binding (GO:0003677);; Molecular Function: protein dimerization activity (GO:0046983);;	--	--	Replication, recombination and repair	--	Putative AC transposase OS=Zea mays OX=4577 PE=2 SV=2	molecular function: binding (GO:0005488)
Dendrocalamus_farinosus_newGene_1033	--	0.299423	0.327626	0.72027	0.038423	0.087947	0.071849	0.10908	0.064538	0.200718	0	0	0	0	0	0	0	0	0	--	--	--	--	--	--	--	--
Dendrocalamus_farinosus_newGene_10330	--	0.027365	0.086759	0	0.048546	0	0	0.042145	0.059349	0	0	0	0	0	0	0	0	0	0	--	--	K18185|1.5e-06|sbi:110436398|K18185 cytochrome c oxidase assembly protein subunit 23 | (RefSeq) uncharacterized protein LOC110436398	--	--	--	--	--
Dendrocalamus_farinosus_newGene_10331	--	0.757227	0.747524	1.20987	1.30774	1.23958	1.09828	3.65361	3.73619	3.37979	0.660745	0.465104	0.428782	0.302465	0.266876	0.261955	1.9014	1.54442	1.4901	--	--	--	--	--	--	--	--
Dendrocalamus_farinosus_newGene_10332	--	0	0	0	0.078714	0.065267	0	0.350052	0.401633	0.360503	0	0	0	0	0.105222	0.056562	0.231196	0.438758	0.332553	--	--	--	--	--	--	--	--
Dendrocalamus_farinosus_newGene_10333	--	0.467744	0.178709	0.294103	0.37816	0.382688	0.358973	0.021588	0.07226	0.082694	0.146901	0.230465	0.166512	0.177108	0.272766	0.373863	0.026911	0.011033	0	--	--	--	--	--	--	--	--
Dendrocalamus_farinosus_newGene_10334	--	0.031549	0	0.008508	0	0.042662	0	0	0	0	0	0	0	0	0	0	0	0	0	--	--	--	--	--	--	--	--
Dendrocalamus_farinosus_newGene_10335	--	0.229014	0.316902	0.192378	0.763144	0.866487	0.743787	1.68553	1.34455	1.223	0	0	0	0	0	0	0	0	0	--	--	--	--	--	--	--	--
Dendrocalamus_farinosus_newGene_10337	--	0.071597	0.174342	0.086988	0.155025	0.107715	0.090627	1.86621	2.16417	2.8769	0.052031	0.171126	0.038535	0.131216	0.139411	0.189356	7.38146	9.68419	12.0546	--	--	--	--	--	--	--	--
Dendrocalamus_farinosus_newGene_10338	--	0	0	0	0	0.129366	0	0	0	0	0	0	0	0	0	0	0	0	0	--	--	--	--	--	--	--	--
Dendrocalamus_farinosus_newGene_10339	--	0	0	0	0	0.252078	0	0	0	0	0	0	0	0	0	0	0	0	0	--	--	--	--	--	--	--	--
Dendrocalamus_farinosus_newGene_1034	--	0	0	0	0	0	0	0.63371	0.586663	0.35394	0	0	0	0	0	0	0	0	0	--	--	--	--	--	--	--	--
Dendrocalamus_farinosus_newGene_10340	--	0.347956	0.98297	0.951411	0.882325	0.915966	0.646114	0.043438	0.019301	0.127706	0.452263	0.545103	0.690236	0.389552	0.248154	0.181156	0	0	0	--	Molecular Function: NAD+ ADP-ribosyltransferase activity (GO:0003950);;	--	--	--	--	--	molecular function: catalytic activity (GO:0003824)
Dendrocalamus_farinosus_newGene_10341	--	0.151825	0.140216	0	0.051868	0.207274	0.190996	0	0	0.125955	0.039037	0.207734	0.020645	0	0.365297	0.260823	0	0	0	--	--	--	--	--	--	--	--
Dendrocalamus_farinosus_newGene_10342	--	0.266824	0.483904	0.508821	0.23849	0.105227	0.357874	0	0.138354	0	0	0.197646	0.331761	0.063583	0.204207	0.12518	0.158249	0.10806	0.104118	--	--	--	--	--	--	--	--
Dendrocalamus_farinosus_newGene_10345	--	0.176555	0.065874	0.392669	0.198583	0	0.083995	0	0	0	0.899235	0.650345	0.260592	1.35303	1.38237	1.32835	0.050776	0	0.182954	--	--	--	--	--	--	--	--
Dendrocalamus_farinosus_newGene_10346	--	0.020439	0	0.024522	33.8374	19.8632	29.8784	10.0982	10.3938	10.743	0	0	0	0	0	0	0	0	0	--	--	--	--	--	--	--	--
Dendrocalamus_farinosus_newGene_10347	--	0.395913	0.490092	0.502018	0.448465	0.755937	0.733268	0.524712	0.602071	0.540308	0.733678	0.392684	0.419443	0.715715	0.879435	0.725246	0.613439	0.866181	1.04143	--	--	--	--	--	--	--	--
Dendrocalamus_farinosus_newGene_10348	--	0	0	0	0	0	0	0	0	0.108984	0	0	0	0	0.09523	0	0.351822	0	0	--	--	--	--	--	--	--	--
Dendrocalamus_farinosus_newGene_10349	--	0	0	0	0	0	0	0	0	0	0	0	0	0	0	0	0	0	0	--	--	--	--	--	--	--	--
Dendrocalamus_farinosus_newGene_10350	--	0	0	0	0	0	0	0	0	0	0	0	0	0	0	0	0	0	0	--	--	--	--	--	--	--	--
Dendrocalamus_farinosus_newGene_10351	--	0	0	0	0	0	0	0	0	0	0	0	0	0	0	0	0	0.380112	0.252749	--	--	--	--	--	--	--	--
Dendrocalamus_farinosus_newGene_10352	--	0.050634	0.021824	0.163351	0	0.096247	0.232604	1.3168	0.917286	0.467108	0	0	0	0	0	0	0	0	0	--	--	--	--	--	--	--	--
Dendrocalamus_farinosus_newGene_10353	--	0.165584	0.099898	0.032576	0.061369	0	0.058066	0	0	0	0	0	0	0	0	0	0	0	0	Posttranslational modification, protein turnover, chaperones	Molecular Function: ATP binding (GO:0005524);;	K09490|1.6e-42|ppp:112279621|K09490 endoplasmic reticulum chaperone BiP [EC:3.6.4.10] | (RefSeq) luminal-binding protein 4-like	Protein export (ko03060);; Protein processing in endoplasmic reticulum (ko04141)	Posttranslational modification, protein turnover, chaperones	Hsp70 protein	Heat shock 70 kDa protein BIP4 OS=Oryza sativa subsp. japonica OX=39947 GN=BIP4 PE=2 SV=1	molecular function: binding (GO:0005488)
Dendrocalamus_farinosus_newGene_10354	--	0	0.342695	0.234902	0.843458	0.696737	1.03158	0.415518	0.698519	0.121429	0	0	0	0	0	0	0	0	0	--	--	--	--	--	--	--	--
Dendrocalamus_farinosus_newGene_10357	--	0.089904	0.079748	0.218633	0.04662	0.055868	0.227443	0	0	0	0	0	0	0	0	0	0	0	0	--	--	--	--	--	--	--	--
Dendrocalamus_farinosus_newGene_10359	--	0	0	0.118823	0	0	0.146819	0	0	0	0	0	0	0	0	0	0	0	0	--	--	--	--	--	--	--	--
Dendrocalamus_farinosus_newGene_10361	--	0.50742	0.588144	0.391541	0.018686	0.055285	0.061419	0	0	0	0.090953	0.021667	0.108638	0	0	0	0	0	0	--	--	--	--	--	--	--	--
Dendrocalamus_farinosus_newGene_10363	--	0	0	0	0	0	0	0	0	0	0	0	0	0	0	0	0.083322	0	0.506879	--	--	--	--	--	--	--	--
Dendrocalamus_farinosus_newGene_10365	--	0.273224	0.239392	0.249282	0.335242	0.238818	0.348267	0.110526	0.224561	0.240371	0	0	0	0.141086	0.124665	0.085141	0.055712	0	0	--	--	--	--	--	--	--	--
Dendrocalamus_farinosus_newGene_10366	--	1.16619	1.13657	1.50458	0.898545	0.431499	0.454525	0.082841	0.059641	0.294897	0	0	0	0	0	0	0	0	0	--	--	--	--	--	--	--	--
Dendrocalamus_farinosus_newGene_10367	--	1.50531	2.46156	1.38734	1.24983	1.54541	2.43664	0.945492	2.16611	1.09423	0.22345	0.373421	0	0	0	0	0	0	0.100178	--	--	--	--	--	--	--	--
Dendrocalamus_farinosus_newGene_1037	--	0.259214	0	0.148882	0	0	0	0	0	0	0.067331	0	0	0.09558	0	0	0	0	0	--	--	--	--	--	--	--	--
Dendrocalamus_farinosus_newGene_10370	--	0.429895	0.478064	0.46203	0.265809	0.942779	0.564704	0.443037	0.956426	0.529549	0	0.055758	0.046236	0.018449	0.094337	0	0	0.040524	0.067811	--	Molecular Function: DNA binding (GO:0003677);; Molecular Function: protein dimerization activity (GO:0046983);;	--	--	Replication, recombination and repair	Domain of unknown function (DUF4413)	Zinc finger BED domain-containing protein RICESLEEPER 3 OS=Oryza sativa subsp. japonica OX=39947 GN=Os05g0583200 PE=2 SV=1	molecular function: binding (GO:0005488)
Dendrocalamus_farinosus_newGene_10373	--	0.051301	0	0	0	0	0	0	0	0	0.106039	0	0	0.183147	0.069874	0.184168	0	0	0	--	--	--	--	--	--	--	--
Dendrocalamus_farinosus_newGene_10374	--	0.052014	0	0.096051	0	0.127625	0.064624	0.163091	0.19301	0.045043	0.53453	0.787574	0.41858	0	0.105318	0.218789	0.249685	0.295441	0.41581	--	--	--	--	--	--	--	--
Dendrocalamus_farinosus_newGene_10375	--	0.636691	0.830633	0.422781	1.84806	0.761132	0.947583	0	0	0.755935	1.61947	1.29308	1.21788	1.14629	2.52376	0.540304	0.581738	0.747045	1.03474	--	--	--	--	--	--	--	--
Dendrocalamus_farinosus_newGene_10377	--	0	0	0	0	0	0	0	0	0	0	0	0	0	0	0	0	0	0	--	--	--	--	--	--	--	--
Dendrocalamus_farinosus_newGene_10378	--	0	0	0	0	0	0	0	0	0	0	0	0	0	0	0	0	0	0	--	--	--	--	--	--	--	--
Dendrocalamus_farinosus_newGene_1038	--	0	0.351418	0	0	0	0	0.089961	0.099734	0	1.0252	1.00709	0.870398	0	1.154	0.32791	0.75046	0	0.406172	--	--	--	--	--	--	--	--
Dendrocalamus_farinosus_newGene_10381	--	1.21354	0.461739	1.34753	0.433974	0.555713	0.40147	0.495271	0.653271	0.077715	0.733615	0.637466	0.396198	0.486466	0.418045	0.534192	0.154345	0.428789	0.360047	--	--	--	--	--	--	--	--
Dendrocalamus_farinosus_newGene_10385	--	0	0	0	0	0.151049	0	0	0	0	0	0	0	0	0.339555	0.169263	0	0	0	--	--	--	--	--	--	--	--
Dendrocalamus_farinosus_newGene_10386	--	0	0	0	0	0	0	0	0	0	0	0	0	0	0	0	0	0	0	--	--	--	--	--	--	--	--
Dendrocalamus_farinosus_newGene_10387	--	0.04531	0	0	0	0.029946	0	0.426992	0.128562	0	0	0	0	0	0	0	0	0	0	--	--	--	--	--	--	--	--
Dendrocalamus_farinosus_newGene_10388	--	1.61973	1.24386	1.74221	2.2285	2.10478	1.85333	6.86303	4.53873	4.10044	2.7542	3.27521	2.64494	2.73693	3.82902	3.22524	4.38295	4.90191	5.93678	--	--	--	--	--	--	--	--
Dendrocalamus_farinosus_newGene_10390	--	0	0	0	0	0	0	0	0	0	0	0	0	0	0	0	0	0	0	--	Molecular Function: nucleic acid binding (GO:0003676);; Molecular Function: zinc ion binding (GO:0008270);; Biological Process: DNA integration (GO:0015074);;	--	--	--	--	--	molecular function: binding (GO:0005488);; biological process: metabolic process (GO:0008152);; biological process: cellular process (GO:0009987)
Dendrocalamus_farinosus_newGene_10392	--	0	0	0	0	0	0	0	0	0	0.503763	0.745213	0.276955	0	0.348902	0	0.182796	0.131086	0	--	--	--	--	--	--	--	--
Dendrocalamus_farinosus_newGene_10393	--	0	0	0	0	0	0	0	0	0	0.157521	0.335177	0.222154	0	0.13243	0	0	0	0	--	--	--	--	--	--	--	--
Dendrocalamus_farinosus_newGene_10394	--	0.290662	0.678002	0.211429	0.626137	0.373577	0.683747	1.67132	1.38008	1.19027	0.414265	1.25285	0.661154	0.290222	0.841678	0.489646	2.33998	2.1723	2.42581	--	--	--	--	--	--	--	--
Dendrocalamus_farinosus_newGene_10398	--	0	0	0	0	0	0	0	0	0	0	0	0	0	0	0	0	0	0	--	--	--	--	--	--	--	--
Dendrocalamus_farinosus_newGene_104	--	0	0	0	0.015742	0	0.060847	0.275242	0.185234	0.212138	0	0	0	0.100833	0.096718	0.075393	2.76075	4.57157	5.65733	--	--	--	--	--	--	--	--
Dendrocalamus_farinosus_newGene_1040	--	0	0	0	0.090712	0.314692	0.332357	0.253976	0.319406	0.209625	0	0	0	0	0	0	0	0	0	--	--	--	--	--	--	--	--
Dendrocalamus_farinosus_newGene_10400	--	0	0	0	0	0	0	0	0	0	0.125592	0	0.412263	0	0.090471	0	0	0	0	--	Molecular Function: hydrolase activity, hydrolyzing O-glycosyl compounds (GO:0004553);; Biological Process: carbohydrate metabolic process (GO:0005975);;	K05350|2.6e-21|sbi:8064478|K05350 beta-glucosidase [EC:3.2.1.21] | (RefSeq) beta-glucosidase 16 isoform X2	Cyanoamino acid metabolism (ko00460);; Starch and sucrose metabolism (ko00500);; Phenylpropanoid biosynthesis (ko00940)	--	--	Beta-glucosidase 16 OS=Oryza sativa subsp. japonica OX=39947 GN=BGLU16 PE=3 SV=2	molecular function: catalytic activity (GO:0003824);; biological process: metabolic process (GO:0008152)
Dendrocalamus_farinosus_newGene_10401	--	1.72081	1.73902	2.12888	1.69518	0.841418	1.05424	1.22816	0.524499	0.483804	1.0363	0.878751	0.368893	1.49151	1.25269	1.62087	1.29149	1.2198	2.41621	Defense mechanisms;; Lipid transport and metabolism	Molecular Function: glutathione peroxidase activity (GO:0004602);; Biological Process: response to oxidative stress (GO:0006979);;	K00432|1.0e-19|sita:101786937|K00432 glutathione peroxidase [EC:1.11.1.9] | (RefSeq) probable glutathione peroxidase 2 isoform X1	Glutathione metabolism (ko00480);; Arachidonic acid metabolism (ko00590)	Posttranslational modification, protein turnover, chaperones	Glutathione peroxidase	Probable glutathione peroxidase 3, mitochondrial OS=Arabidopsis thaliana OX=3702 GN=GPX3 PE=1 SV=1	biological process: metabolic process (GO:0008152);; biological process: cellular process (GO:0009987);; biological process: single-organism process (GO:0044699);; biological process: response to stimulus (GO:0050896);; biological process: detoxification (GO:0098754);; molecular function: catalytic activity (GO:0003824);; molecular function: antioxidant activity (GO:0016209)
Dendrocalamus_farinosus_newGene_10402	--	8.36514	3.10779	3.80634	6.01452	6.44573	9.17885	5.4764	5.74717	1.24904	7.95594	16.7198	15.437	7.31344	4.20635	8.03729	3.94684	4.36669	1.11022	--	Molecular Function: RNA binding (GO:0003723);;	K13199|2.4e-49|sita:101770806|K13199 plasminogen activator inhibitor 1 RNA-binding protein | (RefSeq) RGG repeats nuclear RNA binding protein A	--	--	Hyaluronan / mRNA binding family	RGG repeats nuclear RNA binding protein A (Fragment) OS=Nicotiana tabacum OX=4097 GN=RggA PE=2 SV=1	molecular function: binding (GO:0005488)
Dendrocalamus_farinosus_newGene_10403	--	0.32933	0	0.174992	0	0	0.064968	0	0.264042	0.247035	0	0.167175	0	0	0	0.099578	0.069229	0.036722	0	--	--	--	--	--	--	--	--
Dendrocalamus_farinosus_newGene_10404	--	0.222827	0.147582	0	0	0.094247	0	0	0	0	0	0	0	0	0	0	0	0	0	--	Molecular Function: cellulase activity (GO:0008810);; Cellular Component: integral component of membrane (GO:0016021);; Biological Process: cellulose catabolic process (GO:0030245);;	K01179|5.7e-52|sbi:8084557|K01179 endoglucanase [EC:3.2.1.4] | (RefSeq) endoglucanase 9	Starch and sucrose metabolism (ko00500)	--	Glycosyl hydrolase family 9	Endoglucanase 9 OS=Oryza sativa subsp. japonica OX=39947 GN=GLU1 PE=2 SV=1	molecular function: catalytic activity (GO:0003824);; cellular component: membrane (GO:0016020);; cellular component: membrane part (GO:0044425);; biological process: metabolic process (GO:0008152);; biological process: cellular process (GO:0009987)
Dendrocalamus_farinosus_newGene_10405	--	3.5127	1.77307	1.58603	2.33724	0.601847	1.02999	1.24254	1.09987	1.59461	0.320958	0.572265	0.376811	2.33738	1.64905	2.45902	1.10091	1.66608	1.17042	--	--	--	--	--	--	--	--
Dendrocalamus_farinosus_newGene_10406	--	7.27167	6.73408	6.84955	4.95642	5.33358	4.88781	2.50351	3.36311	1.98265	4.90102	4.73737	5.31653	2.90484	3.48313	2.92581	1.2502	1.79088	1.46619	--	--	--	--	--	--	--	--
Dendrocalamus_farinosus_newGene_10408	--	0	0	0	0	0	0	0	0.311124	0	0	0	0	0	0	0	1.42913	1.36968	0	--	Molecular Function: protein kinase activity (GO:0004672);; Molecular Function: ATP binding (GO:0005524);;	K04420|1.6e-14|nsy:104210273|K04420 mitogen-activated protein kinase kinase kinase 2 [EC:2.7.11.25] | (RefSeq) mitogen-activated protein kinase kinase kinase YODA-like	--	Signal transduction mechanisms	--	Mitogen-activated protein kinase kinase kinase 5 OS=Arabidopsis thaliana OX=3702 GN=MAPKKK5 PE=1 SV=1	biological process: metabolic process (GO:0008152);; biological process: cellular process (GO:0009987);; molecular function: catalytic activity (GO:0003824);; molecular function: binding (GO:0005488)
Dendrocalamus_farinosus_newGene_10409	--	0.290987	0.176581	0.357921	0.597143	0.328315	0.510156	1.27937	1.33626	0.998418	0	0	0.129562	0.062477	0	0	0	0	0	--	--	--	--	--	--	--	--
Dendrocalamus_farinosus_newGene_1041	--	0.779929	1.03088	1.0392	1.42528	1.52099	1.2703	0.815659	0.799883	0.784075	1.05948	1.32018	1.4349	0.208146	0.204839	0.560319	0.14157	0.084398	0.047134	--	Biological Process: telomere maintenance (GO:0000723);; Molecular Function: DNA helicase activity (GO:0003678);; Molecular Function: ATP binding (GO:0005524);; Biological Process: DNA repair (GO:0006281);; Biological Process: DNA recombination (GO:0006310);;	K15255|3.2e-97|sita:101786894|K15255 ATP-dependent DNA helicase PIF1 [EC:3.6.4.12] | (RefSeq) uncharacterized protein LOC101786894	--	Cell cycle control, cell division, chromosome partitioning	PIF1-like helicase	--	biological process: metabolic process (GO:0008152);; biological process: cellular process (GO:0009987);; biological process: biological regulation (GO:0065007);; biological process: cellular component organization or biogenesis (GO:0071840);; molecular function: catalytic activity (GO:0003824);; molecular function: binding (GO:0005488);; biological process: response to stimulus (GO:0050896)
Dendrocalamus_farinosus_newGene_10411	--	0	0	0	0	0	0	0	0	0.188772	0	0	0	0	0	0	0	0	0	--	--	--	--	--	--	--	--
Dendrocalamus_farinosus_newGene_10413	--	0	0	0	0	0	0	0	0	0	0	0	0	0	0	0	0	0	0	--	--	--	--	--	--	--	--
Dendrocalamus_farinosus_newGene_10414	--	0	0	0	0	0	0	0	0	0	0	0	0	0	0	0.331925	0	0	0	--	--	--	--	--	--	--	--
Dendrocalamus_farinosus_newGene_10415	--	0	0	0	0	0	0	0	0	0	0	0	0	0	0	0	0	0	0	--	--	--	--	--	--	--	--
Dendrocalamus_farinosus_newGene_10416	--	0	0	0	0	0.075398	0	0.405574	0	0.21569	0	0	0	0	0	0	0	0	0	--	Molecular Function: nucleic acid binding (GO:0003676);; Molecular Function: zinc ion binding (GO:0008270);;	--	--	--	--	--	molecular function: binding (GO:0005488)
Dendrocalamus_farinosus_newGene_10417	--	0.433631	0.076734	0.326635	0	0.101372	0.125214	0	0	0	0	0	0	0	0	0	0	0	0	--	--	--	--	--	--	--	--
Dendrocalamus_farinosus_newGene_10419	--	0	0	0	0	0	0	0	0.151347	0	0	0	0	0	0	0	0	0	0	--	--	--	--	--	--	--	--
Dendrocalamus_farinosus_newGene_10421	--	0	0	0	0	0	0	0	0	0	0	0	0	0	0	0	0	0	0	--	--	--	--	--	--	--	--
Dendrocalamus_farinosus_newGene_10422	--	0	0	0	0	0	0	0	0	0	0	0	0	0	0	0	0	0	0	--	--	--	--	--	--	--	--
Dendrocalamus_farinosus_newGene_10423	--	0.213568	0	0	0	0.270197	0	0	0	0	0	0	0	0	0	0	0	0	0	--	Molecular Function: polygalacturonase activity (GO:0004650);; Cellular Component: cellular_component (GO:0005575);; Cellular Component: cell wall (GO:0005618);; Cellular Component: cell (GO:0005623);; Biological Process: carbohydrate metabolic process (GO:0005975);; Cellular Component: plant-type cell wall (GO:0009505);; Cellular Component: external encapsulating structure (GO:0030312);; Cellular…	K01213|5.7e-23|ats:109745357|K01213 galacturan 1,4-alpha-galacturonidase [EC:3.2.1.67] | (RefSeq) LOC109745357; probable polygalacturonase At1g80170	Pentose and glucuronate interconversions (ko00040)	--	Glycosyl hydrolases family 28	--	molecular function: catalytic activity (GO:0003824);; cellular component: cell (GO:0005623);; cellular component: cell part (GO:0044464);; biological process: metabolic process (GO:0008152)
Dendrocalamus_farinosus_newGene_10425	--	0	0	0	0.043005	0	0	0	0.089253	0.075498	0.337222	0.230164	0.275028	0.148068	0.347163	0.370489	0.42372	0.454786	0.785794	--	Molecular Function: nucleic acid binding (GO:0003676);; Molecular Function: zinc ion binding (GO:0008270);;	--	--	--	--	--	molecular function: binding (GO:0005488)
Dendrocalamus_farinosus_newGene_10426	--	0.017378	0.122576	0.068596	0	0	0	0	0	0	0	0	0	0	0	0	0	0	0	--	--	--	--	--	--	--	--
Dendrocalamus_farinosus_newGene_10429	--	0.013179	0	0	0.02124	0.007481	0	0	0.011186	0	0.662233	1.15857	1.42908	2.56083	3.93627	5.65051	1.3319	2.10744	2.76911	Replication, recombination and repair	Biological Process: telomere maintenance (GO:0000723);; Molecular Function: DNA helicase activity (GO:0003678);; Molecular Function: ATP binding (GO:0005524);; Biological Process: DNA repair (GO:0006281);; Biological Process: DNA recombination (GO:0006310);;	K15255|1.4e-211|zma:111589791|K15255 ATP-dependent DNA helicase PIF1 [EC:3.6.4.12] | (RefSeq) uncharacterized protein LOC111589791	--	Cell cycle control, cell division, chromosome partitioning	PIF1-like helicase	--	biological process: metabolic process (GO:0008152);; biological process: cellular process (GO:0009987);; biological process: biological regulation (GO:0065007);; biological process: cellular component organization or biogenesis (GO:0071840);; molecular function: catalytic activity (GO:0003824);; molecular function: binding (GO:0005488);; biological process: response to stimulus (GO:0050896)
Dendrocalamus_farinosus_newGene_1043	--	0.205205	0	0	0	0	0.125246	0	0	0	0	0.052138	0.455719	0	0	0.064184	0.390954	0	0	--	Molecular Function: hydrolase activity, hydrolyzing O-glycosyl compounds (GO:0004553);; Biological Process: carbohydrate metabolic process (GO:0005975);;	--	--	--	--	--	molecular function: catalytic activity (GO:0003824);; biological process: metabolic process (GO:0008152)
Dendrocalamus_farinosus_newGene_10430	--	0	0	0	0	0	0	0	0	0	0.318677	0.894707	0.436604	0.817758	0.896776	1.96564	0.25465	0.621009	0.880229	--	--	--	--	--	--	--	--
Dendrocalamus_farinosus_newGene_10431	--	0.490007	0.455724	0.115762	0.121489	0.102393	0.179293	0.686478	0.74694	0.541009	0.958382	2.09696	1.43311	0.331369	0.848103	0.345527	1.3227	1.7595	1.11369	--	--	--	--	--	--	--	--
Dendrocalamus_farinosus_newGene_10432	--	0	0	0	0	0	0	0	0	0	0.498463	0.144181	0	0.387881	0.125903	0	0	0	0	--	--	--	--	--	--	--	--
Dendrocalamus_farinosus_newGene_10435	--	0	0	0.115795	0	0.084965	0	0	0	0	0.087935	0.208595	0	0.361324	0.165582	0	0	0	0	--	--	--	--	--	--	--	--
Dendrocalamus_farinosus_newGene_10437	--	0	0	0	0	0	0	0	0	0	0	0	0	0	0	0	0	0	0	--	--	--	--	--	--	--	--
Dendrocalamus_farinosus_newGene_10438	--	0.057739	0.232238	0.061515	0.023422	0.097336	0.016395	0	0.02516	0.043636	0	0	0	0	0	0	0	0	0	--	--	K21596|1.1e-22|aof:109847033|K21596 calmodulin-binding transcription activator | (RefSeq) calmodulin-binding transcription activator 6-like	--	--	Domain of unknown function (DUF4218)	--	--
Dendrocalamus_farinosus_newGene_10439	--	0	0	0	0.058247	0.072428	0	0	0	0	0	0	0	0	0	0	0	0	0	--	--	--	--	--	zinc-binding in reverse transcriptase	--	--
Dendrocalamus_farinosus_newGene_1044	--	0	0	0	0	0.286433	0	0	0	0	0	0	0	0	0	0	0	0	0	--	--	--	--	--	--	--	--
Dendrocalamus_farinosus_newGene_10441	--	0.602399	0.149246	0	0.15077	0	0.39844	0	0.088718	0	0	0	0	0	0	0	0	0	0	--	--	--	--	--	--	--	--
Dendrocalamus_farinosus_newGene_10445	--	0.21416	0.295678	0.217995	0.107268	0.113082	0.103922	0.075982	0.037929	0.175373	0	0	0	0	0	0	0	0	0	--	--	--	--	--	--	--	--
Dendrocalamus_farinosus_newGene_10446	--	0	0	0	0	0	0	0	0.521186	0	0	0	0	0	0	0	0	0	0	--	Molecular Function: zinc ion binding (GO:0008270);; Cellular Component: integral component of membrane (GO:0016021);;	--	--	--	--	--	molecular function: binding (GO:0005488);; cellular component: membrane (GO:0016020);; cellular component: membrane part (GO:0044425)
Dendrocalamus_farinosus_newGene_10447	--	0	0.145767	0	0	0.176812	0.068413	0.132173	0.147625	0.214635	0.221282	0.728299	0.454845	0.174231	0.046764	0.096916	0.119332	0.268801	0	--	--	--	--	--	--	--	--
Dendrocalamus_farinosus_newGene_10448	--	0.174122	0.433275	0.222879	0	0.05427	0	0.300883	0	0.091871	0.517939	0.462917	0.115772	0.061622	0	0.196031	0.170737	0.305834	0	--	--	--	--	--	--	--	--
Dendrocalamus_farinosus_newGene_1045	--	0.165799	0	0.333561	0.180081	0.333675	0.188044	0.060256	0.031036	0	0	0.155811	0.660657	0	0	0	0.06254	0.093895	0	--	Molecular Function: magnesium ion binding (GO:0000287);; Molecular Function: terpene synthase activity (GO:0010333);;	K15803|4.0e-41|ats:109777990|K15803 (-)-germacrene D synthase [EC:4.2.3.75] | (RefSeq) LOC109777990; beta-sesquiphellandrene synthase-like	Sesquiterpenoid and triterpenoid biosynthesis (ko00909)	--	Terpene synthase family, metal binding domain	(E)-beta-caryophyllene synthase OS=Zea mays OX=4577 GN=TPS23 PE=1 SV=1	molecular function: binding (GO:0005488);; molecular function: catalytic activity (GO:0003824)
Dendrocalamus_farinosus_newGene_10452	--	4.69484	3.20165	4.34926	1.50526	4.33645	2.64551	1.33845	1.52833	1.36876	7.54101	10.3693	9.02263	5.81761	4.97876	6.54228	2.31738	2.62793	2.28213	--	Molecular Function: glutathione transferase activity (GO:0004364);; Cellular Component: cytoplasm (GO:0005737);; Biological Process: glutathione metabolic process (GO:0006749);;	K00799|1.5e-35|egu:105046780|K00799 glutathione S-transferase [EC:2.5.1.18] | (RefSeq) probable glutathione S-transferase parA	Glutathione metabolism (ko00480)	Posttranslational modification, protein turnover, chaperones	Glutathione S-transferase, C-terminal domain	Probable glutathione S-transferase parA OS=Nicotiana tabacum OX=4097 GN=PARA PE=2 SV=1	molecular function: catalytic activity (GO:0003824);; cellular component: cell (GO:0005623);; cellular component: cell part (GO:0044464);; biological process: metabolic process (GO:0008152);; biological process: cellular process (GO:0009987)
Dendrocalamus_farinosus_newGene_10454	--	0	0	0.061638	0	0.163638	0	0	0	0	0	0	0	0	0	0	0	0	0	--	--	--	--	--	--	--	--
Dendrocalamus_farinosus_newGene_10455	--	3.07582	3.24407	2.97518	2.17613	1.96751	1.37579	1.21544	1.02207	0.684338	6.63943	5.03802	7.01601	4.48522	5.44592	5.39858	0.11693	0.536851	0.233981	--	--	--	--	--	--	--	--
Dendrocalamus_farinosus_newGene_10456	--	0.320994	0.24499	0.199936	0.372389	0.11192	0	0.252965	0.723034	0.119767	1.38605	0.917804	2.01297	0.413321	0.813883	0.647422	0.660446	0.086957	0.341601	--	--	--	--	--	--	--	--
Dendrocalamus_farinosus_newGene_10457	--	0.324979	1.05438	0.477486	0	0.860023	0.464617	0	0	0	0.743116	0.515615	0.684321	0.139565	0.207174	0	0	0.144507	0	--	--	--	--	--	--	--	--
Dendrocalamus_farinosus_newGene_1046	--	2.33061	2.80659	3.32243	1.80378	1.66895	1.44873	1.8988	3.2758	2.24271	1.38729	4.32051	5.25458	0.675842	0.266364	0.28695	0.439497	1.24679	0.696266	--	Cellular Component: integral component of membrane (GO:0016021);;	--	--	Secondary metabolites biosynthesis, transport and catabolism	--	ABC transporter G family member 45 OS=Oryza sativa subsp. japonica OX=39947 GN=ABCG45 PE=2 SV=2	cellular component: membrane (GO:0016020);; cellular component: membrane part (GO:0044425)
Dendrocalamus_farinosus_newGene_10461	--	0.596962	0.889123	0.747327	0.29993	0.440967	0.466018	0.471057	0.370222	0.142431	0	0	0	0	0	0	0	0	0	--	--	--	--	--	--	--	--
Dendrocalamus_farinosus_newGene_10462	--	0.070983	0.073678	0.193333	0	0	0	0	0.031497	0	0	0	0	0	0	0	0	0	0	--	--	--	--	--	--	--	--
Dendrocalamus_farinosus_newGene_10464	--	0.033461	0.731026	0.101799	0.037479	0	0.046722	0.131333	0	0.050951	0.574785	0.530704	0.621731	0.25814	0.181649	0.378035	0.318647	0.293423	0.495764	--	--	--	--	--	--	--	--
Dendrocalamus_farinosus_newGene_10465	--	0	0.390644	0	0.586296	0.294822	0.493108	0	0.241926	0	0.211302	0	0.422343	0.089736	0.171419	0.350837	0	0.268009	0.08038	--	--	--	--	--	--	--	--
Dendrocalamus_farinosus_newGene_10466	--	0.083622	0.064537	0.065881	0.03224	0.079424	0.063295	0.038834	0.096728	0.099434	0.092252	0.2073	0.177656	0.090901	0.084595	0.079111	0.069712	0.092551	0.160698	--	Molecular Function: protein dimerization activity (GO:0046983);;	K02995|1.4e-23|adu:107464504|K02995 small subunit ribosomal protein S8e | (RefSeq) 40S ribosomal protein S8	Ribosome (ko03010)	--	Protein of unknown function (DUF 659)	--	molecular function: binding (GO:0005488)
Dendrocalamus_farinosus_newGene_10468	--	0	0	0	0	0	0	0.382802	0.334139	0.376693	0	0	0	0	0	0.120031	0.55702	0.605775	0.214592	--	--	--	--	--	--	--	--
Dendrocalamus_farinosus_newGene_10469	--	0	0	0	0	0	0	0	0	0	0	0	0	0.146925	0	0	0	0.188161	0	--	--	--	--	--	--	--	--
Dendrocalamus_farinosus_newGene_1047	--	2.25434	2.1138	2.06353	16.219	9.69072	10.9227	49.2633	45.0535	32.6468	0	0	0	0	0	0	0	0	0	--	Molecular Function: ATP binding (GO:0005524);; Cellular Component: integral component of membrane (GO:0016021);; Molecular Function: ATPase activity (GO:0016887);;	--	--	Secondary metabolites biosynthesis, transport and catabolism	--	ABC transporter G family member 45 OS=Oryza sativa subsp. japonica OX=39947 GN=ABCG45 PE=2 SV=2	molecular function: binding (GO:0005488);; cellular component: membrane (GO:0016020);; cellular component: membrane part (GO:0044425);; molecular function: catalytic activity (GO:0003824)
Dendrocalamus_farinosus_newGene_10475	--	0	0.209303	0.020573	0	0	0	0.111196	0	0	0	0	0	0	0	0	0	0.099032	0	--	--	--	--	--	--	--	--
Dendrocalamus_farinosus_newGene_10477	--	0	0	0	0	0	0	0.2411	0.312973	0.159128	0	0	0	0	0	0	0	0	0	--	--	--	--	--	--	--	--
Dendrocalamus_farinosus_newGene_10478	--	0	0	0	0	0	0	0	0	0	0	0	0	0.317194	0	0	0	0	0	--	--	--	--	--	--	--	--
Dendrocalamus_farinosus_newGene_1048	--	1.32437	1.25638	1.97726	2.7389	3.19055	2.63278	5.47299	6.60144	3.99459	0	0	0	0	0	0	0	0	0	--	Molecular Function: ATP binding (GO:0005524);; Cellular Component: plasma membrane (GO:0005886);; Cellular Component: integral component of membrane (GO:0016021);; Molecular Function: ATPase activity (GO:0016887);; Molecular Function: ATPase activity, coupled to transmembrane movement of substances (GO:0042626);; Biological Process: transmembrane transport (GO:0055085);;	--	--	Secondary metabolites biosynthesis, transport and catabolism	ABC-2 type transporter	ABC transporter G family member 45 OS=Oryza sativa subsp. japonica OX=39947 GN=ABCG45 PE=2 SV=2	molecular function: binding (GO:0005488);; cellular component: cell (GO:0005623);; cellular component: membrane (GO:0016020);; cellular component: cell part (GO:0044464);; cellular component: membrane part (GO:0044425);; molecular function: catalytic activity (GO:0003824);; biological process: localization (GO:0051179);; molecular function: transporter activity (GO:0005215)
Dendrocalamus_farinosus_newGene_10480	--	0	0	0	0	0	0	0	0	0	0	0.352376	0.232911	0.102579	0	0.097451	0	0	0	--	Molecular Function: nucleic acid binding (GO:0003676);; Biological Process: DNA integration (GO:0015074);;	K01904|1.8e-07|bna:106397021|K01904 4-coumarate--CoA ligase [EC:6.2.1.12] | (RefSeq) 4-coumarate--CoA ligase 2	Ubiquinone and other terpenoid-quinone biosynthesis (ko00130);; Phenylpropanoid biosynthesis (ko00940)	--	--	--	molecular function: binding (GO:0005488);; biological process: metabolic process (GO:0008152);; biological process: cellular process (GO:0009987)
Dendrocalamus_farinosus_newGene_10481	--	0.115418	0	0.143984	0.102028	0.192886	0.0664	0	0.328991	0.07597	0.533893	0.314431	0.299628	0	0.158336	0	0.093459	0	0.218125	--	--	--	--	--	--	--	--
Dendrocalamus_farinosus_newGene_10482	--	0	0	0.075702	0	0.094592	0	0	0	0	0	0.130467	0.085067	0.287251	0.190919	0.047001	0	0.083092	0	--	--	--	--	--	--	--	--
Dendrocalamus_farinosus_newGene_10483	--	0	0	0	0	0	0.11086	0	0	0	0	0	0	0.162005	0.260449	0.06858	0	0	0	--	--	--	--	--	--	--	--
Dendrocalamus_farinosus_newGene_10485	--	0	0	0	0	0	0	1.38566	1.00297	1.51898	0	0	0	0	0.07282	0	3.69214	5.08948	6.11217	--	--	--	--	--	--	--	--
Dendrocalamus_farinosus_newGene_10486	--	0	0	0	0	0	0	0.257287	0.101425	0.229334	0	0	0	0	0	0	0	0	0	--	--	--	--	--	--	--	--
Dendrocalamus_farinosus_newGene_10488	--	0.276262	0.404374	0	1.0891	0.267048	0.497753	0	0.084796	0	0.838293	0.390303	0.110466	0.598566	0.441128	0.959884	0.179398	0	0.341205	--	--	--	--	--	--	--	--
Dendrocalamus_farinosus_newGene_10489	--	0	0	0	0	0	0	0.382044	0	0	0	0	0	0	0	0	0	0	0	--	Molecular Function: nucleic acid binding (GO:0003676);; Molecular Function: zinc ion binding (GO:0008270);;	--	--	--	--	--	molecular function: binding (GO:0005488)
Dendrocalamus_farinosus_newGene_10490	--	0	0	0	0	0	0	0	0	0	0	0	0	0	0	0	0	0	0	--	--	--	--	--	--	--	--
Dendrocalamus_farinosus_newGene_10491	--	0.020784	0.064851	0	0	0.164731	0	0.170618	0	0.144537	0.114267	0	0.07026	0.172298	0	0	0.153647	0.052106	0	--	--	--	--	--	--	--	--
Dendrocalamus_farinosus_newGene_10493	--	0	0	0	0	0	0	0	0	0	0	0.332078	0	0	0	0	0	0	0	--	--	--	--	--	--	--	--
Dendrocalamus_farinosus_newGene_10498	--	0	0	0	0	0	0	0	0	0.27577	0	0	0	0	0	0	0	0	0	--	--	--	--	--	--	--	--
Dendrocalamus_farinosus_newGene_10499	--	0	0	0.11955	0.825833	0.532184	0.901088	0.092474	0	0	0.089772	0.105794	0.117334	0.544698	0.640435	0.607767	0.308957	0.371131	0.254923	--	--	--	--	--	--	--	--
Dendrocalamus_farinosus_newGene_105	--	0	0	0	0	0	0	0	0	0	0	0	0	0	0	0	0.324467	0.294741	0.533929	--	--	--	--	--	--	--	--
Dendrocalamus_farinosus_newGene_10500	--	0	0.102805	0	0	0.203526	0.111356	0.138062	0.148857	0	0	0	0.082769	0.120255	0	0	0	0	0	--	--	--	--	--	--	--	--
Dendrocalamus_farinosus_newGene_10503	--	0.803094	0	1.04095	0.174174	0.415825	0.983119	0	0	0	0	0	0.455471	0	0	0.317599	0	0	0	--	--	--	--	--	--	--	--
Dendrocalamus_farinosus_newGene_10504	--	0	0	0	0	0	0	0	0	0	0	0	0	0	0	0	0	0	0	--	--	--	--	--	--	--	--
Dendrocalamus_farinosus_newGene_10505	--	0.78607	0.459452	0.705465	1.10731	2.10364	1.28314	1.93209	1.67658	2.43921	0.400786	0.105544	0.842755	1.08119	1.21194	1.20938	0.660299	0.145591	0.683357	--	--	--	--	--	--	--	--
Dendrocalamus_farinosus_newGene_10506	--	0.561901	0.388297	1.33588	0.631502	0.238583	0.112158	0.961107	1.30729	0.740751	0.685557	1.43671	1.70015	0.454738	0.825381	1.0036	0.849086	0.850365	0.761012	--	Molecular Function: G-quadruplex RNA binding (GO:0002151);; Cellular Component: Ino80 complex (GO:0031011);; Cellular Component: MLL1 complex (GO:0071339);;	K11674|9.2e-06|zju:107409113|K11674 microspherule protein 1 | (RefSeq) uncharacterized protein LOC107409113	--	--	--	--	molecular function: binding (GO:0005488);; cellular component: cell (GO:0005623);; cellular component: membrane-enclosed lumen (GO:0031974);; cellular component: macromolecular complex (GO:0032991);; cellular component: organelle (GO:0043226);; cellular component: organelle part (GO:0044422);; cellular component: cell part (GO:0044464)
Dendrocalamus_farinosus_newGene_10507	--	0	0	0.078444	0.038313	0.148202	0	0.101689	0.386684	0	0.189217	0	0.218122	0	0	0	0	0.507901	0	--	--	--	--	--	--	--	--
Dendrocalamus_farinosus_newGene_10509	--	0	0	0	0.183438	0.356826	0	0.248151	0.180912	0	0.133516	0.308334	0	0.091607	0	0	0	0.455343	0.330354	--	Molecular Function: RNA ligase (ATP) activity (GO:0003972);; Biological Process: tRNA splicing, via endonucleolytic cleavage and ligation (GO:0006388);; Cellular Component: integral component of membrane (GO:0016021);;	--	--	--	--	--	molecular function: catalytic activity (GO:0003824);; biological process: metabolic process (GO:0008152);; biological process: cellular process (GO:0009987);; cellular component: membrane (GO:0016020);; cellular component: membrane part (GO:0044425)
Dendrocalamus_farinosus_newGene_1051	--	0.059994	0	0	0.153609	0.413334	0.239894	0.698826	1.22154	0.395312	0.37391	0	0.824431	0.374328	0	0.467766	0	0	0	--	Biological Process: defense response (GO:0006952);; Molecular Function: ADP binding (GO:0043531);;	K13457|1.2e-26|sbi:8073755|K13457 disease resistance protein RPM1 | (RefSeq) disease resistance protein RPM1	Plant-pathogen interaction (ko04626)	Signal transduction mechanisms	--	Probable disease resistance protein RF45 OS=Arabidopsis thaliana OX=3702 GN=RF45 PE=2 SV=1	biological process: response to stimulus (GO:0050896);; molecular function: binding (GO:0005488)
Dendrocalamus_farinosus_newGene_10511	--	2.21098	2.8356	3.15624	7.93218	6.88925	7.15379	4.15165	3.83996	4.41417	1.87335	2.22112	2.55002	4.34595	5.00638	5.37646	2.16572	2.18885	2.26885	--	Molecular Function: DNA binding (GO:0003677);; Molecular Function: transposase activity (GO:0004803);; Biological Process: transposition, DNA-mediated (GO:0006313);; Molecular Function: zinc ion binding (GO:0008270);;	K17604|1.4e-19|cmos:111448575|K17604 zinc finger SWIM domain-containing protein 3 | (RefSeq) uncharacterized protein LOC111448575 isoform X1	--	--	MuDR family transposase	--	molecular function: binding (GO:0005488);; molecular function: catalytic activity (GO:0003824);; biological process: metabolic process (GO:0008152);; biological process: cellular process (GO:0009987);; biological process: single-organism process (GO:0044699)
Dendrocalamus_farinosus_newGene_10512	--	0.223113	0.319365	0.272918	0.420301	0.572983	0.755114	0.243894	0.386608	0.901722	0.122627	0.397629	0.22511	0.272091	0.403533	0.501416	0.241404	0.36184	0.354368	--	Molecular Function: zinc ion binding (GO:0008270);;	--	--	--	SWIM zinc finger	--	molecular function: binding (GO:0005488)
Dendrocalamus_farinosus_newGene_10513	--	0	0	0	0	0.140531	0	0	0	0	0.291805	0	0	0	0	0	0	0	0	--	--	--	--	--	--	--	--
Dendrocalamus_farinosus_newGene_10514	--	0.064356	0.013495	0.029264	0.263673	0.702135	0.372303	0.460132	0.951412	0.323598	1.29377	0.812704	0.55307	0.437233	0.91981	1.04082	0.761505	1.14733	1.18233	--	--	--	--	--	--	--	--
Dendrocalamus_farinosus_newGene_10515	--	0	0	0	0	0.202944	0	0.471595	0.096241	0.240097	0.198566	0.117471	0.029331	0.169008	0	0.315671	0.399039	0.184659	0.597474	--	--	--	--	--	--	--	--
Dendrocalamus_farinosus_newGene_10519	--	0.175091	0.082255	0.179242	0.024807	0.050533	0.148439	0	0.106016	0	0.977873	0.847343	0.660667	0.11172	0.094415	0	0	0	0.106282	--	--	--	--	--	--	--	--
Dendrocalamus_farinosus_newGene_1052	--	0	0	0	0	0	0	0	0	0	3.40158	0	1.91149	0.34141	0	0.376902	0	0	0	--	Biological Process: defense response (GO:0006952);; Molecular Function: ADP binding (GO:0043531);;	K13457|1.1e-32|obr:102710703|K13457 disease resistance protein RPM1 | (RefSeq) disease resistance protein RPM1-like	Plant-pathogen interaction (ko04626)	Signal transduction mechanisms	NB-ARC domain	Probable disease resistance protein RF45 OS=Arabidopsis thaliana OX=3702 GN=RF45 PE=2 SV=1	biological process: response to stimulus (GO:0050896);; molecular function: binding (GO:0005488)
Dendrocalamus_farinosus_newGene_10524	--	0	0	0	0.030536	0.258618	0.14776	0.065349	0.11417	0.082071	0.42325	0.305066	0.370021	0	0	0.162171	0	0.049626	0	--	--	--	--	--	--	--	--
Dendrocalamus_farinosus_newGene_10525	--	0	0	0	0.112425	0.097372	0.578585	2.18087	1.841	1.67769	0.074159	0	0	0.05116	0	0.268395	0.171372	0.770065	1.50752	--	--	--	--	--	--	--	--
Dendrocalamus_farinosus_newGene_10526	--	0.196016	0.177452	0.112722	0.14846	0.166607	0	0	0	0	0.032309	0	0.202357	0	0.131838	0	0	0	0	--	--	--	--	--	--	--	--
Dendrocalamus_farinosus_newGene_10527	--	0.090351	0	0.184158	0	0	0	0	0	0	0	0	0	0	0.034145	0.103657	0	0	0	--	--	--	--	--	--	--	--
Dendrocalamus_farinosus_newGene_10529	--	0.612656	0	0.637503	0.032786	0.188032	0.13035	0.079268	0.339921	0.041467	0.108011	0.22178	0.300525	0.092207	0.234337	0.171752	0	0.102838	0.215102	--	--	--	--	--	--	--	--
Dendrocalamus_farinosus_newGene_1053	--	0.067197	0.012265	0.045529	0.212345	0.092549	0.189689	0.186378	0.171304	0.170343	2.03037	2.6251	2.56761	4.07752	4.81682	4.73058	2.2154	3.42389	3.13639	--	Molecular Function: nucleic acid binding (GO:0003676);; Molecular Function: zinc ion binding (GO:0008270);; Biological Process: DNA integration (GO:0015074);;	K20093|6.5e-149|bdi:100846696|K20093 DNA excision repair protein ERCC-6-like [EC:3.6.4.12] | (RefSeq) protein CHROMATIN REMODELING 24	--	General function prediction only	Reverse transcriptase (RNA-dependent DNA polymerase)	Retrovirus-related Pol polyprotein from transposon RE1 OS=Arabidopsis thaliana OX=3702 GN=RE1 PE=2 SV=1	molecular function: binding (GO:0005488);; biological process: metabolic process (GO:0008152);; biological process: cellular process (GO:0009987)
Dendrocalamus_farinosus_newGene_10530	--	0.435024	0.297517	0.071025	2.41418	1.52427	1.8647	0	0	0.157273	1.24354	0.132785	0.46209	0.674173	1.45543	0.458952	0.207719	0	0.075175	--	--	--	--	--	--	--	--
Dendrocalamus_farinosus_newGene_10531	--	1.10447	1.47779	2.0485	1.72587	0.364819	0.615538	0	0	0.162747	1.38471	0.864313	0.435798	0.37196	0.170286	0.649967	0	0	0.122775	--	--	--	--	--	--	--	--
Dendrocalamus_farinosus_newGene_10532	--	0.047178	0.065181	0.121246	0.151243	0.034052	0.137387	0.165916	0.182038	0.159284	0	0	0	0.029607	0	0.045493	0	0.028944	0.01336	--	--	K13754|8.1e-19|mcha:111016630|K13754 solute carrier family 24 (sodium/potassium/calcium exchanger), member 6 | (RefSeq) cation/calcium exchanger 2-like	--	--	Domain of unknown function (DUF4371)	--	--
Dendrocalamus_farinosus_newGene_10535	--	0.426208	0.255794	0.238849	2.33078	2.81934	2.07202	0.399117	0.427295	0.567502	0.088176	0.009895	0.094777	1.74754	1.76709	2.53924	0.542077	0.237282	0.404234	--	--	K14400|3.6e-11|qsu:111982967|K14400 pre-mRNA cleavage complex 2 protein Pcf11 | (RefSeq) LOW QUALITY PROTEIN: uncharacterized protein LOC111982967	mRNA surveillance pathway (ko03015)	--	Plant mobile domain	Protein MAIN-LIKE 1 OS=Arabidopsis thaliana OX=3702 GN=MAIL1 PE=1 SV=1	--
Dendrocalamus_farinosus_newGene_10537	--	0.848791	1.5662	1.01111	1.25077	0.678978	1.14529	5.57927	4.3263	4.46009	2.36933	1.73367	1.74749	1.10196	2.31629	1.92415	4.77086	5.48874	3.66764	--	Cellular Component: integral component of membrane (GO:0016021);;	--	--	--	--	--	cellular component: membrane (GO:0016020);; cellular component: membrane part (GO:0044425)
Dendrocalamus_farinosus_newGene_10538	--	1.19688	0.59915	1.40499	0.967997	1.20873	1.10302	1.1599	0.979125	1.33589	0.788288	1.51006	1.03629	1.43342	1.54651	1.53167	1.55523	1.31905	1.83331	--	Molecular Function: oxidoreductase activity (GO:0016491);;	--	--	--	--	--	molecular function: catalytic activity (GO:0003824)
Dendrocalamus_farinosus_newGene_1054	--	0	0	0	0	0	0	0	0	0	0	0	0	0	0	0	0	0	0	--	--	--	--	--	--	--	--
Dendrocalamus_farinosus_newGene_10540	--	0	0	0	0.055715	0.042311	0	0.39608	0.725824	0.257678	0	0	0	0	0	0	0.69517	0.726119	0.546332	--	--	--	--	--	--	--	--
Dendrocalamus_farinosus_newGene_10543	--	0	0	0	0	0	0	0	0.208031	0	0	0	0	0	0	0.095706	0	0	0	--	--	--	--	--	--	--	--
Dendrocalamus_farinosus_newGene_10545	--	0.775222	1.24344	0.994186	0.940526	2.16568	1.04525	1.39611	2.64353	1.70153	1.33906	1.50697	1.28923	0.815252	2.47334	1.40394	2.47514	1.75706	2.12963	--	--	--	--	--	--	--	--
Dendrocalamus_farinosus_newGene_10548	--	0	0	0.026477	0	0	0	0.173773	0	0.107	0	0.123241	0	0.416347	0.384666	0	0	0	0	--	--	--	--	--	--	--	--
Dendrocalamus_farinosus_newGene_10549	--	0.224556	0.324713	0	0.128198	0.628558	0.288731	0.101735	0.160282	0.1772	0	0.148817	0.330266	0.260277	0.159737	0.166893	0.143688	0	0	--	--	--	--	--	--	--	--
Dendrocalamus_farinosus_newGene_10551	--	0.752736	0.729435	0.74842	0.636848	1.3875	0.797198	2.03891	2.04245	1.63718	1.28333	1.36671	1.23617	0.936363	0.801072	0.602428	1.98244	2.60019	2.62281	--	--	--	--	--	--	--	--
Dendrocalamus_farinosus_newGene_10552	--	0.069357	0	0	0.115316	1.21945	0.814964	0.095009	0.624485	0.159825	0	0	0	0	0	0	0	0	0	--	Molecular Function: protein serine/threonine phosphatase activity (GO:0004722);;	--	--	--	--	Probable protein phosphatase 2C 75 OS=Oryza sativa subsp. japonica OX=39947 GN=Os11g0417400 PE=2 SV=1	biological process: metabolic process (GO:0008152);; biological process: cellular process (GO:0009987);; molecular function: catalytic activity (GO:0003824)
Dendrocalamus_farinosus_newGene_10554	--	0	0	0	0	0	0	0	0	0.576285	0	0	0	0	0	0	0	0	0	--	--	--	--	--	--	--	--
Dendrocalamus_farinosus_newGene_10556	--	0	0	0	0	0.021207	0.100452	0	0	0	0	0	0	0.388052	0	0.248304	0	0	0	--	--	--	--	--	--	--	--
Dendrocalamus_farinosus_newGene_10557	--	0.864814	0.407322	0.690962	0.425978	0.360336	0.346387	0.953771	0.418521	0.543166	1.18516	1.83954	1.14926	1.16838	1.00804	1.44008	1.48058	0.809833	0.964341	--	--	--	--	--	--	--	--
Dendrocalamus_farinosus_newGene_10558	--	2.46118	1.58624	2.75684	0.407729	0.843906	0.288431	0.311306	0.097623	0.159332	0.617377	0.511944	0.297443	0.103038	0.164101	0.171257	0.084034	0	0.169006	--	--	--	--	--	--	--	--
Dendrocalamus_farinosus_newGene_1056	--	2.52955	2.59824	3.19566	1.04117	1.35899	1.02109	4.38693	4.97549	4.44303	3.41193	3.27932	3.84759	1.47395	1.64633	1.80872	5.61104	6.78029	6.07423	--	Biological Process: regulation of transcription from RNA polymerase II promoter (GO:0006357);; Cellular Component: Piccolo NuA4 histone acetyltransferase complex (GO:0032777);;	K11322|9.4e-32|obr:102721193|K11322 enhancer of polycomb-like protein | (RefSeq) uncharacterized LOC102721193	--	Transcription	--	--	biological process: biological regulation (GO:0065007);; cellular component: cell (GO:0005623);; cellular component: membrane-enclosed lumen (GO:0031974);; cellular component: macromolecular complex (GO:0032991);; cellular component: organelle (GO:0043226);; cellular component: organelle part (GO:0044422);; cellular component: cell part (GO:0044464)
Dendrocalamus_farinosus_newGene_10563	--	0.202904	0.487998	0.201431	0.508366	0.46008	0.385392	0.451133	0.581351	0.515236	0.276486	0.338897	0.529368	0.539054	0.567743	0.688096	0.418044	0.631305	0.47916	--	--	--	--	--	--	--	--
Dendrocalamus_farinosus_newGene_10564	--	0	0	0	0	0.184522	0	0	0	0.216112	0	0	0	0	0	0	0	0	0.43727	--	Cellular Component: endoplasmic reticulum membrane (GO:0005789);; Cellular Component: integral component of membrane (GO:0016021);;	K13989|9.2e-30|dosa:Os03t0852200-01|K13989 Derlin-2/3 | (RefSeq) Os03g0852200; Der1-like domain containing protein.	Protein processing in endoplasmic reticulum (ko04141)	Function unknown	Der1-like family	Derlin-2.2 OS=Zea mays OX=4577 GN=DER2.2 PE=2 SV=1	cellular component: cell (GO:0005623);; cellular component: membrane (GO:0016020);; cellular component: organelle (GO:0043226);; cellular component: organelle part (GO:0044422);; cellular component: membrane part (GO:0044425);; cellular component: cell part (GO:0044464)
Dendrocalamus_farinosus_newGene_10565	--	0	0	0	0	0.036026	0	0	0.057902	0	0	0	0	0	0	0.091034	0	0	0	--	--	--	--	--	--	--	--
Dendrocalamus_farinosus_newGene_10566	--	0	0	0	0.119596	0.094594	0	0.133602	0.185876	0.354794	0	0	0	0.061193	0	0	0	0.162364	0.261372	--	--	--	--	--	--	--	--
Dendrocalamus_farinosus_newGene_10567	--	0	0	0	0	0	0	0	0	0	0	0	0	0	0	0	0	0	0	--	--	--	--	--	--	--	--
Dendrocalamus_farinosus_newGene_1057	--	0.041574	0.346247	0	0.128598	0.128744	0	0.37582	0.94668	0.615716	0.470929	0.710445	0.502277	0.107892	0	0	0.953557	1.20224	0.518526	--	--	--	--	--	--	--	--
Dendrocalamus_farinosus_newGene_10570	--	0.584224	0.521539	0.485004	0.858229	1.46213	0.94457	1.50432	2.06479	1.45793	1.40265	1.14818	0.801009	1.11014	1.22127	1.38455	1.90954	1.59682	1.434	--	--	--	--	--	--	--	--
Dendrocalamus_farinosus_newGene_10573	--	0.112706	0.600024	0.27032	0.372519	1.37751	0.996373	0.393055	0.498171	0.306091	0	0	0	0	0	0	0	0	0	--	--	--	--	--	--	--	--
Dendrocalamus_farinosus_newGene_10574	--	0	0	0	0	0	0.479254	0	0.053018	0	0	0	0	0	0	0	0	0	0	--	--	--	--	--	--	--	--
Dendrocalamus_farinosus_newGene_10576	--	0	0	0	0	0	0	0.426081	0	0	0	0	0	0	0	0	0	0	0	--	Molecular Function: peptidyl-prolyl cis-trans isomerase activity (GO:0003755);;	--	--	--	--	--	molecular function: catalytic activity (GO:0003824)
Dendrocalamus_farinosus_newGene_1058	--	0	0	0	0	0	0	0	0	0	0	0	0	0	0	0	0	0	0	--	--	--	--	--	--	--	--
Dendrocalamus_farinosus_newGene_10582	--	0.700392	0.356986	0.982008	0.219455	0.083509	0.049575	0	0.0635	0.191597	0.121461	0	0	0.369398	0.660616	0.50274	0.133882	0.182677	0	--	Cellular Component: integral component of membrane (GO:0016021);;	K01728|6.2e-13|zju:107419134|K01728 pectate lyase [EC:4.2.2.2] | (RefSeq) pectate lyase 1-like	Pentose and glucuronate interconversions (ko00040)	--	Domain of unknown function (DUF4220)	--	cellular component: membrane (GO:0016020);; cellular component: membrane part (GO:0044425)
Dendrocalamus_farinosus_newGene_10583	--	0	0	0	0	0	0	0	0	0	0	0	0	0	0	0	0	0	0	--	--	--	--	--	--	--	--
Dendrocalamus_farinosus_newGene_10584	--	0.575577	0.729057	0.13253	0.331912	0.940096	0.494663	0.302776	0.764165	0.393178	0.625419	0.752117	0.837892	1.21942	0.917286	1.56009	0.496134	0.459111	0.529123	--	Molecular Function: GTPase activator activity (GO:0005096);; Molecular Function: metal ion binding (GO:0046872);;	K12486|3.6e-90|zma:100272989|K12486 stromal membrane-associated protein | (RefSeq) putative calcium-dependent lipid-binding (CaLB domain) family protein	Endocytosis (ko04144)	Signal transduction mechanisms	Putative GTPase activating protein for Arf	ADP-ribosylation factor GTPase-activating protein AGD12 OS=Arabidopsis thaliana OX=3702 GN=AGD12 PE=1 SV=1	biological process: biological regulation (GO:0065007);; molecular function: molecular function regulator (GO:0098772);; molecular function: binding (GO:0005488)
Dendrocalamus_farinosus_newGene_10585	--	5.6265	6.75083	7.25459	5.01124	4.56294	4.68489	6.9263	7.01619	6.49537	7.17413	10.2798	9.09754	4.41756	5.60893	7.44464	8.26676	11.5694	11.337	--	--	--	--	--	--	--	--
Dendrocalamus_farinosus_newGene_10587	--	0	0	0	0	0	0	0	0	0	0	0	0	0	0	0	0	0	0	--	--	--	--	--	--	--	--
Dendrocalamus_farinosus_newGene_10591	--	0	0	0	0	0	0	0	0	0	0	0	0	0	0	0	0	0	0	--	--	--	--	--	--	--	--
Dendrocalamus_farinosus_newGene_10595	--	0.06509	0	0.123717	0.541715	0.342535	0.336724	5.00321	4.4385	6.3495	0.283698	0.171545	0.067889	0.949105	0.695077	0.399382	12.073	14.6304	14.5267	--	--	--	--	--	--	--	--
Dendrocalamus_farinosus_newGene_10597	--	0	0.117678	0	0.270592	0.223106	0.162817	0.224663	0.241861	0.177326	0.300535	0.975594	0.650276	0.31817	0.379717	0.213709	0	0.091475	0.391373	--	--	--	--	--	--	--	--
Dendrocalamus_farinosus_newGene_10598	--	0	0.169534	0.158071	0.597182	0.112661	0.125812	0.237285	0	0.284289	0.462082	0.268042	0.409265	0.234643	0.326474	0	0.120902	0.113371	0	--	--	--	--	--	--	--	--
Dendrocalamus_farinosus_newGene_10599	--	0	0	0	0	0	0	0.483525	0.281478	0.436303	0	0	0	0	0	0	0.060636	0.020135	0	--	Molecular Function: DNA binding (GO:0003677);; Molecular Function: endonuclease activity (GO:0004519);; Biological Process: DNA repair (GO:0006281);;	--	--	--	--	--	molecular function: binding (GO:0005488);; biological process: metabolic process (GO:0008152);; biological process: cellular process (GO:0009987);; molecular function: catalytic activity (GO:0003824);; biological process: response to stimulus (GO:0050896)
Dendrocalamus_farinosus_newGene_10600	--	0	0.062728	0	0	0.211534	0	0	0	0	0	0	0	0	0	0	0	0	0	--	--	--	--	--	--	--	--
Dendrocalamus_farinosus_newGene_10602	--	0.265072	0.262715	0.026786	0	0.342786	0	0	0.174333	0.294129	0	0	0	0	0	0	0	0	0.153191	--	--	--	--	--	--	--	--
Dendrocalamus_farinosus_newGene_10604	--	0.019493	0	0	0	0.054621	0	0	0.166709	0	0	0	0	0	0	0	0	0	0	--	--	--	--	--	--	--	--
Dendrocalamus_farinosus_newGene_10605	--	0.425689	0	0	0	0	0	0	0	0	0	0	0	0	0	0	0	0	0	--	--	--	--	--	--	--	--
Dendrocalamus_farinosus_newGene_10607	--	0	0	0	0	0	0	0	0	0	0	0	0	0	0	0	0	0	0	--	--	--	--	--	--	--	--
Dendrocalamus_farinosus_newGene_10608	--	0.153847	0	0.238677	0.328162	0.006314	0.112713	0	0.269141	0.145978	0.130799	0	0	0	0	0.314591	0	0	0	--	--	--	--	--	--	--	--
Dendrocalamus_farinosus_newGene_1061	--	0.122597	0	0	0	0	0.119384	0	0	0.044029	0	0	0	0	0	0	0.12188	0	0	--	--	--	--	--	--	--	--
Dendrocalamus_farinosus_newGene_10610	--	0.054031	0.05125	0.142654	0.060659	0.141587	0.151237	0	0	0.080524	0.065943	0.173048	0.211066	0.104881	0.236244	0.064217	0.515358	0.176058	0.38717	--	--	--	--	--	--	--	--
Dendrocalamus_farinosus_newGene_10611	--	0	0	0	0	0.093639	0	0	0	0	0.127341	0.137403	0	0.037332	0	0.032557	0	0	0	--	--	--	--	--	--	--	--
Dendrocalamus_farinosus_newGene_10612	--	0.92988	0.657601	0.656187	0.439976	0.419189	0.377455	0.310831	0.22418	0.157345	1.5686	1.04816	0.670334	0.45705	0.168924	0.54247	0.655383	0.276492	0.581967	--	--	--	--	--	--	--	--
Dendrocalamus_farinosus_newGene_10613	--	0.332671	0.269163	0.283679	0.40689	0.519088	0.512724	1.73863	1.64698	1.28998	0.314717	0.32316	0.280901	0.179921	0.203059	0.252392	0.359106	0.530015	0.519101	--	--	--	--	--	--	--	--
Dendrocalamus_farinosus_newGene_10614	--	0	0	0	0	0	0.190002	0	0	0	0	0	0.074201	0	0	0	0	0	0	--	--	--	--	--	--	--	--
Dendrocalamus_farinosus_newGene_10619	--	0.941186	1.12329	1.09841	1.32075	1.19713	1.36474	1.2844	1.40953	1.09841	0.703391	0.923099	0.821351	0.904029	0.714065	0.798153	0.338067	0.428876	0.143676	--	--	--	--	--	Transposase family tnp2	--	--
Dendrocalamus_farinosus_newGene_1062	--	0	0	0	0	0	0	0	0	0	0	0.174982	0	0	0	0	0	0	0	--	Cellular Component: integral component of membrane (GO:0016021);;	K21989|8.5e-29|obr:102710544|K21989 calcium permeable stress-gated cation channel | (RefSeq) CSC1-like protein RXW8	--	General function prediction only	Cytosolic domain of 10TM putative phosphate transporter	CSC1-like protein RXW8 OS=Arabidopsis thaliana OX=3702 GN=RXW8 PE=2 SV=1	cellular component: membrane (GO:0016020);; cellular component: membrane part (GO:0044425)
Dendrocalamus_farinosus_newGene_10620	--	0.30564	0.192303	0	0.145916	0.068934	0.081286	0	0	0	0.192029	0.045377	0	0	0.128971	0.044217	0	0	0	--	--	--	--	--	--	--	--
Dendrocalamus_farinosus_newGene_10621	--	0.088607	0.069349	0.156111	0.217401	0.120041	0.283363	0.140019	0.113438	0.075157	0.255472	0.200741	0.087083	0.465164	0.199812	0.812459	0.580775	0.434393	0.481987	--	--	--	--	--	--	--	--
Dendrocalamus_farinosus_newGene_10624	--	0	0	0	0	0	0	0	0.108195	0	0	0	0	0	0	0	0	0.193354	0	--	--	--	--	--	--	--	--
Dendrocalamus_farinosus_newGene_10626	--	1.9114	4.84359	3.86814	3.88621	6.15799	4.80527	1.15641	0.742851	1.79583	15.2276	20.7749	19.28	1.59759	2.12291	1.33728	0.110279	0.065199	0.526592	--	--	--	--	--	--	--	--
Dendrocalamus_farinosus_newGene_10628	--	0	0	0	0.066495	0	0	0	0	0	0.840479	1.19398	1.12927	0.161338	0.213764	0.444061	0	0.134788	0.076384	--	--	--	--	--	--	--	--
Dendrocalamus_farinosus_newGene_10629	--	0	0	0	0	0.236645	0	0	0	0	0	0	0	0	0	0	0	0	0	--	--	--	--	--	--	--	--
Dendrocalamus_farinosus_newGene_10630	--	0	0	0	0	0.129366	0	0	0	0	0	0	0	0	0	0	0	0	0	--	--	--	--	--	--	--	--
Dendrocalamus_farinosus_newGene_10632	--	0	0	0	0	0	0	0	0	0	0	0	0	0	0	0	0	0	0	--	--	--	--	--	--	--	--
Dendrocalamus_farinosus_newGene_10633	--	0	0	0	0	0.049704	0	0	0	0	0	0	0	0	0.049277	0	0	0	0	--	--	--	--	--	--	--	--
Dendrocalamus_farinosus_newGene_10634	--	0	0	0	0	0	0	0	0	0	0	0	0	0	0	0	0	0	0.202542	--	--	--	--	--	--	--	--
Dendrocalamus_farinosus_newGene_10635	--	0	0	0.298446	0.446087	0	0	0	0	0	0.264597	0	0	0	0.132156	0	0	0	0	--	--	--	--	--	--	--	--
Dendrocalamus_farinosus_newGene_10636	--	0.048362	0	0.079919	0.117985	0.035529	0.053304	0	0	0	0.043379	0.119908	0.041058	0.271551	0.565299	0.278694	0.031817	0	0	--	--	--	--	--	--	--	--
Dendrocalamus_farinosus_newGene_10639	--	0	0.039607	0	0	0.048398	0.274179	0.041291	0.23776	0	0.268266	0.271801	0.334243	0.038745	0.344109	0	0.151917	0.280743	0.289426	--	--	--	--	--	--	--	--
Dendrocalamus_farinosus_newGene_1064	--	11.1496	24.8646	21.288	22.9013	18.3175	17.5945	12.0976	12.1338	13.5113	13.7143	9.22077	10.6874	9.51365	10.5149	7.45728	2.26841	1.89937	2.45942	--	--	K15283|1.4e-43|obr:102703331|K15283 solute carrier family 35, member E1 | (RefSeq) phosphoenolpyruvate/phosphate translocator 1, chloroplastic	--	Carbohydrate transport and metabolism;; Amino acid transport and metabolism	Triose-phosphate Transporter family	Phosphoenolpyruvate/phosphate translocator 1, chloroplastic OS=Oryza sativa subsp. japonica OX=39947 GN=PPT1 PE=2 SV=1	--
Dendrocalamus_farinosus_newGene_10641	--	0	0.312974	0	0	0.177216	0	0.15574	0.064266	0.093658	0	0.106833	0.147638	0.219226	0.185512	0.278055	0.183685	0.102857	0.25558	--	--	--	--	--	--	--	--
Dendrocalamus_farinosus_newGene_10643	--	0	0	0	0	0	0	0	0	0.248944	0	0	0	0	0	0	0	0	0	--	--	--	--	--	--	--	--
Dendrocalamus_farinosus_newGene_10645	--	0.374102	0.492545	0.61164	0.28379	0.133655	0.101817	0	0.065146	0.086612	0.967486	0.593171	0.841765	0.111152	0.283771	0.021583	0	0.135402	0	--	--	--	--	--	--	--	--
Dendrocalamus_farinosus_newGene_10646	--	4.07353	2.3254	5.69622	4.5242	4.06917	5.85586	6.54269	6.55886	7.20093	5.16429	4.705	5.32275	3.54728	3.77086	4.49173	4.45609	3.15161	2.02827	--	--	--	--	General function prediction only	Retrotransposon gag protein	--	--
Dendrocalamus_farinosus_newGene_10648	--	0	0	0	0	0	0.047264	0	0	0	0	0	0	0	0	0	0	0	0	--	--	--	--	--	--	--	--
Dendrocalamus_farinosus_newGene_1065	--	1.02019	1.25479	1.19293	1.43191	1.19924	1.16026	0.742631	0.609558	0.989512	3.09754	3.27133	3.44178	0.601736	0.461132	0.808098	0.106753	0.034138	0	--	--	--	--	--	--	--	--
Dendrocalamus_farinosus_newGene_10650	--	0	0	0	0	0	0	0	0	0	0	0	0	1.55666	0.820941	0.765515	1.49004	0.493862	0.746885	--	Cellular Component: integral component of membrane (GO:0016021);;	--	--	--	Small subunit of serine palmitoyltransferase-like	--	cellular component: membrane (GO:0016020);; cellular component: membrane part (GO:0044425)
Dendrocalamus_farinosus_newGene_10652	--	0.094661	0.165543	0.646205	0.038751	1.56041	0.220405	0.295469	0.391618	0.3263	0.022334	0.255651	0.239761	1.09507	0.349232	0.296719	0.210873	0	0.005599	--	--	--	--	--	Plant transposase (Ptta/En/Spm family)	--	--
Dendrocalamus_farinosus_newGene_10653	--	0	0	0	0	0	0	0	0	0	0	0.162533	0	0	0.430492	0.314456	0	0.17185	0	--	--	--	--	--	--	--	--
Dendrocalamus_farinosus_newGene_10656	--	0.205082	0.189258	0.371763	0.077225	0.193795	0	0.085081	0.015054	0.111499	0.059808	0.281222	0.096927	0.064558	0	0.112934	0.200812	0.0914	0.53864	--	Molecular Function: nucleic acid binding (GO:0003676);; Molecular Function: zinc ion binding (GO:0008270);; Biological Process: DNA integration (GO:0015074);;	K02936|3.4e-09|vra:106763422|K02936 large subunit ribosomal protein L7Ae | (RefSeq) 60S ribosomal protein L7a-1-like	Ribosome (ko03010)	General function prediction only	Reverse transcriptase (RNA-dependent DNA polymerase)	--	molecular function: binding (GO:0005488);; biological process: metabolic process (GO:0008152);; biological process: cellular process (GO:0009987)
Dendrocalamus_farinosus_newGene_10657	--	0.050881	0	0	0.055089	0	0	0	0	0	0	0	0	0	0	0	0	0	0	--	--	--	--	--	--	--	--
Dendrocalamus_farinosus_newGene_1066	--	0	0	0	0	0.110327	0	0	0	0	0	0	0	0.089774	0	0.093941	0.098245	0	0	--	Molecular Function: protein dimerization activity (GO:0046983);;	K01230|2.1e-07|vvi:100242837|K01230 mannosyl-oligosaccharide alpha-1,2-mannosidase [EC:3.2.1.113] | (RefSeq) mannosyl-oligosaccharide 1,2-alpha-mannosidase MNS1	N-Glycan biosynthesis (ko00510);; Various types of N-glycan biosynthesis (ko00513);; Protein processing in endoplasmic reticulum (ko04141)	--	hAT family C-terminal dimerisation region	--	molecular function: binding (GO:0005488)
Dendrocalamus_farinosus_newGene_10661	--	0.069617	0	0.051708	0	0	0	0	0.241872	0	0	0	0	0	0	0	0	0	0	--	--	--	--	--	--	--	--
Dendrocalamus_farinosus_newGene_10662	--	0.06764	0.163658	0.128539	1.05377	0.295786	0.072737	0	0	0	0	0	0	0	0.372027	0	0.045659	0.553901	0	--	--	--	--	--	--	--	--
Dendrocalamus_farinosus_newGene_10663	--	0	0	0	0	0.107083	0.038182	0	0	0	0.120045	0.099296	0.196388	0.331231	0.428949	0.433303	0	0	0	--	--	--	--	--	--	--	--
Dendrocalamus_farinosus_newGene_10664	--	0.218804	0.183594	0	0.231408	0.759688	0.305205	0.623911	0.781781	0.575446	0.726426	0.725199	0.76762	0.204874	0.305409	0.223253	0.71304	0.62776	0.796744	--	--	--	--	--	--	--	--
Dendrocalamus_farinosus_newGene_10665	--	0	0	0	1.01786	0.114244	1.17601	0	0	0.086476	0.061858	0	0	0.2184	0.531983	0.524882	0.178825	0	0.239328	--	--	--	--	--	--	--	--
Dendrocalamus_farinosus_newGene_10666	--	0.293917	0.435804	0.619265	0.471894	0.651806	0.403023	0.520054	0.488331	0.49888	0.22368	0	0.044306	0.074114	0.02356	0.141387	0.050744	0	0	--	--	--	--	--	--	--	--
Dendrocalamus_farinosus_newGene_10667	--	0.283634	0.410007	0.295145	0.509092	0.776065	0.443577	0.259099	0.237851	0.111337	0.889834	1.13468	0.588646	0.230437	0.405943	0.372981	0.323735	0.30773	0.186489	--	--	--	--	--	--	--	--
Dendrocalamus_farinosus_newGene_10668	--	0	0	0	0	0	0.047365	0	0	0.587895	0	0	0	0	0	0.006199	0	0	0	--	--	--	--	--	--	--	--
Dendrocalamus_farinosus_newGene_10669	--	0.346973	0.210725	0.189347	0	0.101302	0.164032	0	0	0.032269	0.565106	0.896406	0.198583	0	0.28067	0	0.08581	0	0	--	--	--	--	--	--	--	--
Dendrocalamus_farinosus_newGene_1067	--	0	0	0	0.207319	0	0	0	0	0.230256	0	0	0	0	0	0	0	0	0	--	--	--	--	--	--	--	--
Dendrocalamus_farinosus_newGene_10670	--	0	0.245211	0	0	0.133398	0	0	0	0	0	0	0	0	0	0	0	0	0	--	--	--	--	--	--	--	--
Dendrocalamus_farinosus_newGene_10671	--	0.126165	0	0	0	0.065118	0	0	0	0	0	0.200501	0	0	0	0	0	0	0	--	--	--	--	--	--	--	--
Dendrocalamus_farinosus_newGene_10675	--	0.315182	0.278447	0.543164	0.313648	0.258265	0.047277	0.164356	0.106214	0.170637	0.628848	0.680978	0.775249	0.217018	0.071212	0.192344	0.147582	0.15446	0.258476	--	Molecular Function: molecular_function (GO:0003674);; Molecular Function: nucleic acid binding (GO:0003676);; Molecular Function: RNA binding (GO:0003723);; Molecular Function: catalytic activity (GO:0003824);; Molecular Function: nuclease activity (GO:0004518);; Molecular Function: endonuclease activity (GO:0004519);; Molecular Function: binding (GO:0005488);; Cellular Component: cellular_compon…	--	--	--	PPR repeat family	--	molecular function: binding (GO:0005488);; molecular function: catalytic activity (GO:0003824);; biological process: metabolic process (GO:0008152);; biological process: cellular process (GO:0009987);; cellular component: cell (GO:0005623);; cellular component: cell part (GO:0044464);; cellular component: organelle (GO:0043226)
Dendrocalamus_farinosus_newGene_10676	--	0	0	0	0	0.124463	0	0	0.243969	0	0.621426	1.64822	0.507388	0.377881	0.43858	0.431196	0.599363	0.221349	0.229852	--	--	--	--	--	--	--	--
Dendrocalamus_farinosus_newGene_10677	--	0.736674	0.606666	0.914228	0.96971	1.50896	0.886717	1.47854	1.36413	1.00716	1.06893	1.2875	0.874892	1.28737	1.15518	1.24794	1.3741	1.13305	1.4593	--	--	--	--	--	--	--	--
Dendrocalamus_farinosus_newGene_10678	--	0.153538	0.15288	0.254185	0.413299	0.29154	0.545842	0.590829	0.280274	0.313379	0.529571	0.310897	0.568039	0.502491	0.614313	0.580989	0.500406	0.934005	0.440206	--	--	--	--	--	--	--	--
Dendrocalamus_farinosus_newGene_10679	--	0	0	0.014577	0.090155	0.162599	0	0	0.362623	0.036677	0	0.070449	0.123425	0	0.044285	0.180931	0.148136	0.314782	0.290487	--	--	--	--	--	--	--	--
Dendrocalamus_farinosus_newGene_1068	--	0.048939	0	0.171137	0.243472	0.416684	0.32659	0.05106	0	0.039318	0	0	0	0.123772	0	0	0	0	0	--	--	--	--	--	--	--	--
Dendrocalamus_farinosus_newGene_10680	--	0	0	0.074623	0	0	0	0	0	0.039313	0	0.325639	0	0.241986	0	0.041189	0	0	0	--	--	--	--	--	--	--	--
Dendrocalamus_farinosus_newGene_10681	--	0.04394	0	0	0.079999	0	0.121443	0.290073	0	0.140253	0.114071	0	0.020003	0	0.234639	0.14986	0	0.170928	0	--	--	--	--	--	--	--	--
Dendrocalamus_farinosus_newGene_10682	--	0.004962	0.024385	0	0.136692	0.080068	0.195524	0.088303	0.297647	0	0	0.100341	0.043436	0.387676	0.329617	0.326703	0.144873	0.162042	0.230136	--	--	--	--	--	--	--	--
Dendrocalamus_farinosus_newGene_10684	--	0	0	0	0	0.129366	0	0	0	0	0	0	0	0	0	0	0	0	0	--	--	--	--	--	--	--	--
Dendrocalamus_farinosus_newGene_10685	--	0.267645	0.624993	0	0	0.771001	0.416062	0	0	0	0.892544	0	0	0	0	0	0	0	0	--	Biological Process: regulation of translation (GO:0006417);; Cellular Component: CCR4-NOT core complex (GO:0030015);;	K12604|7.2e-35|osa:9272729|K12604 CCR4-NOT transcription complex subunit 1 | (RefSeq) CCR4-NOT transcription complex subunit 1	RNA degradation (ko03018)	Transcription	CCR4-NOT transcription complex subunit 1 CAF1-binding domain	--	biological process: biological regulation (GO:0065007);; cellular component: cell (GO:0005623);; cellular component: macromolecular complex (GO:0032991);; cellular component: cell part (GO:0044464)
Dendrocalamus_farinosus_newGene_10686	--	1.42816	0.950506	1.37752	1.68214	1.16533	0.869388	0.738871	0.734445	0.527292	4.02385	6.37167	4.21617	4.95252	4.21667	4.9963	3.30459	5.98878	6.01112	--	--	--	--	--	--	--	--
Dendrocalamus_farinosus_newGene_10689	--	0.119781	0.109174	0.124118	0.269534	0.124461	0.184356	0.181313	0.146876	0	0.723447	0.787241	0.485005	1.07662	0.852135	1.08786	1.12017	1.06271	0.846794	--	Molecular Function: protein dimerization activity (GO:0046983);;	K10251|1.1e-07|oeu:111404819|K10251 17beta-estradiol 17-dehydrogenase / very-long-chain 3-oxoacyl-CoA reductase [EC:1.1.1.62 1.1.1.330] | (RefSeq) uncharacterized protein LOC111404819	Fatty acid elongation (ko00062);; Biosynthesis of unsaturated fatty acids (ko01040);; Fatty acid metabolism (ko01212)	--	hAT family C-terminal dimerisation region	--	molecular function: binding (GO:0005488)
Dendrocalamus_farinosus_newGene_10690	--	0.150973	0.141568	0.11854	0.182207	0.066592	0.240029	0.485677	0.237799	0.252132	1.04261	0.781291	1.5206	1.08896	1.00567	1.67495	1.34308	1.93584	1.96486	--	Molecular Function: protein dimerization activity (GO:0046983);;	--	--	--	Domain of unknown function (DUF4371)	--	molecular function: binding (GO:0005488)
Dendrocalamus_farinosus_newGene_10692	--	0.872558	0.515462	0.342397	0.478138	0.675817	0.965258	4.5256	4.16959	2.40749	1.01117	1.00132	0.807288	0.384558	1.07265	0.47069	3.54999	3.65434	5.97599	--	--	--	--	--	--	--	--
Dendrocalamus_farinosus_newGene_10694	--	0.115302	0.104593	0.131741	0.118732	0.101935	0.153555	0.234251	0.233674	0.176813	0.127719	0.113712	0.09441	0.090535	0.097482	0.077731	0.19619	0.200153	0.13756	--	--	K17545|3.9e-69|zma:103634684|K17545 serine/threonine-protein kinase ULK4 [EC:2.7.11.1] | (RefSeq) uncharacterized protein LOC103634684	--	General function prediction only	Reverse transcriptase (RNA-dependent DNA polymerase)	Retrovirus-related Pol polyprotein from transposon RE2 OS=Arabidopsis thaliana OX=3702 GN=RE2 PE=4 SV=1	--
Dendrocalamus_farinosus_newGene_10695	--	102.993	114.633	82.5351	55.838	81.1663	66.8452	37.5454	40.5435	32.7411	23.4276	28.0798	26.5812	29.3059	29.5102	28.7049	27.0205	26.9548	25.9391	--	Cellular Component: mitochondrial intermembrane space (GO:0005758);; Molecular Function: methyltransferase activity (GO:0008168);; Molecular Function: electron carrier activity (GO:0009055);; Biological Process: iron-sulfur cluster assembly (GO:0016226);; Molecular Function: metal ion binding (GO:0046872);; Molecular Function: 2 iron, 2 sulfur cluster binding (GO:0051537);; Molecular Function: 4 …	K22746|3.4e-54|ats:109783541|K22746 anamorsin | (RefSeq) LOC109783541; anamorsin homolog	--	--	Methyltransferase domain	Anamorsin homolog OS=Zea mays OX=4577 PE=2 SV=1	cellular component: cell (GO:0005623);; cellular component: membrane-enclosed lumen (GO:0031974);; cellular component: organelle (GO:0043226);; cellular component: organelle part (GO:0044422);; cellular component: cell part (GO:0044464);; molecular function: catalytic activity (GO:0003824);; molecular function: electron carrier activity (GO:0009055);; biological process: metabolic process (GO:000…
Dendrocalamus_farinosus_newGene_10699	--	0.635498	0.737132	0.398057	0.83261	0.65764	1.08367	0.820736	1.37319	0.692424	1.12313	0.913991	1.44734	1.08223	1.3051	1.19545	0.992606	1.67007	1.12824	Posttranslational modification, protein turnover, chaperones	Cellular Component: cellular_component (GO:0005575);; Cellular Component: intracellular (GO:0005622);; Cellular Component: cell (GO:0005623);; Cellular Component: nucleus (GO:0005634);; Cellular Component: organelle (GO:0043226);; Cellular Component: membrane-bounded organelle (GO:0043227);; Cellular Component: intracellular organelle (GO:0043229);; Cellular Component: intracellular membrane-boun…	K22530|1.0e-20|dosa:Os06t0714500-01|K22530 ATPase family AAA domain-containing protein 1 [EC:3.6.1.-] | (RefSeq) Os06g0714500; ATPase, AAA-type, core domain containing protein.	--	Posttranslational modification, protein turnover, chaperones	--	--	cellular component: cell (GO:0005623);; cellular component: cell part (GO:0044464);; cellular component: organelle (GO:0043226)
Dendrocalamus_farinosus_newGene_1070	--	7.45398	5.98496	5.6096	6.01283	8.66446	6.28482	4.85881	4.82177	4.74121	7.71272	8.77705	7.52821	2.23308	2.59698	1.5976	2.74923	2.48616	2.90147	--	--	--	--	--	--	--	--
Dendrocalamus_farinosus_newGene_10700	--	0.545519	0.380028	0.479701	0.17486	0.02672	0	0.097999	0.165023	0.13743	0	0	0	0	0	0	0	0	0	--	--	--	--	--	--	--	--
Dendrocalamus_farinosus_newGene_10703	--	0	0	0	0	0	0	0	0	0	0	0	0	0	0.199206	0	0	0	0	--	Molecular Function: molecular_function (GO:0003674);; Molecular Function: nucleic acid binding (GO:0003676);; Molecular Function: RNA binding (GO:0003723);; Molecular Function: catalytic activity (GO:0003824);; Molecular Function: nuclease activity (GO:0004518);; Molecular Function: endonuclease activity (GO:0004519);; Molecular Function: binding (GO:0005488);; Cellular Component: cellular_compon…	--	--	--	PPR repeat family	--	molecular function: binding (GO:0005488);; molecular function: catalytic activity (GO:0003824);; biological process: metabolic process (GO:0008152);; biological process: cellular process (GO:0009987);; cellular component: cell (GO:0005623);; cellular component: cell part (GO:0044464);; cellular component: organelle (GO:0043226)
Dendrocalamus_farinosus_newGene_10704	--	0	0.205452	0	0.017702	0	0	0	0.246876	0	0	0.440408	0.323843	0	0.398514	0	0.3913	0.402679	0	Amino acid transport and metabolism	Molecular Function: 3-isopropylmalate dehydratase activity (GO:0003861);; Biological Process: cellular amino acid biosynthetic process (GO:0008652);; Molecular Function: 4 iron, 4 sulfur cluster binding (GO:0051539);;	K01703|3.3e-40|obr:102714893|K01703 3-isopropylmalate/(R)-2-methylmalate dehydratase large subunit [EC:4.2.1.33 4.2.1.35] | (RefSeq) 3-isopropylmalate dehydratase large subunit	Valine, leucine and isoleucine biosynthesis (ko00290);; C5-Branched dibasic acid metabolism (ko00660);; Glucosinolate biosynthesis (ko00966);; 2-Oxocarboxylic acid metabolism (ko01210);; Biosynthesis of amino acids (ko01230)	Amino acid transport and metabolism	Aconitase family (aconitate hydratase)	3-isopropylmalate dehydratase large subunit, chloroplastic OS=Arabidopsis thaliana OX=3702 GN=IIL1 PE=1 SV=1	molecular function: catalytic activity (GO:0003824);; biological process: metabolic process (GO:0008152);; biological process: cellular process (GO:0009987);; biological process: single-organism process (GO:0044699);; molecular function: binding (GO:0005488)
Dendrocalamus_farinosus_newGene_10705	--	0.59632	0.170455	0.172922	0.238145	0.255783	0.114793	0.315147	0	0.195227	0.410857	0.164046	0.221899	0.096149	0	0	0	0	0	--	--	K01513|7.3e-23|ats:109769794|K01513 ectonucleotide pyrophosphatase/phosphodiesterase family member 1/3 [EC:3.1.4.1 3.6.1.9] | (RefSeq) uncharacterized protein LOC109769794	Purine metabolism (ko00230);; Pyrimidine metabolism (ko00240);; Starch and sucrose metabolism (ko00500);; Riboflavin metabolism (ko00740);; Nicotinate and nicotinamide metabolism (ko00760);; Pantothenate and CoA biosynthesis (ko00770)	--	--	--	--
Dendrocalamus_farinosus_newGene_10706	--	0.132984	0.112006	0	0.19457	0	0	0.056472	0.173541	0	0	0	0	0	0	0	0	0	0	--	--	--	--	--	--	--	--
Dendrocalamus_farinosus_newGene_10707	--	0.525554	0.45248	0.430642	0.230623	0.159581	0.297789	0.328173	0.335402	0.434521	0	0	0	0	0	0	0	0	0	--	--	--	--	--	--	--	--
Dendrocalamus_farinosus_newGene_10709	--	0.247339	0.129026	0.150462	0.299848	0.835468	0.735415	1.59982	1.04164	1.20871	0	0	0	0	0	0	0	0	0	--	--	--	--	--	--	--	--
Dendrocalamus_farinosus_newGene_10713	--	0	0	0.179769	0.028452	0.051121	0	0.568323	0.26949	0.362085	0.144601	0.384256	0.312716	0.150243	0.206458	0.222976	0.559618	0.521486	0.617823	--	--	--	--	--	--	--	--
Dendrocalamus_farinosus_newGene_1072	--	0.464345	0.29971	0.378992	0.269503	0.375882	0.091331	0.531716	0.669764	0.443073	0.798401	0	0.201564	0	0.341129	0	0.178176	0.201081	0	--	--	--	--	--	--	--	--
Dendrocalamus_farinosus_newGene_10721	--	2.05755	2.52528	1.42064	0.779319	2.64639	2.19685	0	0	0	2.93879	2.70926	1.85115	0.766053	0.748713	0.883673	0.298717	0.979145	2.14235	--	--	--	--	--	--	--	--
Dendrocalamus_farinosus_newGene_10724	--	0.713106	1.15359	0.843079	0.578358	0.78906	0.745944	0.215521	0.299816	0.165331	1.23476	1.38888	1.31999	0.133777	0.35517	0.296014	0.144605	0.056236	0.177596	--	--	K19199|5.7e-17|jre:108998805|K19199 protein-histidine N-methyltransferase [EC:2.1.1.85] | (RefSeq) uncharacterized protein LOC108998805 isoform X1	--	General function prediction only	RNase H-like domain found in reverse transcriptase	--	--
Dendrocalamus_farinosus_newGene_10725	--	0.379009	0.23751	0.290131	0.620799	0.499428	0.271106	0.168423	0.396436	0.316756	0.228871	0.184211	0.660041	0.651006	0.836187	0.917113	0.758818	0.929688	0.358365	--	Molecular Function: nucleic acid binding (GO:0003676);; Biological Process: DNA integration (GO:0015074);;	K17545|2.5e-86|zma:103634684|K17545 serine/threonine-protein kinase ULK4 [EC:2.7.11.1] | (RefSeq) uncharacterized protein LOC103634684	--	General function prediction only	gag-polypeptide of LTR copia-type	--	molecular function: binding (GO:0005488);; biological process: metabolic process (GO:0008152);; biological process: cellular process (GO:0009987)
Dendrocalamus_farinosus_newGene_10729	--	0	0	0	0	0	0	0	0	0	0	0	0	0	0	0.98281	0	0	0.125006	--	--	--	--	--	--	--	--
Dendrocalamus_farinosus_newGene_10730	--	0	0	0.109607	0.133575	0	0	0.063935	0	0	0	0	0	0	0.484584	0	0	0	0	--	--	--	--	--	--	--	--
Dendrocalamus_farinosus_newGene_10731	--	0.781383	0.491034	0.821556	0.099488	0.175024	0.171975	0.29554	0.409938	0.102985	1.47372	2.06044	2.10763	0.316291	0.597239	0.357434	0.350487	0.358648	0.171027	--	Molecular Function: hydrolase activity, hydrolyzing O-glycosyl compounds (GO:0004553);; Biological Process: carbohydrate metabolic process (GO:0005975);;	K19892|1.1e-07|dosa:Os03t0374600-01|K19892 glucan endo-1,3-beta-glucosidase 4 [EC:3.2.1.39] | (RefSeq) Os03g0374600; Glycoside hydrolase, family 17 protein.	Starch and sucrose metabolism (ko00500)	--	--	--	molecular function: catalytic activity (GO:0003824);; biological process: metabolic process (GO:0008152)
Dendrocalamus_farinosus_newGene_10733	--	0.069601	0.1432	0	0	0.122651	0	0.144454	0.234026	0.148345	0	0	0	0.789418	0.445283	1.09197	0.501256	0.505885	0.449236	--	Biological Process: response to reactive oxygen species (GO:0000302);; Molecular Function: molecular_function (GO:0003674);; Molecular Function: catalytic activity (GO:0003824);; Molecular Function: transporter activity (GO:0005215);; Cellular Component: cellular_component (GO:0005575);; Cellular Component: cell (GO:0005623);; Cellular Component: plasma membrane (GO:0005886);; Biological Process:…	--	--	Secondary metabolites biosynthesis, transport and catabolism	ABC-transporter N-terminal	ABC transporter G family member 43 OS=Oryza sativa subsp. japonica OX=39947 GN=ABCG43 PE=2 SV=2	biological process: response to stimulus (GO:0050896);; molecular function: catalytic activity (GO:0003824);; molecular function: transporter activity (GO:0005215);; cellular component: cell (GO:0005623);; cellular component: membrane (GO:0016020);; cellular component: cell part (GO:0044464);; biological process: localization (GO:0051179);; biological process: single-organism process (GO:0044699)…
Dendrocalamus_farinosus_newGene_10737	--	0	0.037112	0.065365	0	0	0	0	0	0	0	0.220748	0.237359	0	0.060272	0	0	0	0	--	--	--	--	--	--	--	--
Dendrocalamus_farinosus_newGene_10739	--	0	0	0	0	0	0	0	0.026216	0	0	0	0	0.067364	0.110505	0.015482	0	0	0.037977	--	Molecular Function: hydrolase activity, acting on ester bonds (GO:0016788);;	K22503|2.0e-67|lsv:111885850|K22503 aspartyl-tRNA synthetase [EC:6.1.1.12] | (RefSeq) aspartate--tRNA ligase 2, cytoplasmic-like	Aminoacyl-tRNA biosynthesis (ko00970)	--	Plant transposon protein	--	molecular function: catalytic activity (GO:0003824)
Dendrocalamus_farinosus_newGene_1074	--	0.152749	0	0	0	0	0	0	0.165661	0.132498	0.171885	0.362156	0	0.264764	0.353508	0	0.107421	0	0	--	Molecular Function: cysteine-type endopeptidase activity (GO:0004197);; Molecular Function: thiol-dependent ubiquitin-specific protease activity (GO:0004843);; Cellular Component: nucleus (GO:0005634);; Cellular Component: cytosol (GO:0005829);; Biological Process: ubiquitin-dependent protein catabolic process (GO:0006511);; Biological Process: protein deubiquitination (GO:0016579);; Biological P…	K11838|4.2e-23|sbi:8063275|K11838 ubiquitin carboxyl-terminal hydrolase 7 [EC:3.4.19.12] | (RefSeq) ubiquitin carboxyl-terminal hydrolase 12 isoform X1	--	Posttranslational modification, protein turnover, chaperones	ICP0-binding domain of Ubiquitin-specific protease 7	Ubiquitin carboxyl-terminal hydrolase 12 OS=Arabidopsis thaliana OX=3702 GN=UBP12 PE=1 SV=2	biological process: metabolic process (GO:0008152);; molecular function: catalytic activity (GO:0003824);; cellular component: cell (GO:0005623);; cellular component: organelle (GO:0043226);; cellular component: cell part (GO:0044464);; biological process: cellular process (GO:0009987);; biological process: biological regulation (GO:0065007)
Dendrocalamus_farinosus_newGene_10740	--	0	0	0	0	0	0	0	0	0	0	0	0	0	0	0	0	0	0	--	Molecular Function: hydrolase activity, acting on ester bonds (GO:0016788);;	K20290|7.3e-18|bna:106355953|K20290 conserved oligomeric Golgi complex subunit 3 | (RefSeq) conserved oligomeric Golgi complex subunit 3-like	--	--	Plant transposon protein	--	molecular function: catalytic activity (GO:0003824)
Dendrocalamus_farinosus_newGene_10743	--	0	0	0.336244	0	0.140057	0	0	0.167627	0	0	0.488432	0.10985	0	0	0	0	0	0	--	--	--	--	--	--	--	--
Dendrocalamus_farinosus_newGene_10745	--	0	0	0	0.068921	0	0	0.253655	0.176599	0.177748	0	0	0	0.061128	0	0.177799	0.057925	0.091368	0.120787	--	--	--	--	--	--	--	--
Dendrocalamus_farinosus_newGene_1075	--	0	0	0	0	0	0	0	0	0.156182	0	0	0	0	0	0	0	0	0	--	--	--	--	--	--	--	--
Dendrocalamus_farinosus_newGene_10752	--	0.031023	0.234329	0.202616	0.070846	0.155061	0.113359	0.033812	0.108246	0.094801	0.444602	0.780164	0.73596	0.225912	0.343932	0.533248	0.421321	0.202852	0.722675	--	--	K00943|1.4e-35|qsu:112021668|K00943 dTMP kinase [EC:2.7.4.9] | (RefSeq) glutathione S-transferase T3-like	Pyrimidine metabolism (ko00240)	--	No apical meristem-associated C-terminal domain	--	--
Dendrocalamus_farinosus_newGene_10755	--	0.672166	0	0	0.068036	0.099105	0.085556	0.08698	0.205462	0.504774	0.641319	0.226488	0.217989	0.161688	0.077663	0.152699	0.086755	0.179725	0	--	--	--	--	--	--	--	--
Dendrocalamus_farinosus_newGene_10756	--	0.112377	0.283799	0.08021	0.500744	0.204679	0.344029	0.138373	0	0.187676	0.45023	0.036607	0.495831	0.531661	0.507298	0.726404	0.250005	0.468347	0.639969	--	--	--	--	--	--	--	--
Dendrocalamus_farinosus_newGene_10757	--	2.73122	3.06465	3.29701	3.23008	2.55417	2.02154	0.750612	1.9431	0.295923	5.59425	3.84286	4.473	4.44992	4.01037	4.06278	1.94844	1.38602	1.3199	--	--	--	--	--	--	--	--
Dendrocalamus_farinosus_newGene_10759	--	0.056714	0.12	0.158892	0.147399	0.084871	0.41981	0.38331	0.191807	0.109706	0.479706	0.509175	0.280185	0.185009	0.235695	0.261326	0.544249	0.294104	1.00264	--	--	--	--	--	--	--	--
Dendrocalamus_farinosus_newGene_1076	--	0	0	0	0	0	0	0.733495	0.825019	0.891245	0	0	0	0	0	0	0	0	0	--	--	K21444|1.4e-14|thj:104822353|K21444 poly(rC)-binding protein 3/4 | (RefSeq) KH domain-containing protein At4g18375-like isoform X1	--	--	Retrotransposon gag protein	--	--
Dendrocalamus_farinosus_newGene_10760	--	0.385625	0.226221	0.263246	0.643834	0.573007	0.61456	0.086558	0.214651	0.231954	0.491598	0.528269	0.474543	1.21264	1.4805	1.3251	0.536745	0.6876	0.714816	--	--	--	--	--	--	--	--
Dendrocalamus_farinosus_newGene_10761	--	0.205269	0.313461	0.077129	0.365702	0.241319	0.517466	0.561702	0.587083	0.558917	0	0.109572	0.323074	0.276123	0.534227	0.517192	0.817273	0.938738	0.233953	--	--	--	--	--	--	--	--
Dendrocalamus_farinosus_newGene_10762	--	0	0	0	0	0	0	0	0	0	0	0	0	0	0	0	0	0	0	--	--	--	--	--	--	--	--
Dendrocalamus_farinosus_newGene_10763	--	0	0	0	0.08003	0	0	0	0	0	0	0	0	0	0	0.112122	0	0	0	--	--	--	--	--	--	--	--
Dendrocalamus_farinosus_newGene_10764	--	0	0	0	0.086712	0.042178	0	0.050853	0.115335	0	0	0	0	0.104112	0.19877	0.161605	0.452288	0.036541	0.213843	--	--	--	--	--	--	--	--
Dendrocalamus_farinosus_newGene_10765	--	0.136595	0.229954	0.32055	0.376539	0.455464	0.457613	0.923455	0.828663	0.683967	0.523689	0.432665	0.86799	1.09321	1.20282	1.79145	1.12381	2.16061	1.35149	--	--	--	--	--	--	--	--
Dendrocalamus_farinosus_newGene_10767	--	0	0	0	0	0	0	0	0	0	0	0	0	0	0	0	0	0	0	--	Molecular Function: protein kinase activity (GO:0004672);; Molecular Function: ATP binding (GO:0005524);;	K24104|2.5e-09|thj:104799061|K24104 GPN-loop GTPase | (RefSeq) LOW QUALITY PROTEIN: uncharacterized protein LOC104799061	--	--	Protein tyrosine and serine/threonine kinase	Cysteine-rich receptor-like protein kinase 6 OS=Oryza sativa subsp. japonica OX=39947 GN=CRK6 PE=1 SV=1	biological process: metabolic process (GO:0008152);; biological process: cellular process (GO:0009987);; molecular function: catalytic activity (GO:0003824);; molecular function: binding (GO:0005488)
Dendrocalamus_farinosus_newGene_10768	--	0.259984	0.26314	0	0.331289	0.433528	0.307589	0.077096	0.063352	0.124435	0.099797	0	0	0.524147	0.688604	0.884933	0.255195	0	0.115791	Signal transduction mechanisms	Molecular Function: protein kinase activity (GO:0004672);; Molecular Function: ATP binding (GO:0005524);;	K24104|1.9e-40|thj:104799061|K24104 GPN-loop GTPase | (RefSeq) LOW QUALITY PROTEIN: uncharacterized protein LOC104799061	--	--	Protein kinase domain	Cysteine-rich receptor-like protein kinase 6 OS=Oryza sativa subsp. japonica OX=39947 GN=CRK6 PE=1 SV=1	biological process: metabolic process (GO:0008152);; biological process: cellular process (GO:0009987);; molecular function: catalytic activity (GO:0003824);; molecular function: binding (GO:0005488)
Dendrocalamus_farinosus_newGene_10769	--	0.092394	0	0.084663	0.151166	0.180953	0	0.526063	0.258941	0.918565	0.111693	0	0.112714	0.473847	0.092069	0.508752	0.126447	0.06272	0.263016	--	Molecular Function: protein kinase activity (GO:0004672);; Biological Process: protein phosphorylation (GO:0006468);;	K01183|3.0e-23|nsy:104241083|K01183 chitinase [EC:3.2.1.14] | (RefSeq) chitinase-3-like protein 2	Amino sugar and nucleotide sugar metabolism (ko00520)	--	Protein tyrosine and serine/threonine kinase	Cysteine-rich receptor-like protein kinase 6 OS=Oryza sativa subsp. japonica OX=39947 GN=CRK6 PE=1 SV=1	biological process: metabolic process (GO:0008152);; biological process: cellular process (GO:0009987);; molecular function: catalytic activity (GO:0003824)
Dendrocalamus_farinosus_newGene_1077	--	1.99345	3.39509	2.58979	4.27036	8.52129	5.73477	4.9107	4.42329	3.94549	0	0	0.012416	0	0	0	0	0	0	--	--	--	--	--	--	--	--
Dendrocalamus_farinosus_newGene_10771	--	0.089832	0.110773	0.174321	0.313904	0.087897	0.076416	0.126995	0.144823	0.169641	0.072174	0.087713	0.022705	0.152072	0.308297	0.214623	0.22184	0.115424	0.312412	--	--	--	--	--	--	--	--
Dendrocalamus_farinosus_newGene_10772	--	0.304294	0.178315	0.312316	0.905594	0.459211	1.13979	2.9212	3.27826	1.30122	0	0.012799	0	0.140109	0.557093	0.206932	0	0.101714	0.161802	--	--	--	--	--	--	--	--
Dendrocalamus_farinosus_newGene_10773	--	0.027541	0	0.018738	0	0.06064	0	0	0	0	0	0	0	0.104206	0.032942	0.049602	0.103442	0.361847	0.016099	--	--	--	--	--	--	--	--
Dendrocalamus_farinosus_newGene_10775	--	0.55296	0.74773	0.664886	0.609219	1.10742	0.735233	1.41567	1.71675	2.10944	1.49162	1.42739	1.10912	1.3693	1.31647	1.04028	2.00242	1.4433	2.63938	--	Cellular Component: peroxisome (GO:0005777);; Cellular Component: cytoskeleton (GO:0005856);; Biological Process: response to red or far red light (GO:0009639);; Biological Process: negative gravitropism (GO:0009959);;	K09060|1.7e-12|bdi:100835529|K09060 plant G-box-binding factor | (RefSeq) common plant regulatory factor 1	--	--	--	--	cellular component: cell (GO:0005623);; cellular component: organelle (GO:0043226);; cellular component: cell part (GO:0044464);; biological process: response to stimulus (GO:0050896)
Dendrocalamus_farinosus_newGene_10776	--	0	0.130069	0	0	0.340213	0.198509	0	0	0.282525	0.650453	0.192219	0.36397	0.754164	0.55837	0.11444	0.149131	0	0.354901	--	Biological Process: reproduction (GO:0000003);; Biological Process: regulation of DNA replication (GO:0006275);; Biological Process: organelle organization (GO:0006996);; Biological Process: endoplasmic reticulum organization (GO:0007029);; Biological Process: Golgi organization (GO:0007030);; Biological Process: gamete generation (GO:0007276);; Biological Process: biological_process (GO:0008150)…	K14007|6.6e-20|obr:102710266|K14007 protein transport protein SEC24 | (RefSeq) protein transport protein Sec24-like At3g07100	Protein processing in endoplasmic reticulum (ko04141)	--	--	--	biological process: reproduction (GO:0000003);; biological process: biological regulation (GO:0065007);; biological process: cellular process (GO:0009987);; biological process: cellular component organization or biogenesis (GO:0071840);; biological process: reproductive process (GO:0022414);; biological process: multicellular organismal process (GO:0032501);; biological process: single-organism p…
Dendrocalamus_farinosus_newGene_10777	--	0.430147	0	0.318178	0.524548	0.466336	0.207053	0.108303	0.490531	0.40526	0.216418	0.255201	0.141549	0.218922	0.674065	0.391146	0.169332	0.258802	0.243445	--	Biological Process: intracellular protein transport (GO:0006886);; Biological Process: ER to Golgi vesicle-mediated transport (GO:0006888);; Biological Process: endoplasmic reticulum organization (GO:0007029);; Biological Process: Golgi organization (GO:0007030);; Molecular Function: zinc ion binding (GO:0008270);; Biological Process: regulation of cell size (GO:0008361);; Cellular Component: COP…	K14007|1.5e-124|dosa:Os04t0129500-01|K14007 protein transport protein SEC24 | (RefSeq) Os04g0129500; Gelsolin region domain containing protein.	Protein processing in endoplasmic reticulum (ko04141)	Intracellular trafficking, secretion, and vesicular transport	Sec23/Sec24 trunk domain	Protein transport protein Sec24-like At3g07100 OS=Arabidopsis thaliana OX=3702 GN=At3g07100 PE=2 SV=2	biological process: localization (GO:0051179);; biological process: cellular process (GO:0009987);; biological process: cellular component organization or biogenesis (GO:0071840);; molecular function: binding (GO:0005488);; biological process: single-organism process (GO:0044699);; biological process: biological regulation (GO:0065007);; cellular component: cell (GO:0005623);; cellular component:…
Dendrocalamus_farinosus_newGene_10778	--	5.46652	5.75098	4.58359	5.77916	6.17634	6.17984	3.18278	2.07983	2.20648	1.72054	2.09888	1.46291	2.34862	2.53215	1.98037	0.622001	0.486735	0.604594	--	--	--	--	--	--	--	--
Dendrocalamus_farinosus_newGene_1078	--	0.039112	0.067554	0.013276	0.140112	0.347503	0.193618	0.08182	0.075896	0	0.519108	1.63009	1.90218	0.868974	2.31198	1.79452	0.925518	0.967053	0.620283	--	Biological Process: cell morphogenesis (GO:0000902);; Biological Process: cell morphogenesis involved in differentiation (GO:0000904);; Biological Process: response to acid chemical (GO:0001101);; Molecular Function: molecular_function (GO:0003674);; Molecular Function: nucleic acid binding (GO:0003676);; Molecular Function: DNA binding (GO:0003677);; Molecular Function: transcription cofactor ac…	K15168|3.0e-113|sita:101763858|K15168 mediator of RNA polymerase II transcription subunit 25 | (RefSeq) mediator of RNA polymerase II transcription subunit 25	--	--	--	Mediator of RNA polymerase II transcription subunit 25 OS=Arabidopsis thaliana OX=3702 GN=MED25 PE=1 SV=1	biological process: cellular process (GO:0009987);; biological process: developmental process (GO:0032502);; biological process: single-organism process (GO:0044699);; biological process: cellular component organization or biogenesis (GO:0071840);; biological process: response to stimulus (GO:0050896);; molecular function: binding (GO:0005488);; biological process: biological regulation (GO:00650…
Dendrocalamus_farinosus_newGene_10781	--	0.509239	0.509831	0.452281	0.550346	0.206307	0.458915	0	0	0.141697	1.26459	1.34235	1.00927	1.56167	1.05587	1.74361	0	1.18321	1.11439	--	Cellular Component: integral component of membrane (GO:0016021);;	K00472|3.3e-26|dosa:Os03t0761900-01|K00472 prolyl 4-hydroxylase [EC:1.14.11.2] | (RefSeq) Os03g0761900; Similar to Prolyl 4-hydroxylase.	Arginine and proline metabolism (ko00330)	--	--	--	cellular component: membrane (GO:0016020);; cellular component: membrane part (GO:0044425)
Dendrocalamus_farinosus_newGene_10782	--	0.304527	0.332663	0.374266	0.100001	0.082968	0.116153	0.218179	0.291882	0.174077	0.503339	1.28145	0.602908	0.471852	0.316686	0.741044	0.401508	0.252614	0.239566	--	--	K03549|4.5e-15|jre:108997955|K03549 KUP system potassium uptake protein | (RefSeq) potassium transporter 19-like	--	--	Transposase-associated domain	--	--
Dendrocalamus_farinosus_newGene_10783	--	0	0	0	0.098099	0	0.093126	0	0	0	0	0	0	0.331106	0.089774	0.194715	0	0	0	--	--	--	--	--	--	--	--
Dendrocalamus_farinosus_newGene_10784	--	0	0	0	0	0	0	0	0	0	0	0	0	0	0	0	0	0	0	--	--	--	--	--	--	--	--
Dendrocalamus_farinosus_newGene_10785	--	0.884467	0.840423	1.715	3.13827	2.79629	2.49139	1.88521	1.67168	2.29635	1.11732	1.09606	1.26563	3.13836	3.33558	3.68412	1.9551	2.11241	1.49452	--	--	--	--	--	--	--	--
Dendrocalamus_farinosus_newGene_10788	--	0.469124	0.389096	0.041789	0.455296	0.272584	0.048251	0.347807	0.262647	0.38578	0	0	0	0	0.051078	0.040336	0	0	0	--	--	K13754|1.4e-10|mcha:111016630|K13754 solute carrier family 24 (sodium/potassium/calcium exchanger), member 6 | (RefSeq) cation/calcium exchanger 2-like	--	--	Domain of unknown function (DUF4371)	--	--
Dendrocalamus_farinosus_newGene_1079	--	0.025927	0.045087	0	0.088141	0.077314	0.042453	0.014826	0.055717	0	0.173201	0.233276	0.15924	0.090004	0.109951	0.172629	0.100573	0.179186	0.103375	--	Molecular Function: DNA binding (GO:0003677);; Molecular Function: endonuclease activity (GO:0004519);; Biological Process: DNA repair (GO:0006281);; Molecular Function: kinase activity (GO:0016301);;	K11592|3.4e-06|qsu:112027623|K11592 endoribonuclease Dicer [EC:3.1.26.-] | (RefSeq) endoribonuclease Dicer homolog 3-like	--	General function prediction only	--	--	molecular function: binding (GO:0005488);; biological process: metabolic process (GO:0008152);; biological process: cellular process (GO:0009987);; molecular function: catalytic activity (GO:0003824);; biological process: response to stimulus (GO:0050896)
Dendrocalamus_farinosus_newGene_10790	--	0.191443	0.216605	0.226339	0	0.103899	0.206535	0	0	0	0.131624	0.182471	0	0.293891	0.249789	0.427336	0	0	0.108639	--	--	--	--	--	--	--	--
Dendrocalamus_farinosus_newGene_10792	--	1.03216	0.444508	0.75219	0.611676	0.622872	0.275376	0.070158	0	0	0.579391	0.819886	0.701713	0.67085	0.395209	0.729609	0	0	0	--	--	--	--	--	--	--	--
Dendrocalamus_farinosus_newGene_10795	--	0	0.131151	0	0	0.0776	0	0	0	0	0.144564	0	0	0	0.019841	0	0.078583	0	0	--	Cellular Component: integral component of membrane (GO:0016021);;	--	--	--	Malectin domain	Probable LRR receptor-like serine/threonine-protein kinase At1g56130 OS=Arabidopsis thaliana OX=3702 GN=At1g56130 PE=2 SV=2	cellular component: membrane (GO:0016020);; cellular component: membrane part (GO:0044425)
Dendrocalamus_farinosus_newGene_10796	--	0.183555	0	0	0.123132	0	0	0	0	0.301881	0	0	0	0	0	0	0.582927	0	0	Energy production and conversion	Molecular Function: aconitate hydratase activity (GO:0003994);; Molecular Function: citrate dehydratase activity (GO:0047780);; Molecular Function: 4 iron, 4 sulfur cluster binding (GO:0051539);;	K01681|1.5e-36|dosa:Os03t0136900-01|K01681 aconitate hydratase [EC:4.2.1.3] | (RefSeq) Os03g0136900; Similar to Aconitate hydratase, cytoplasmic (EC 4.2.1.3) (Citrate hydro-lyase) (Aconitase).	Citrate cycle (TCA cycle) (ko00020);; Glyoxylate and dicarboxylate metabolism (ko00630);; Carbon metabolism (ko01200);; 2-Oxocarboxylic acid metabolism (ko01210);; Biosynthesis of amino acids (ko01230)	RNA processing and modification;; Translation, ribosomal structure and biogenesis	--	Aconitate hydratase, cytoplasmic OS=Cucurbita maxima OX=3661 PE=2 SV=1	molecular function: catalytic activity (GO:0003824);; molecular function: binding (GO:0005488)
Dendrocalamus_farinosus_newGene_10797	--	1.31103	0.922316	0.818916	0.637518	0.336857	1.74274	1.96714	2.84075	0.919262	0.732861	0.523045	0.749681	1.08189	0.768853	0.37661	2.6093	0.578948	1.39122	Inorganic ion transport and metabolism	Molecular Function: cation transmembrane transporter activity (GO:0008324);; Cellular Component: integral component of membrane (GO:0016021);;	--	--	Inorganic ion transport and metabolism	Dimerisation domain of Zinc Transporter	Metal tolerance protein 2 OS=Oryza sativa subsp. japonica OX=39947 GN=MTP2 PE=2 SV=1	biological process: localization (GO:0051179);; molecular function: transporter activity (GO:0005215);; cellular component: membrane (GO:0016020);; cellular component: membrane part (GO:0044425)
Dendrocalamus_farinosus_newGene_10799	--	0	0	0	0.496579	0.050795	0.411539	0.328615	0.189628	0.06484	0	0	0	0.162647	0.229179	0.062885	0	0	0.027973	--	--	--	--	--	--	--	--
Dendrocalamus_farinosus_newGene_108	--	1.27506	1.80015	2.20203	0.902985	1.54227	1.16072	3.57815	5.25768	3.23617	0.084505	0	0.080372	0	0.180549	0.074217	0	0	0.134645	--	Molecular Function: RNA binding (GO:0003723);; Molecular Function: RNA helicase activity (GO:0003724);; Molecular Function: ATP binding (GO:0005524);;	K13179|5.8e-17|dosa:Os03t0802700-01|K13179 ATP-dependent RNA helicase DDX18/HAS1 [EC:3.6.4.13] | (RefSeq) Os03g0802700; RH27 helicase (Fragment).	--	RNA processing and modification	Domain of unknown function (DUF4217)	DEAD-box ATP-dependent RNA helicase 27 OS=Oryza sativa subsp. japonica OX=39947 GN=Os03g0802700 PE=3 SV=1	molecular function: binding (GO:0005488);; molecular function: catalytic activity (GO:0003824)
Dendrocalamus_farinosus_newGene_1080	--	0	0.042776	0.112921	0	0.224047	0.183357	0	0	0.037192	0.815753	0.787785	0.708969	1.067	1.18312	1.09016	0.819869	0.760006	0.820791	--	--	--	--	--	--	--	--
Dendrocalamus_farinosus_newGene_10800	--	0.15013	0	0	0.164424	0	0	0	0	0	0	0	0	0	0	0	0	0	0	--	--	--	--	--	--	--	--
Dendrocalamus_farinosus_newGene_10808	--	0.297319	0.465438	0.093753	0.151379	0.257387	0.200154	0.213482	0.210788	0.105181	0.487817	0.394341	0.61172	0.125237	0.246177	0.233812	0.115931	0.335784	0.048617	--	--	--	--	--	--	--	--
Dendrocalamus_farinosus_newGene_10809	--	0.040306	0.148881	0	0.022879	0.09889	0	0	0	0.054843	0.050307	0.349841	0.086676	0.222801	0.346454	0	0.268481	0	0.104073	--	--	--	--	--	--	--	--
Dendrocalamus_farinosus_newGene_10810	--	0.496515	0.378408	0	0.271216	0.26995	0.166831	0.33187	0.543921	0.402474	0.145057	0.442898	0.434809	0.272382	0.367421	0.207558	0.411102	0.206717	0.542771	--	--	--	--	--	--	--	--
Dendrocalamus_farinosus_newGene_10812	--	0.098826	0.06725	0.223991	0.146208	0	0.073282	0.117441	0	0.021326	0.230601	0.292456	0.125052	0.294944	0.151989	0	0	0	0	--	--	--	--	--	zinc-binding in reverse transcriptase	--	--
Dendrocalamus_farinosus_newGene_10813	--	2.58847	2.29195	3.11205	0.894275	1.21953	0.982488	1.99982	1.60943	1.47899	1.77984	2.02571	1.66216	1.89585	1.7205	1.57328	2.79012	3.32966	2.71299	--	--	--	--	--	--	--	--
Dendrocalamus_farinosus_newGene_10816	--	0.370609	0.215715	0.407129	0.380753	0.683001	0.576848	0.109693	0.202123	0.295677	0.597551	0.368446	0.622826	1.03098	1.27751	0.805598	0.06653	0.131471	0.15271	--	--	--	--	--	--	--	--
Dendrocalamus_farinosus_newGene_10817	--	0	0	0	0	0	0	0	0	0	0	0	0	0	0	0	0	0	0	--	--	--	--	--	--	--	--
Dendrocalamus_farinosus_newGene_10819	--	0.133663	0	0.090298	0	0	0	0	0	0	0.353711	0.1091	0	0	0.36001	0	0	0	0	--	--	--	--	--	--	--	--
Dendrocalamus_farinosus_newGene_10823	--	0	0.116203	0	0	0	0	0	0.062257	0	0	0	0	0.068626	0.214773	0	0	0.162836	0	--	--	--	--	--	--	--	--
Dendrocalamus_farinosus_newGene_10827	--	0.362595	0.518731	0.392876	1.34584	0.718474	1.36102	0.454069	0.229851	0.41591	0.099743	0.047585	0.082916	1.1762	1.62842	1.67031	0.113615	0.185225	0.344038	--	--	--	--	--	--	--	--
Dendrocalamus_farinosus_newGene_10828	--	0	0	0.053767	0	0	0	0	0	0	0.048184	0	0.155504	0	0	0	0	0	0	--	--	--	--	--	--	--	--
Dendrocalamus_farinosus_newGene_10829	--	0	0	0	0	0	0	0	0	0	0.153457	0.136619	0.038061	0.077347	0.192075	0	0.400227	0.237411	0.380162	--	Cellular Component: integral component of membrane (GO:0016021);; Molecular Function: transmembrane transporter activity (GO:0022857);;	--	--	--	--	--	cellular component: membrane (GO:0016020);; cellular component: membrane part (GO:0044425);; biological process: localization (GO:0051179);; molecular function: transporter activity (GO:0005215)
Dendrocalamus_farinosus_newGene_10831	--	0	0.190276	0	0	0	0	0	0	0	0.207266	0	0.120354	0.127233	0	0	0	0	0	--	Molecular Function: hydrolase activity (GO:0016787);; Biological Process: phosphatidylinositol dephosphorylation (GO:0046856);;	K20279|3.8e-23|gmx:100799000|K20279 synaptojanin [EC:3.1.3.36] | (RefSeq) type IV inositol polyphosphate 5-phosphatase 3	Inositol phosphate metabolism (ko00562);; Phosphatidylinositol signaling system (ko04070)	Intracellular trafficking, secretion, and vesicular transport	--	Type I inositol polyphosphate 5-phosphatase 1 OS=Arabidopsis thaliana OX=3702 GN=IP5P1 PE=1 SV=2	molecular function: catalytic activity (GO:0003824);; biological process: metabolic process (GO:0008152);; biological process: cellular process (GO:0009987);; biological process: single-organism process (GO:0044699)
Dendrocalamus_farinosus_newGene_10832	--	2.90983	2.97595	3.77336	1.83745	2.90509	1.54507	2.02594	1.48886	1.34769	3.90698	3.37144	3.7041	0.992243	1.56413	1.27005	0.741409	0.450705	0.800933	--	--	--	--	--	--	--	--
Dendrocalamus_farinosus_newGene_10833	--	0	0.109952	0.159481	0	0	0	0	0	0	0	0	0	0	0.199206	0	0	0	0	--	--	--	--	--	--	--	--
Dendrocalamus_farinosus_newGene_10836	--	0	0.189403	0	0	0	0	0	0	0	0	0	0	0	0	0	0	0	0	--	--	--	--	--	--	--	--
Dendrocalamus_farinosus_newGene_10837	--	0	0.045304	0.050984	0.084472	0.083	0.276709	1.35505	1.57079	1.00216	0	0	0	0.241463	0.056389	0.266067	0	0.053262	0.095657	--	--	--	--	--	--	--	--
Dendrocalamus_farinosus_newGene_10838	--	0.205601	0.172421	0.349799	0.245927	0.508921	0.327657	2.52878	2.58493	2.4066	1.39406	1.47814	1.68575	0.505299	0.656614	0.889936	2.91276	3.22375	3.44692	--	--	--	--	--	--	--	--
Dendrocalamus_farinosus_newGene_10839	--	0	0	0.072941	0.083438	0.13031	0.178444	0	0	0	0	0	0	0	0.23895	0.41208	0	0	0	--	--	--	--	--	--	--	--
Dendrocalamus_farinosus_newGene_1084	--	0	0	0.228657	0.145887	0.117399	0	0	0.094399	0.160665	0	0	0	0	0	0	0	0	0	--	--	--	--	--	--	--	--
Dendrocalamus_farinosus_newGene_10840	--	0.091615	0	0	0	0.25753	0.162574	0.147374	0.212593	0.15	0.383434	0.272149	0.368856	0.497625	0.318752	0.457733	0.900043	0.755635	0.81823	--	Molecular Function: protein kinase activity (GO:0004672);; Molecular Function: ubiquitin-protein transferase activity (GO:0004842);; Molecular Function: ATP binding (GO:0005524);;	K09553|1.2e-37|ats:109737212|K09553 stress-induced-phosphoprotein 1 | (RefSeq) LOC109737212; hsp70-Hsp90 organizing protein 1-like	--	Posttranslational modification, protein turnover, chaperones	--	U-box domain-containing protein 70 OS=Oryza sativa subsp. japonica OX=39947 GN=PUB70 PE=1 SV=1	biological process: metabolic process (GO:0008152);; biological process: cellular process (GO:0009987);; molecular function: catalytic activity (GO:0003824);; molecular function: binding (GO:0005488)
Dendrocalamus_farinosus_newGene_10842	--	0	0	0	0.222851	0	0	0	0	0	0.315618	0	0	0.190822	0	0.195717	0	0	0	--	--	--	--	--	--	--	--
Dendrocalamus_farinosus_newGene_10844	--	0	0	0	0	0	0	0	0.103019	0	0	0	0	0	0	0	0	0	0	--	--	--	--	--	--	--	--
Dendrocalamus_farinosus_newGene_10845	--	0.588752	0.633992	0.979753	0.640331	0.710113	0.259083	0.613242	0.235231	0.18723	1.92298	1.58283	1.92103	0.337158	0.6182	0.955125	0.236582	0.319982	0.073772	--	--	--	--	--	--	--	--
Dendrocalamus_farinosus_newGene_10848	--	0	0	0	0	0	0	0	0	0	0	0.10852	0	0	0	0	0	0	0.165592	--	--	--	--	--	--	--	--
Dendrocalamus_farinosus_newGene_10849	--	0	0.082956	0	0	0.470003	0.062407	0	0	0.190205	0.143058	0	0.073753	0.07225	0.470381	0.256935	0	0	0	--	--	--	--	--	--	--	--
Dendrocalamus_farinosus_newGene_10851	--	86.9105	60.4512	63.626	27.7154	18.482	20.5603	2.70736	0.920158	2.32581	30.0434	35.3069	32.7184	5.73749	4.60711	4.37423	0.116546	0.245859	0.211402	--	--	--	--	--	--	--	--
Dendrocalamus_farinosus_newGene_10853	--	0.698434	0.624093	0.399175	0.748494	0.733205	0.926536	0.228224	0.537466	0.486781	1.02046	0.916562	0.880548	0.424389	0.198611	0.701123	0.877989	0.403362	0.450124	--	Biological Process: response to acid chemical (GO:0001101);; Cellular Component: cellular_component (GO:0005575);; Cellular Component: intracellular (GO:0005622);; Cellular Component: cell (GO:0005623);; Cellular Component: nucleus (GO:0005634);; Cellular Component: cytoplasm (GO:0005737);; Cellular Component: cytosol (GO:0005829);; Cellular Component: cytoskeleton (GO:0005856);; Cellular Compone…	--	--	--	--	--	biological process: response to stimulus (GO:0050896);; cellular component: cell (GO:0005623);; cellular component: cell part (GO:0044464);; cellular component: organelle (GO:0043226);; cellular component: macromolecular complex (GO:0032991);; cellular component: organelle part (GO:0044422);; cellular component: membrane (GO:0016020)
Dendrocalamus_farinosus_newGene_10854	--	1.07219	1.29562	1.33751	2.65956	2.17284	2.31034	4.12246	4.93545	4.8572	1.49129	1.8303	1.44447	2.57627	3.37737	3.37786	3.94777	3.72591	3.17901	--	--	--	--	--	--	--	--
Dendrocalamus_farinosus_newGene_10855	--	0.034979	0	0	0.161774	0.201064	0.144636	0	0.103321	0.061065	0.161483	0.191579	0.063714	0.273789	0.421583	0.217284	0.118046	0.108587	0.152174	--	--	K13459|1.6e-12|cit:112498838|K13459 disease resistance protein RPS2 | (RefSeq) probable disease resistance protein At5g63020	Plant-pathogen interaction (ko04626)	General function prediction only	--	--	--
Dendrocalamus_farinosus_newGene_10858	--	0.262486	0.301374	0.102167	0.306818	0.6469	0.312701	0.44026	0.343306	0.79186	0.118116	0.139772	0.122836	0.147838	0.128527	0.213003	0.08423	0.1261	0.200777	--	--	--	--	--	--	--	--
Dendrocalamus_farinosus_newGene_10860	--	1.13722	1.11273	0.975884	1.59679	1.30798	1.37589	2.04974	1.57249	1.63605	0.544243	0.685472	0.595964	0.908663	0.834658	0.961429	1.09908	0.793741	1.03829	--	--	--	--	--	--	--	--
Dendrocalamus_farinosus_newGene_10862	--	0.828685	0.877136	1.0945	0.541416	0.731986	0.262145	1.53122	1.23585	0.69966	0.341854	0	0	0.49314	0.226638	0.390857	0.504218	0.818511	0.873706	--	--	--	--	--	--	--	--
Dendrocalamus_farinosus_newGene_10863	--	4.76992	4.38485	6.0934	2.17245	3.36798	2.48384	8.07634	8.78911	7.46238	8.37625	7.92107	9.40156	3.54492	3.04121	2.89007	4.83454	4.34847	3.50174	--	Biological Process: maturation of LSU-rRNA from tricistronic rRNA transcript (SSU-rRNA, 5.8S rRNA, LSU-rRNA) (GO:0000463);; Biological Process: maturation of 5.8S rRNA from tricistronic rRNA transcript (SSU-rRNA, 5.8S rRNA, LSU-rRNA) (GO:0000466);; Cellular Component: nucleoplasm (GO:0005654);; Cellular Component: nucleolus (GO:0005730);; Cellular Component: preribosome, large subunit precursor (…	K14863|3.2e-173|sita:101754850|K14863 ribosome biogenesis protein | (RefSeq) ribosome biogenesis protein WDR12 homolog isoform X1	--	Cytoskeleton	WD domain, G-beta repeat	Ribosome biogenesis protein WDR12 homolog OS=Oryza sativa subsp. japonica OX=39947 GN=WDR12 PE=3 SV=1	biological process: metabolic process (GO:0008152);; biological process: cellular process (GO:0009987);; biological process: cellular component organization or biogenesis (GO:0071840);; cellular component: cell (GO:0005623);; cellular component: organelle (GO:0043226);; cellular component: organelle part (GO:0044422);; cellular component: cell part (GO:0044464);; cellular component: macromolecula…
Dendrocalamus_farinosus_newGene_10865	--	3.23619	3.64404	2.70651	2.34101	2.77861	2.83662	1.11588	1.10058	1.37275	4.74962	5.11246	4.54076	2.39648	3.271	2.73115	4.9945	5.01037	4.31644	--	Molecular Function: hydrolase activity (GO:0016787);;	K11406|2.4e-29|zma:541883|K11406 histone deacetylase 4/5 [EC:3.5.1.98] | (RefSeq) rpd3; probable histone deacetylase 19	--	Chromatin structure and dynamics	--	Histone deacetylase 18 OS=Arabidopsis thaliana OX=3702 GN=HDA18 PE=2 SV=1	molecular function: catalytic activity (GO:0003824)
Dendrocalamus_farinosus_newGene_10866	--	0.676087	1.07916	0.987004	0.335274	1.18625	0.756165	0.068103	0.155441	0.086023	0.840274	0.338115	0.851715	0.43104	0.362437	0.486462	0.045864	0.302416	0.126182	--	--	--	--	--	--	--	--
Dendrocalamus_farinosus_newGene_10867	--	0.467193	0.482272	0.370524	1.78046	2.18077	1.59082	2.03764	1.86381	1.87688	0.658206	0.637226	0.774255	1.23722	1.1235	1.23139	1.16737	1.07272	0.58786	--	--	--	--	--	--	--	--
Dendrocalamus_farinosus_newGene_10868	--	0.105316	0	0	0.069279	0.084133	0	0	0	0	0.246796	0	0.036359	0	0	0.112164	0	0	0	--	--	--	--	--	--	--	--
Dendrocalamus_farinosus_newGene_10869	--	0	0	0	0	0	0	0	0	0	0.440135	0.526097	0.43212	0.317989	0.476152	0.476103	0.68983	0.523765	0.913864	--	--	--	--	--	--	--	--
Dendrocalamus_farinosus_newGene_10870	--	0.005719	0	0	0.003442	0	0	0	0	0	0.139527	0.110199	0.153658	0.103196	0.233749	0.237681	0.355946	0.575917	0.511917	--	--	--	--	--	--	--	--
Dendrocalamus_farinosus_newGene_10872	--	0.331428	0.942258	0.823035	0.383981	0.474609	0.185336	2.80049	2.03121	1.75879	0.863245	1.14891	1.10325	0.140723	0.264125	0.283396	1.19643	1.25328	1.43542	--	--	--	--	--	--	--	--
Dendrocalamus_farinosus_newGene_10877	--	11.5131	9.10175	13.578	11.739	12.2051	14.7374	15.4407	12.5809	15.8646	7.38821	7.00098	6.32353	10.6611	11.4648	10.9366	7.90514	9.83732	12.1424	--	--	--	--	--	--	--	--
Dendrocalamus_farinosus_newGene_10878	--	0	0	0	0.192691	0.149331	0	0	0.307341	0.093445	0.435065	0.419514	0.196333	0.330608	0.517598	0.323154	0.214217	0.66433	0.103198	--	Biological Process: cellulose microfibril organization (GO:0010215);; Cellular Component: integral component of membrane (GO:0016021);; Cellular Component: anchored component of membrane (GO:0031225);;	--	--	--	--	COBRA-like protein 6 OS=Oryza sativa subsp. japonica OX=39947 GN=BC1L7 PE=3 SV=1	biological process: cellular process (GO:0009987);; biological process: single-organism process (GO:0044699);; biological process: cellular component organization or biogenesis (GO:0071840);; cellular component: membrane (GO:0016020);; cellular component: membrane part (GO:0044425)
Dendrocalamus_farinosus_newGene_10879	--	0	0	0.547667	0	1.26754	1.21213	0.754988	0	0	0.048453	0.254474	1.55364	0	0.569736	0	0	0	0	--	Biological Process: ribosomal large subunit assembly (GO:0000027);; Molecular Function: RNA binding (GO:0003723);; Molecular Function: structural constituent of ribosome (GO:0003735);; Biological Process: translation (GO:0006412);; Cellular Component: cytosolic large ribosomal subunit (GO:0022625);; Biological Process: assembly of large subunit precursor of preribosome (GO:1902626);;	K02896|1.3e-27|bdi:100832938|K02896 large subunit ribosomal protein L24e | (RefSeq) 60S ribosomal protein L24	Ribosome (ko03010)	Translation, ribosomal structure and biogenesis	Ribosomal protein L24e	60S ribosomal protein L24 OS=Hordeum vulgare OX=4513 GN=RPL24 PE=2 SV=1	biological process: cellular process (GO:0009987);; biological process: cellular component organization or biogenesis (GO:0071840);; molecular function: binding (GO:0005488);; molecular function: structural molecule activity (GO:0005198);; biological process: metabolic process (GO:0008152);; cellular component: cell (GO:0005623);; cellular component: macromolecular complex (GO:0032991);; cellular…
Dendrocalamus_farinosus_newGene_1088	--	1.45767	2.29168	2.35576	1.4436	1.7693	1.0526	1.38371	2.24085	1.87996	3.65497	3.41692	3.20927	1.95049	1.5734	1.49424	1.4538	1.70704	1.86643	Posttranslational modification, protein turnover, chaperones	Molecular Function: GTPase activity (GO:0003924);; Biological Process: nitrogen compound metabolic process (GO:0006807);; Molecular Function: nickel cation binding (GO:0016151);;	K03189|5.4e-38|zma:100217046|K03189 urease accessory protein | (RefSeq) pco130711; uncharacterized protein LOC100217046	--	--	CobW/HypB/UreG, nucleotide-binding domain	Urease accessory protein G OS=Arabidopsis thaliana OX=3702 GN=UREG PE=2 SV=1	molecular function: catalytic activity (GO:0003824);; biological process: metabolic process (GO:0008152);; molecular function: binding (GO:0005488)
Dendrocalamus_farinosus_newGene_10880	--	0.104298	0	0	0	0.093161	0.175433	0.253526	0.23061	0.385896	0.116277	0.212439	0.068228	0.057267	0.222117	0.103008	0.34688	0	0.136604	--	--	--	--	--	--	--	--
Dendrocalamus_farinosus_newGene_10881	--	0	0.074919	0	0	0	0	0.124558	0.088551	0.192282	0	0.069282	0.228076	0	0	0	0.065228	0.071916	0.150167	--	--	--	--	--	--	--	--
Dendrocalamus_farinosus_newGene_10882	--	0	0	0.133275	0	0	0	0.111196	0	0.134604	0	0	0.174892	0	0.065528	0	0	0.315252	0	--	--	--	--	--	--	--	--
Dendrocalamus_farinosus_newGene_10883	--	0	0	0	0	0	0	0	0	0.386607	0	0	0	0	0	0	0	0.106964	0	--	Molecular Function: nucleic acid binding (GO:0003676);; Molecular Function: zinc ion binding (GO:0008270);; Biological Process: DNA integration (GO:0015074);;	--	--	--	--	--	molecular function: binding (GO:0005488);; biological process: metabolic process (GO:0008152);; biological process: cellular process (GO:0009987)
Dendrocalamus_farinosus_newGene_10884	--	2.82111	2.44401	2.68334	4.09653	4.1944	4.23218	5.76766	7.72309	4.5706	3.33772	4.11619	4.16772	2.70186	3.10204	2.58702	2.07899	1.644	2.75354	--	--	--	--	--	--	--	--
Dendrocalamus_farinosus_newGene_10885	--	0.670337	0	0.161004	0.525788	0	0.277275	0.329948	0.476601	0.338518	0.122186	0.117213	0	0.307331	0.111517	0	0.140565	0.418635	0.1318	--	--	--	--	--	--	--	--
Dendrocalamus_farinosus_newGene_10887	--	1.39218	1.82222	0.916578	0.762044	2.35973	1.56063	2.3641	2.93218	1.99873	1.89082	2.92616	2.66849	2.45801	2.6995	2.61079	4.15817	4.43869	4.66769	--	--	--	--	--	--	--	--
Dendrocalamus_farinosus_newGene_10888	--	0.200789	0.619946	0.325273	0.419431	0.457794	0.667215	0.36424	0.083931	0.220955	1.16609	0.611082	0.821893	0.667775	0.453617	1.42116	0.145229	0.164094	0.455719	--	--	--	--	--	C1 domain	--	--
Dendrocalamus_farinosus_newGene_10889	--	0.168147	0	0.220077	0.122625	0.172706	0.130313	0.184724	0.093472	0.438394	0.116444	0.12232	0.030175	0.214127	0	0.119408	0.09325	0.21907	0.048098	--	Molecular Function: serine-type endopeptidase activity (GO:0004252);; Molecular Function: serine-type exopeptidase activity (GO:0070008);;	--	--	Posttranslational modification, protein turnover, chaperones	--	--	biological process: metabolic process (GO:0008152);; molecular function: catalytic activity (GO:0003824)
Dendrocalamus_farinosus_newGene_1089	--	1.13443	1.05963	1.17169	3.17784	2.28326	2.39335	2.00203	3.26173	2.20831	0	0	0	0	0	0	0	0	0	--	--	--	--	--	--	Probable DNA-directed RNA polymerase OS=Zea mays OX=4577 PE=3 SV=1	--
Dendrocalamus_farinosus_newGene_10893	--	0.848433	0.335615	0.808978	0.56241	0.780554	1.67636	0	0	0.115263	1.67898	1.49219	1.10127	0.790644	1.11437	0.629556	0.149297	0	0.16293	--	--	--	--	--	--	--	--
Dendrocalamus_farinosus_newGene_10894	--	0.13748	0.294408	0	0.028635	0.02015	0.052049	0	0	0	0.611103	0.796911	0.717308	0.190632	0.140562	0	0	0.065229	0	--	--	--	--	--	--	--	--
Dendrocalamus_farinosus_newGene_10895	--	0.805763	0.512651	0.302462	0.6968	0.5762	0.722295	0.539886	1.17013	0.201295	2.31287	2.28128	1.38936	1.12625	1.2005	0.555638	0.336074	0.936512	1.7216	--	--	--	--	--	--	--	--
Dendrocalamus_farinosus_newGene_10896	--	0.101504	0.356231	0	0.152231	0.407452	0.368657	0.251406	0.194251	0.237022	0	0.185644	0.072626	0.198009	0	0	0	0	0	--	--	--	--	--	--	--	--
Dendrocalamus_farinosus_newGene_10898	--	0	0	0	0	0	0.097696	0.270221	0.429077	0.222207	0.505068	0.913057	0.680695	0.298348	0.436943	0.321092	0.346265	0.595421	0.657393	--	Molecular Function: DNA binding (GO:0003677);; Molecular Function: transcription factor activity, sequence-specific DNA binding (GO:0003700);; Cellular Component: nucleus (GO:0005634);;	K09286|1.6e-60|sita:101766995|K09286 EREBP-like factor | (RefSeq) ethylene-responsive transcription factor ERF073	--	--	--	Ethylene-responsive transcription factor 1 OS=Oryza sativa subsp. japonica OX=39947 GN=EREBP1 PE=1 SV=1	molecular function: binding (GO:0005488);; biological process: biological regulation (GO:0065007);; molecular function: nucleic acid binding transcription factor activity (GO:0001071);; cellular component: cell (GO:0005623);; cellular component: organelle (GO:0043226);; cellular component: cell part (GO:0044464)
Dendrocalamus_farinosus_newGene_10899	--	0	0	0	0.104319	0.083417	0	0	0	0	0.020885	0.091239	0.071997	0.424899	0.422097	0.413895	0	0	0	--	--	--	--	--	--	--	--
Dendrocalamus_farinosus_newGene_10901	--	0.16316	0.378827	0.455052	0.634082	0.052112	0.077535	0.08651	0.371332	0.189514	0	0	0	0	0	0	0	0	0	--	--	--	--	--	--	--	--
Dendrocalamus_farinosus_newGene_10904	--	0.082337	0.152085	0.065355	0	0	0	0	0.29266	0	0	0	0	0	0.147674	0.075462	0.049942	0	0	--	--	--	--	--	--	--	--
Dendrocalamus_farinosus_newGene_10908	--	0.167975	0.542049	0.523885	0	0.170601	0.386008	0	0	0	0	0	0	0.204064	0	0.084667	0	0	0	--	--	--	--	--	--	--	--
Dendrocalamus_farinosus_newGene_10909	--	0.109873	0	0.239911	0.235547	0.331086	0.16087	0.276345	0.11547	0	0	0.191365	0.124081	0.490427	0.466795	0.271744	0.107886	0.098293	0.118172	--	--	--	--	--	--	--	--
Dendrocalamus_farinosus_newGene_1091	--	0	0.130551	0.048545	0.148678	0	0.11573	0.168643	0.154511	0.494095	0	0	0	0	0	0	0	0	0	--	Molecular Function: nucleic acid binding (GO:0003676);; Molecular Function: zinc ion binding (GO:0008270);;	K03097|1.9e-12|hbr:110638242|K03097 casein kinase II subunit alpha [EC:2.7.11.1] | (RefSeq) casein kinase II subunit alpha-4, chloroplastic-like	Ribosome biogenesis in eukaryotes (ko03008);; Circadian rhythm - plant (ko04712)	--	gag-polypeptide of LTR copia-type	--	molecular function: binding (GO:0005488)
Dendrocalamus_farinosus_newGene_10910	--	0	0	0	0	2.60981	0	0	0	0	0	1.29711	0	0	1.36735	0	0	0	0	--	--	--	--	--	--	--	--
Dendrocalamus_farinosus_newGene_10911	--	0	0	0	0	0	0	0	0	0	0.15679	0.360715	0.312069	0.196486	0.091679	0.470957	0.154534	0	0	--	--	--	--	--	--	--	--
Dendrocalamus_farinosus_newGene_10912	--	0	0.039584	0.300087	0	0	0	0	0	0	0	0.180138	0	0.115718	0.147866	0.133499	0	0	0	--	--	--	--	--	--	--	--
Dendrocalamus_farinosus_newGene_10915	--	1.49124	1.31431	1.07635	1.35385	1.88052	1.78731	2.32723	1.06649	1.51692	1.90004	2.02648	1.30472	1.22486	1.62646	1.15657	0.936071	1.61544	1.9083	--	Molecular Function: phosphorelay sensor kinase activity (GO:0000155);; Cellular Component: integral component of membrane (GO:0016021);;	K14489|1.7e-64|bdi:100824891|K14489 arabidopsis histidine kinase 2/3/4 (cytokinin receptor) [EC:2.7.13.3] | (RefSeq) probable histidine kinase 3	Plant hormone signal transduction (ko04075)	Signal transduction mechanisms	CHASE domain	Probable histidine kinase 3 OS=Oryza sativa subsp. indica OX=39946 GN=HK3 PE=2 SV=1	biological process: metabolic process (GO:0008152);; biological process: cellular process (GO:0009987);; biological process: signaling (GO:0023052);; biological process: single-organism process (GO:0044699);; biological process: response to stimulus (GO:0050896);; biological process: biological regulation (GO:0065007);; molecular function: catalytic activity (GO:0003824);; molecular function: sig…
Dendrocalamus_farinosus_newGene_10918	--	0.419118	0.743462	0.808988	0.12797	0.514342	0.140006	0.59459	0.437206	1.40568	1.10508	0.613628	0.529438	0.324071	0.2092	0.223402	0.734177	0.761977	0.99262	--	--	--	--	--	--	--	--
Dendrocalamus_farinosus_newGene_10920	--	0	0	0	0.485876	0.326577	0.209553	0.12218	0	0.232692	0	0	0	0	0.370863	0.444016	0	0	0	--	--	K23222|1.7e-27|nsy:104242359|K23222 nuclease HARBI1 [EC:3.1.-.-] | (RefSeq) uncharacterized protein LOC104242359	--	Replication, recombination and repair	--	--	--
Dendrocalamus_farinosus_newGene_10921	--	0	0	0	0.171413	0.190474	0.102751	0	0	0.246612	0.07365	0	0	0.122743	0.102297	0.117088	0	0.060162	0	--	--	--	--	--	--	--	--
Dendrocalamus_farinosus_newGene_10922	--	0.187301	0.670249	0	0.059509	0	0	0.131765	0	0	0.073303	0	0	0	0	0	0	0	0.280156	--	--	--	--	--	--	--	--
Dendrocalamus_farinosus_newGene_10924	--	0.097308	0	0.270139	0.038026	0.300572	0.086303	0.204188	0.273275	0.190723	0.347365	0.148185	0	0.41073	0.254869	0.244898	0.278195	0.235369	0.748513	--	--	--	--	--	--	--	--
Dendrocalamus_farinosus_newGene_10925	--	0.058147	0	0	0.043777	0.137443	0.251602	3.15914	2.35687	1.80475	0	0	0	0.219994	0.224274	0.09709	1.21828	1.4713	1.52237	--	--	--	--	--	--	--	--
Dendrocalamus_farinosus_newGene_10929	--	0.701019	0.165052	3.11358	1.34783	1.18433	0	0.430113	1.72992	0.188401	0.45615	0.615773	0.676417	3.04205	0.506271	2.43882	0.828314	0.588385	2.18888	--	Molecular Function: translation initiation factor activity (GO:0003743);;	--	--	--	--	--	biological process: metabolic process (GO:0008152);; biological process: cellular process (GO:0009987);; molecular function: binding (GO:0005488)
Dendrocalamus_farinosus_newGene_1093	--	0.734069	0.41342	0.471868	0.26013	0.261608	0.285002	0.17605	0.060539	0.272417	0	0	0	0	0	0	0	0	0	Signal transduction mechanisms	Cellular Component: integral component of membrane (GO:0016021);;	K15503|1.1e-14|pvu:PHAVU_011G117400g|K15503 serine/threonine-protein phosphatase 6 regulatory ankyrin repeat subunit B | (RefSeq) hypothetical protein	--	General function prediction only	Ankyrin repeats (3 copies)	--	cellular component: membrane (GO:0016020);; cellular component: membrane part (GO:0044425)
Dendrocalamus_farinosus_newGene_10930	--	0	0	0.264785	0	0.061131	0	0.275961	0.026273	0	0.822678	0.999739	1.22116	0.602879	0.706892	0.551438	0.691003	0.385514	0.3171	--	Cellular Component: cytosol (GO:0005829);; Molecular Function: protein-arginine N-methyltransferase activity (GO:0016274);;	K11436|2.9e-123|dosa:Os07t0640000-01|K11436 type I protein arginine methyltransferase [EC:2.1.1.319] | (RefSeq) Os07g0640000; Similar to PRMT3 (PROTEIN ARGININE METHYLTRANSFERASE 3); methyltransferase/ zinc ion binding.	--	Posttranslational modification, protein turnover, chaperones;; Transcription;; Signal transduction mechanisms	--	Probable protein arginine N-methyltransferase 3 OS=Oryza sativa subsp. indica OX=39946 GN=PRMT3 PE=3 SV=1	cellular component: cell (GO:0005623);; cellular component: cell part (GO:0044464);; biological process: metabolic process (GO:0008152);; biological process: cellular process (GO:0009987);; molecular function: catalytic activity (GO:0003824)
Dendrocalamus_farinosus_newGene_10931	--	0	0.074626	0.491549	0.33486	0.015537	0.018629	0.268716	0.336136	0.229755	0.210235	0.128749	0.802153	0.38741	0.076584	0.295665	0.633729	0.128174	0.281324	--	Molecular Function: protein-arginine N-methyltransferase activity (GO:0016274);;	K11436|8.3e-34|ats:109750762|K11436 type I protein arginine methyltransferase [EC:2.1.1.319] | (RefSeq) LOC109750762; probable protein arginine N-methyltransferase 3	--	Posttranslational modification, protein turnover, chaperones;; Transcription;; Signal transduction mechanisms	--	Probable protein arginine N-methyltransferase 3 OS=Oryza sativa subsp. indica OX=39946 GN=PRMT3 PE=3 SV=1	biological process: metabolic process (GO:0008152);; biological process: cellular process (GO:0009987);; molecular function: catalytic activity (GO:0003824)
Dendrocalamus_farinosus_newGene_10932	--	0.420418	0.536184	0.603778	0.274741	0.555195	0.856728	0.856111	1.11135	0.938787	0.69039	0.626313	0.271615	0.544746	1.21039	0.777724	1.36756	0.691797	1.47833	--	--	--	--	--	--	--	--
Dendrocalamus_farinosus_newGene_10934	--	0	0	0	0	0	0	0	0	0	0.702494	0.685436	0.757972	0.20827	0.46747	0.151158	0.194302	0.482219	0.18517	--	Molecular Function: protein dimerization activity (GO:0046983);;	--	--	--	Domain of unknown function (DUF4371)	--	molecular function: binding (GO:0005488)
Dendrocalamus_farinosus_newGene_10935	--	0.439227	0.149746	0.293361	0.38953	0.219674	0.170131	0.260371	0.199575	0.143231	0.477491	0.438731	0.299581	0.226074	0.785808	0.48452	0.534481	1.03762	0.645581	--	--	--	--	--	--	--	--
Dendrocalamus_farinosus_newGene_10937	--	8.11916	6.05841	5.86515	2.82772	3.29084	2.63943	0.585469	0.641192	1.79166	5.35768	5.57567	4.45944	0.104095	0.128281	0.435031	0	0	0	--	--	--	--	--	--	--	--
Dendrocalamus_farinosus_newGene_10938	--	0.250589	0	0.231163	0	0.123336	0.227841	0	0.312903	0.049691	0	0	0	0	0	0	0	0	0	--	--	--	--	--	--	--	--
Dendrocalamus_farinosus_newGene_10939	--	0	0	0	0.108117	0.272492	0.140233	0	0	0.049556	0	0	0	0.105627	0.241104	0	0	0	0	--	--	--	--	--	--	--	--
Dendrocalamus_farinosus_newGene_10940	--	0.991933	2.12186	1.72411	1.46963	1.9912	1.51857	2.78736	3.26107	3.07792	1.04926	1.63487	1.47761	1.89097	1.64238	2.04971	2.48557	2.69086	1.83113	--	Molecular Function: metal ion binding (GO:0046872);;	--	--	Signal transduction mechanisms;; Cytoskeleton	LIM domain	Protein DA1-related 2 OS=Arabidopsis thaliana OX=3702 GN=DAR2 PE=1 SV=1	molecular function: binding (GO:0005488)
Dendrocalamus_farinosus_newGene_10941	--	0.713788	1.32466	1.3542	1.32529	1.65772	0.622182	1.99685	0.81913	1.82251	0.640348	0.762777	0.853233	0.864671	0.908055	0.999811	0.337498	1.43839	1.16028	--	Molecular Function: metal ion binding (GO:0046872);;	K04078|3.1e-21|zma:100191248|K04078 chaperonin GroES | (RefSeq) pco135715c; uncharacterized protein LOC100191248	--	Signal transduction mechanisms;; Cytoskeleton	LIM domain	Protein DA1-related 2 OS=Arabidopsis thaliana OX=3702 GN=DAR2 PE=1 SV=1	molecular function: binding (GO:0005488)
Dendrocalamus_farinosus_newGene_10942	--	10.6225	14.2233	12.7639	25.4004	16.9026	14.9099	4.29088	1.31752	7.24522	0	0	0	0	0	0	0	0	0.208933	--	Molecular Function: protein serine/threonine kinase activity (GO:0004674);; Molecular Function: ATP binding (GO:0005524);; Cellular Component: nucleus (GO:0005634);; Cellular Component: cytoplasm (GO:0005737);; Biological Process: protein phosphorylation (GO:0006468);; Biological Process: intracellular signal transduction (GO:0035556);;	K14498|1.2e-21|bdi:100843625|K14498 serine/threonine-protein kinase SRK2 [EC:2.7.11.1] | (RefSeq) serine/threonine-protein kinase SAPK5-like	MAPK signaling pathway - plant (ko04016);; Plant hormone signal transduction (ko04075)	Signal transduction mechanisms	--	Serine/threonine-protein kinase SAPK4 OS=Oryza sativa subsp. japonica OX=39947 GN=SAPK4 PE=2 SV=2	biological process: metabolic process (GO:0008152);; biological process: cellular process (GO:0009987);; molecular function: catalytic activity (GO:0003824);; molecular function: binding (GO:0005488);; cellular component: cell (GO:0005623);; cellular component: organelle (GO:0043226);; cellular component: cell part (GO:0044464);; biological process: signaling (GO:0023052);; biological process: si…
Dendrocalamus_farinosus_newGene_10948	--	0	0	0	0	0	0	0	0	0	0.186406	0	0	0	0	0	0	0	0	--	Molecular Function: calcium ion binding (GO:0005509);; Molecular Function: calcium-dependent phospholipid binding (GO:0005544);;	K17098|4.5e-24|dosa:Os07t0659600-00|K17098 annexin D | (RefSeq) Os07g0659600; Similar to annexin-like protein RJ4.	--	--	Annexin	--	molecular function: binding (GO:0005488)
Dendrocalamus_farinosus_newGene_10949	--	0	0	0	0	0	0	0	0	0.251969	0	0.312154	0.102861	0.215658	0	0.3853	0.206042	0.44822	0	--	--	--	--	--	--	--	--
Dendrocalamus_farinosus_newGene_10953	--	0	0	0	0	0	0	0	0	0	0	0	0	0	0	0	0	0	0	--	--	--	--	--	--	--	--
Dendrocalamus_farinosus_newGene_10954	--	1.90018	1.3565	2.71067	0.787702	0.520448	0.730695	0.042545	0.07631	0.11911	1.26919	1.16412	1.43804	2.47469	1.41952	2.17186	0.058445	0	0.021547	Carbohydrate transport and metabolism	Biological Process: maltose catabolic process (GO:0000025);; Molecular Function: 4-alpha-glucanotransferase activity (GO:0004134);; Cellular Component: cytosol (GO:0005829);; Molecular Function: heteropolysaccharide binding (GO:0010297);; Molecular Function: starch binding (GO:2001070);;	K00705|8.4e-42|obr:102722230|K00705 4-alpha-glucanotransferase [EC:2.4.1.25] | (RefSeq) 4-alpha-glucanotransferase DPE2	Starch and sucrose metabolism (ko00500)	--	--	4-alpha-glucanotransferase DPE2 OS=Oryza sativa subsp. japonica OX=39947 GN=DPE2 PE=2 SV=1	biological process: metabolic process (GO:0008152);; biological process: cellular process (GO:0009987);; biological process: single-organism process (GO:0044699);; molecular function: catalytic activity (GO:0003824);; cellular component: cell (GO:0005623);; cellular component: cell part (GO:0044464);; molecular function: binding (GO:0005488)
Dendrocalamus_farinosus_newGene_10955	--	1.34667	1.90309	2.09388	1.63754	2.56488	1.56284	3.70841	3.79546	2.87841	0.313405	1.0887	0.462267	0.27405	0	0	0.265069	1.08915	0	--	Molecular Function: ATP binding (GO:0005524);; Biological Process: protein folding (GO:0006457);; Molecular Function: unfolded protein binding (GO:0051082);;	K09487|1.4e-61|sita:101763050|K09487 heat shock protein 90kDa beta | (RefSeq) heat shock protein 90-5, chloroplastic	Protein processing in endoplasmic reticulum (ko04141);; Plant-pathogen interaction (ko04626)	Posttranslational modification, protein turnover, chaperones	Hsp90 protein	Heat shock protein 90-5, chloroplastic OS=Arabidopsis thaliana OX=3702 GN=HSP90-5 PE=1 SV=1	molecular function: binding (GO:0005488);; biological process: cellular process (GO:0009987)
Dendrocalamus_farinosus_newGene_10957	--	0.293264	0.330305	0.44088	0.322724	0.681825	0.264694	0.596901	0.713357	0.248127	0.2946	0.500295	0.200945	0	0.079903	0.168457	0.459777	0.302188	0.298099	--	--	--	--	--	--	--	--
Dendrocalamus_farinosus_newGene_10958	--	0.484758	0.169866	0.470677	4.729	3.06069	5.01033	0.595151	0.573136	1.38642	0.331522	0.519195	0.080487	1.55726	2.74978	2.30512	0.14502	0.295453	0.967991	--	--	--	--	--	--	--	--
Dendrocalamus_farinosus_newGene_10959	--	0	0.066265	0	0	0	0	0	0	0.570723	0	0	0	0	0	0	0.114649	0	0	--	--	--	--	--	--	--	--
Dendrocalamus_farinosus_newGene_10960	--	0.297781	0.148801	0.203827	0.288254	0.497682	0.037624	0.306203	0.166199	0.223946	0.132275	0.305266	0.076154	0.281204	0.291511	0.48058	0.569866	0.470293	0.473974	--	--	--	--	--	--	--	--
Dendrocalamus_farinosus_newGene_10962	--	0.090649	0	0	0	0	0	0.088762	0.117516	0.050921	0.542886	0.293679	0.276113	0.569491	0.677386	0.287983	0.265599	0.070406	0.343922	--	--	--	--	--	--	--	--
Dendrocalamus_farinosus_newGene_10963	--	0	0	0	0	0.10639	0.050332	0.210127	0.161102	0.379708	0	0.047617	0	0.035711	0	0.148577	0.334348	0.759116	1.17696	--	--	--	--	--	--	--	--
Dendrocalamus_farinosus_newGene_10964	--	0	0	0	0	0	0	0.061125	0.111157	0	0	0	0	0	0	0.056389	0.334163	0.560636	0.695471	--	--	--	--	--	--	--	--
Dendrocalamus_farinosus_newGene_10967	--	0	0	0	0	0	0	0	0	0	0	0	0	0	0	0.321654	0	0	0.083128	--	--	--	--	--	--	--	--
Dendrocalamus_farinosus_newGene_1097	--	0.229888	0.173816	0.164526	0.154751	0.249604	0.240707	0.365099	0.372572	0.162505	0.294181	0.105204	0.228869	0.354249	0.135044	0.677087	0.335364	0.228708	0.602154	--	--	--	--	--	--	--	--
Dendrocalamus_farinosus_newGene_10971	--	0	0	0	0	0	0	0	0	0	0	0	0	0	0.092052	0	0	0.188161	0.149164	--	--	--	--	--	--	--	--
Dendrocalamus_farinosus_newGene_10974	--	0	0.019307	0	0	0	0	0.446295	0.080885	0.406182	0	0	0	0	0	0	0	0.080625	0.043024	--	--	--	--	--	--	--	--
Dendrocalamus_farinosus_newGene_10978	--	0	0	0	0	0	0	0	0	0	0.061946	0.078533	0	0	0.065783	0	0.083408	0.128524	0.361111	--	--	--	--	--	--	--	--
Dendrocalamus_farinosus_newGene_10980	--	0.398629	0.054925	0.154005	0	0.116363	0	0	0	0.050871	0.297135	0.142286	0.37112	0	0	0	0	0	0	--	Molecular Function: ATP binding (GO:0005524);; Molecular Function: D-alanine-D-alanine ligase activity (GO:0008716);; Molecular Function: metal ion binding (GO:0046872);;	--	--	--	--	--	molecular function: binding (GO:0005488);; molecular function: catalytic activity (GO:0003824)
Dendrocalamus_farinosus_newGene_10981	--	0	0	0	0	0	0	0.277078	0	0.089765	0.491465	0.069802	0	0	0	0	0	0	0	--	--	--	--	--	Domain of unknown function (DUF1979)	--	--
Dendrocalamus_farinosus_newGene_10982	--	0	0	0	0	0	0	0	0	0	0	0	0	0	0	0	0	0	0	--	Cellular Component: integral component of membrane (GO:0016021);; Biological Process: vesicle-mediated transport (GO:0016192);;	K08518|5.3e-23|bdi:100837017|K08518 syntaxin-binding protein 5 | (RefSeq) uncharacterized protein LOC100837017 isoform X4	--	--	--	--	cellular component: membrane (GO:0016020);; cellular component: membrane part (GO:0044425);; biological process: localization (GO:0051179)
Dendrocalamus_farinosus_newGene_10984	--	0.101305	0.489571	0.164481	0.833793	1.65097	1.11634	0	0	0.119087	0.195888	0.12631	0.175123	0.165558	0.27179	0.307912	0	0.089731	0	--	--	--	--	--	--	--	--
Dendrocalamus_farinosus_newGene_10985	--	0	0.050138	0.018763	0.432481	0.372709	0.44194	0	0.05797	0	0.12736	0.110107	0	0	0.064064	0.119724	0.068443	0	0	--	--	--	--	--	--	--	--
Dendrocalamus_farinosus_newGene_10986	--	0	0	0	0	0	0	0	0	0	0	0	0	0.536987	0.439057	0.540468	0	0	0	--	--	--	--	--	--	--	--
Dendrocalamus_farinosus_newGene_10987	--	0.280865	0.141259	0.227009	0.476697	0.634956	1.09023	0.081936	0.187585	0.134752	0.048442	0.092062	0	0.478673	0.738536	1.19937	0.103421	0	0.055213	--	--	--	--	--	--	--	--
Dendrocalamus_farinosus_newGene_10988	--	0.932464	0.288935	0.658957	5.74646	4.67766	5.94024	1.96752	1.96594	1.98888	1.93179	1.74664	1.67626	5.76067	5.89131	5.64564	2.82806	3.38347	2.54532	--	Molecular Function: protein kinase activity (GO:0004672);; Molecular Function: ATP binding (GO:0005524);; Cellular Component: integral component of membrane (GO:0016021);;	--	--	Signal transduction mechanisms	Malectin-like domain	Probable receptor-like protein kinase At5g38990 OS=Arabidopsis thaliana OX=3702 GN=At5g38990 PE=2 SV=1	biological process: metabolic process (GO:0008152);; biological process: cellular process (GO:0009987);; molecular function: catalytic activity (GO:0003824);; molecular function: binding (GO:0005488);; cellular component: membrane (GO:0016020);; cellular component: membrane part (GO:0044425)
Dendrocalamus_farinosus_newGene_10989	--	0	0	0	0.203558	0	0	0.423678	0.284848	0.237417	0	0	0	0	0	0.135332	0	0	0	--	--	--	--	--	--	--	--
Dendrocalamus_farinosus_newGene_10990	--	1.20971	1.61268	2.09419	2.55884	4.02404	3.32711	1.11921	1.08455	0.870094	3.67807	2.82604	3.53565	3.54957	3.59967	3.19075	1.48166	1.40353	1.55279	--	Molecular Function: nucleic acid binding (GO:0003676);; Biological Process: DNA integration (GO:0015074);;	K12447|8.2e-33|thj:104808371|K12447 UDP-sugar pyrophosphorylase [EC:2.7.7.64] | (RefSeq) uncharacterized protein LOC104808371	Pentose and glucuronate interconversions (ko00040);; Galactose metabolism (ko00052);; Ascorbate and aldarate metabolism (ko00053);; Amino sugar and nucleotide sugar metabolism (ko00520)	General function prediction only	Reverse transcriptase (RNA-dependent DNA polymerase)	Retrovirus-related Pol polyprotein from transposon TNT 1-94 OS=Nicotiana tabacum OX=4097 PE=2 SV=1	molecular function: binding (GO:0005488);; biological process: metabolic process (GO:0008152);; biological process: cellular process (GO:0009987)
Dendrocalamus_farinosus_newGene_10992	--	0	0	0	0	0	0	0	0.113681	0.165517	0	0	0	0.167475	0.212814	0.169427	0.172573	0.093723	0.230982	--	--	--	--	--	--	--	--
Dendrocalamus_farinosus_newGene_10993	--	0	0	0	0	0	0	0	0	0	0	0	0	0	0	0	0	0	0	--	--	--	--	--	--	--	--
Dendrocalamus_farinosus_newGene_10994	--	0	0	0.203938	0	0	0	0.058336	0	0	0.156145	0.122422	0.06183	0.119835	0.234141	0	0	0.075826	0	Translation, ribosomal structure and biogenesis	Molecular Function: ribonuclease inhibitor activity (GO:0008428);; Molecular Function: oxaloacetate decarboxylase activity (GO:0008948);; Molecular Function: metal ion binding (GO:0046872);; Molecular Function: 4-hydroxy-4-methyl-2-oxoglutarate aldolase activity (GO:0047443);; Biological Process: regulation of RNA metabolic process (GO:0051252);;	--	--	--	Aldolase/RraA	Putative 4-hydroxy-4-methyl-2-oxoglutarate aldolase 2 OS=Arabidopsis thaliana OX=3702 GN=At5g16450 PE=1 SV=1	biological process: biological regulation (GO:0065007);; molecular function: molecular function regulator (GO:0098772);; molecular function: catalytic activity (GO:0003824);; molecular function: binding (GO:0005488)
Dendrocalamus_farinosus_newGene_10996	--	1.93339	1.7554	2.80811	1.30296	1.90709	2.25526	1.38052	2.07353	2.32942	0	0	0	0	0	0	0	0.070737	0	--	--	--	--	--	--	--	--
Dendrocalamus_farinosus_newGene_10999	--	0.037393	0	0.249026	0.224472	0	0	0	0	0	0	0	0	0	0	0	0	0	0	--	Molecular Function: cysteine-type peptidase activity (GO:0008234);;	--	--	--	--	--	biological process: metabolic process (GO:0008152);; molecular function: catalytic activity (GO:0003824)
Dendrocalamus_farinosus_newGene_11	--	0.391265	0.635727	0.568287	0.957441	0.746678	0.965364	0.952345	0.892064	0.63746	1.67146	1.10477	1.15264	1.6223	1.00444	1.27422	1.10848	0.860749	0.603426	--	--	--	--	--	--	--	--
Dendrocalamus_farinosus_newGene_110	--	0	0	0	0	0	0	0	0	0	0	0	0	0	0.39188	0	0	0	0	--	--	--	--	--	--	--	--
Dendrocalamus_farinosus_newGene_1100	--	1.23685	1.66126	2.81323	0.534734	0.899754	0.72838	0.787284	0.704444	0.354201	0	0	0	0	0	0	0	0	0	--	--	--	--	--	--	--	--
Dendrocalamus_farinosus_newGene_11001	--	0.040835	0	0	0	0.029671	0	0	0	0	0.1864	0.160374	0	0	0.242885	0	0.237077	0.140862	0	Translation, ribosomal structure and biogenesis	Molecular Function: ribonuclease inhibitor activity (GO:0008428);; Molecular Function: oxaloacetate decarboxylase activity (GO:0008948);; Molecular Function: metal ion binding (GO:0046872);; Molecular Function: 4-hydroxy-4-methyl-2-oxoglutarate aldolase activity (GO:0047443);; Biological Process: regulation of RNA metabolic process (GO:0051252);;	K02553|6.4e-48|rcu:107262668|K02553 regulator of ribonuclease activity A | (RefSeq) uncharacterized protein LOC107262668	--	--	Aldolase/RraA	Putative 4-hydroxy-4-methyl-2-oxoglutarate aldolase 2 OS=Arabidopsis thaliana OX=3702 GN=At5g16450 PE=1 SV=1	biological process: biological regulation (GO:0065007);; molecular function: molecular function regulator (GO:0098772);; molecular function: catalytic activity (GO:0003824);; molecular function: binding (GO:0005488)
Dendrocalamus_farinosus_newGene_11002	--	0.110041	0.087029	0.078427	0.123025	0.265525	0.119561	0.506292	0.247924	0.256704	0.882875	0.609257	0.803351	0.942072	1.09488	0.616322	0.399231	0.867284	0.430347	--	Molecular Function: molecular_function (GO:0003674);; Molecular Function: nucleic acid binding (GO:0003676);; Molecular Function: RNA binding (GO:0003723);; Molecular Function: catalytic activity (GO:0003824);; Molecular Function: nuclease activity (GO:0004518);; Molecular Function: endonuclease activity (GO:0004519);; Molecular Function: binding (GO:0005488);; Cellular Component: cellular_compon…	--	--	--	--	--	molecular function: binding (GO:0005488);; molecular function: catalytic activity (GO:0003824);; biological process: metabolic process (GO:0008152);; biological process: cellular process (GO:0009987);; cellular component: cell (GO:0005623);; cellular component: cell part (GO:0044464);; cellular component: organelle (GO:0043226)
Dendrocalamus_farinosus_newGene_11003	--	1.16402	1.44573	1.50915	1.39389	0.943446	0.759072	0.70117	0.637085	0.581442	3.0338	2.88532	2.85054	2.54586	3.16356	3.27181	1.56674	2.37928	2.15016	--	Biological Process: defense response (GO:0006952);; Molecular Function: ADP binding (GO:0043531);;	--	--	--	NB-ARC domain	--	biological process: response to stimulus (GO:0050896);; molecular function: binding (GO:0005488)
Dendrocalamus_farinosus_newGene_11008	--	1.55355	1.36034	1.02897	1.92398	1.09328	0.712506	0	2.74173	1.26689	0.736865	2.49343	2.66427	1.24821	1.01961	1.07109	2.56129	0	0.61072	Amino acid transport and metabolism	Molecular Function: glutamate 5-kinase activity (GO:0004349);; Molecular Function: glutamate-5-semialdehyde dehydrogenase activity (GO:0004350);; Molecular Function: ATP binding (GO:0005524);; Cellular Component: cytoplasm (GO:0005737);; Biological Process: L-proline biosynthetic process (GO:0055129);;	K12657|2.1e-43|osa:4338979|K12657 delta-1-pyrroline-5-carboxylate synthetase [EC:2.7.2.11 1.2.1.41] | (RefSeq) delta-1-pyrroline-5-carboxylate synthase	Arginine and proline metabolism (ko00330);; Biosynthesis of amino acids (ko01230)	Amino acid transport and metabolism	--	Delta-1-pyrroline-5-carboxylate synthase 1 OS=Oryza sativa subsp. japonica OX=39947 GN=P5CS1 PE=2 SV=2	biological process: metabolic process (GO:0008152);; biological process: cellular process (GO:0009987);; molecular function: catalytic activity (GO:0003824);; biological process: single-organism process (GO:0044699);; molecular function: binding (GO:0005488);; cellular component: cell (GO:0005623);; cellular component: cell part (GO:0044464)
Dendrocalamus_farinosus_newGene_11009	--	0	0.139634	0	0	0.177502	0.100156	0.063764	0	0	0	0	0	0	0	0	0	0	0	Amino acid transport and metabolism	Molecular Function: glutamate 5-kinase activity (GO:0004349);; Molecular Function: glutamate-5-semialdehyde dehydrogenase activity (GO:0004350);; Molecular Function: ATP binding (GO:0005524);; Cellular Component: cytoplasm (GO:0005737);; Biological Process: L-proline biosynthetic process (GO:0055129);;	K12657|1.1e-49|sita:101765114|K12657 delta-1-pyrroline-5-carboxylate synthetase [EC:2.7.2.11 1.2.1.41] | (RefSeq) delta-1-pyrroline-5-carboxylate synthase 1	Arginine and proline metabolism (ko00330);; Biosynthesis of amino acids (ko01230)	Amino acid transport and metabolism	--	Delta-1-pyrroline-5-carboxylate synthase 1 OS=Oryza sativa subsp. japonica OX=39947 GN=P5CS1 PE=2 SV=2	biological process: metabolic process (GO:0008152);; biological process: cellular process (GO:0009987);; molecular function: catalytic activity (GO:0003824);; biological process: single-organism process (GO:0044699);; molecular function: binding (GO:0005488);; cellular component: cell (GO:0005623);; cellular component: cell part (GO:0044464)
Dendrocalamus_farinosus_newGene_11010	--	6.91751	7.31178	7.14472	3.55661	6.61901	5.04972	4.683	4.87111	4.82199	17.5614	15.0275	15.1085	6.51767	5.54304	6.39633	5.8612	6.72167	5.76021	--	--	--	--	--	--	--	--
Dendrocalamus_farinosus_newGene_11013	--	0	0	0	0	0	0.0539	0.184013	0	0	0	0.022327	0.220373	0.101967	0.142258	0.180141	0	0	0.24935	--	--	--	--	--	--	--	--
Dendrocalamus_farinosus_newGene_11015	--	0	0.157535	0.062554	0.143671	0	0.245438	0.814319	0.776529	1.09678	0.370476	0.307637	0	0.253122	0.279186	0.16679	1.48713	1.57567	1.69913	--	--	--	--	--	--	--	--
Dendrocalamus_farinosus_newGene_11016	--	0.689617	0.649929	1.28751	0.196391	0.229062	0.250418	0.14889	0.197821	0.109757	1.91089	1.10716	1.20166	1.07457	1.03195	0.766815	0.310202	0.195405	0.340817	--	--	--	--	--	--	--	--
Dendrocalamus_farinosus_newGene_11017	--	0	0.104547	0	0.054154	0.350227	0	0.226595	0	0.171628	0	0.278177	0.338954	0	0	0	0.186221	0	0.514143	--	--	--	--	--	--	--	--
Dendrocalamus_farinosus_newGene_11019	--	0	0	0	0	0	0	0	0.202499	0	0	0	0	0	0	0	0	0	0	--	Biological Process: protein glycosylation (GO:0006486);; Molecular Function: transferase activity, transferring glycosyl groups (GO:0016757);;	K22846|5.5e-17|gmx:100816974|K22846 S-sulfo-L-cysteine synthase (O-acetyl-L-serine-dependent) [EC:2.5.1.144] | (RefSeq) BSAS; uncharacterized protein BSAS	Cysteine and methionine metabolism (ko00270);; Biosynthesis of amino acids (ko01230)	Carbohydrate transport and metabolism;; Cell wall/membrane/envelope biogenesis;; Extracellular structures	--	--	biological process: metabolic process (GO:0008152);; biological process: cellular process (GO:0009987);; biological process: single-organism process (GO:0044699);; molecular function: catalytic activity (GO:0003824)
Dendrocalamus_farinosus_newGene_1102	--	0	0	0.198294	0	0.083157	0	0	0.084833	0	0.032786	0.075998	0.098095	0	0	0	0	0	0	--	--	--	--	--	--	Chloride channel protein CLC-c OS=Arabidopsis thaliana OX=3702 GN=CLC-C PE=1 SV=1	--
Dendrocalamus_farinosus_newGene_11023	--	0	0	0	0	0.087506	0.407712	0.230834	0.109274	0.164316	0	0.504492	0	0	0	0	0	0	0	Replication, recombination and repair	Biological Process: nuclear-transcribed mRNA catabolic process, nonsense-mediated decay (GO:0000184);; Molecular Function: DNA binding (GO:0003677);; Molecular Function: helicase activity (GO:0004386);; Molecular Function: ATP binding (GO:0005524);; Cellular Component: cytoplasm (GO:0005737);; Molecular Function: zinc ion binding (GO:0008270);;	K14326|5.0e-59|dosa:Os07t0495900-01|K14326 regulator of nonsense transcripts 1 [EC:3.6.4.-] | (RefSeq) Os07g0495900; Similar to low-level beta-amylase 1.	RNA transport (ko03013);; mRNA surveillance pathway (ko03015)	RNA processing and modification	AAA domain	Regulator of nonsense transcripts 1 homolog OS=Arabidopsis thaliana OX=3702 GN=UPF1 PE=1 SV=2	biological process: metabolic process (GO:0008152);; biological process: cellular process (GO:0009987);; biological process: biological regulation (GO:0065007);; molecular function: binding (GO:0005488);; molecular function: catalytic activity (GO:0003824);; cellular component: cell (GO:0005623);; cellular component: cell part (GO:0044464)
Dendrocalamus_farinosus_newGene_11024	--	0	0	0	0	0.035277	0	0	0	0	0.368007	0.574333	0.491105	0	0	0	0	0	0	--	--	--	--	--	--	--	--
Dendrocalamus_farinosus_newGene_11026	--	0.321867	0.612707	0.652011	1.33336	1.47657	1.1877	0.69184	0.832309	1.13062	1.19409	1.34962	1.31739	1.31806	1.27245	0.995994	0.488899	1.14973	1.1008	--	--	--	--	--	--	--	--
Dendrocalamus_farinosus_newGene_11027	--	0	0	0	0	0	0	0	0	0	0	0	0	0	0.201057	0.27208	0	0	0	--	--	K11816|2.9e-26|ats:109783187|K11816 indole-3-pyruvate monooxygenase [EC:1.14.13.168] | (RefSeq) uncharacterized protein LOC109783187	Tryptophan metabolism (ko00380)	--	Plant mobile domain	Protein MAIN-LIKE 2 OS=Arabidopsis thaliana OX=3702 GN=At2g04865 PE=1 SV=1	--
Dendrocalamus_farinosus_newGene_11028	--	0	0	0	0	0	0.055929	0.046631	0	0	0.169768	0.048995	0.148955	0.243995	0.296459	0.337883	0	0	0	--	--	--	--	--	--	--	--
Dendrocalamus_farinosus_newGene_11029	--	2.03184	2.2546	1.67704	1.30714	2.40418	1.45226	2.68425	2.97754	1.75393	3.04695	2.72909	2.52716	2.21194	1.85116	2.50448	3.53524	3.71048	3.48149	--	--	--	--	--	--	--	--
Dendrocalamus_farinosus_newGene_1103	--	0	0	0	0	0	0	0	0	0	2.86843	3.4478	4.41964	1.43121	0.635175	0.638385	1.01195	5.93761	2.1555	--	Molecular Function: DNA binding (GO:0003677);; Cellular Component: nucleus (GO:0005634);; Biological Process: regulation of transcription, DNA-templated (GO:0006355);; Biological Process: auxin-activated signaling pathway (GO:0009734);;	K14486|3.6e-18|egu:105038693|K14486 auxin response factor | (RefSeq) auxin response factor 7-like	Plant hormone signal transduction (ko04075)	--	AUX/IAA family	Auxin response factor 4 OS=Oryza sativa subsp. japonica OX=39947 GN=ARF4 PE=2 SV=1	molecular function: binding (GO:0005488);; cellular component: cell (GO:0005623);; cellular component: organelle (GO:0043226);; cellular component: cell part (GO:0044464);; biological process: biological regulation (GO:0065007);; biological process: cellular process (GO:0009987);; biological process: signaling (GO:0023052);; biological process: single-organism process (GO:0044699);; biological pr…
Dendrocalamus_farinosus_newGene_11031	--	0	0	0	0	0	0	0	0	0	0	0	0	0	0.293898	0.107525	0	0	0	--	--	--	--	--	--	--	--
Dendrocalamus_farinosus_newGene_11032	--	0	0	0.010183	0	0	0.022308	0.083939	0	0	0.127537	0.031171	0.17731	0.198407	0.613478	0.226883	0	0	0.061774	--	--	--	--	--	--	--	--
Dendrocalamus_farinosus_newGene_11034	--	0	0	0	0.075702	0.064339	0	0	0	0	0	0	0	0	0	0	0	0	0	--	--	--	--	--	--	--	--
Dendrocalamus_farinosus_newGene_11035	--	0.281587	0.190436	0.241787	0	0.307792	0.135444	0.055119	0.213641	0.349383	0	0	0	0	0	0	0	0	0	--	Biological Process: lipid metabolic process (GO:0006629);; Molecular Function: phosphoric diester hydrolase activity (GO:0008081);;	--	--	--	--	PI-PLC X domain-containing protein At5g67130 OS=Arabidopsis thaliana OX=3702 GN=At5g67130 PE=1 SV=1	biological process: metabolic process (GO:0008152);; biological process: single-organism process (GO:0044699);; molecular function: catalytic activity (GO:0003824)
Dendrocalamus_farinosus_newGene_11036	--	0.54114	0.171685	0.088795	0.423917	0.330318	0.731789	0.593816	1.00114	0.194096	3.14322	1.75229	1.02847	0.561871	0.373682	1.39607	0.160749	0.984838	2.21031	--	--	--	--	--	--	--	--
Dendrocalamus_farinosus_newGene_11038	--	0	0	0	0	0.056227	0.108162	0.007663	0	0	0.245092	0.167489	0.309808	1.0179	0.772236	0.839011	0	0	0	--	--	--	--	--	--	--	--
Dendrocalamus_farinosus_newGene_11039	--	1.3113	1.27779	0.847267	0.758217	0.914347	0.506848	0.145816	0.135381	0.335911	2.83122	2.27674	3.09738	1.01267	0.932415	1.25573	0.550247	0.521986	0.854745	--	Molecular Function: protein dimerization activity (GO:0046983);;	K01230|6.5e-22|vvi:100242837|K01230 mannosyl-oligosaccharide alpha-1,2-mannosidase [EC:3.2.1.113] | (RefSeq) mannosyl-oligosaccharide 1,2-alpha-mannosidase MNS1	N-Glycan biosynthesis (ko00510);; Various types of N-glycan biosynthesis (ko00513);; Protein processing in endoplasmic reticulum (ko04141)	--	hAT family C-terminal dimerisation region	--	molecular function: binding (GO:0005488)
Dendrocalamus_farinosus_newGene_1104	--	0.322573	0.785826	0.353969	7.50769	4.42944	6.48976	2.51314	3.286	4.15157	0	0	0	0	0	0	0	0	0	--	Molecular Function: nucleic acid binding (GO:0003676);; Molecular Function: zinc ion binding (GO:0008270);;	--	--	--	Zinc knuckle	--	molecular function: binding (GO:0005488)
Dendrocalamus_farinosus_newGene_11040	--	0.679432	1.26159	1.22777	0.726013	0.906317	0.477378	0.156666	0.621189	0.219139	2.0291	2.62714	2.66085	1.14643	1.95688	1.38978	0.505558	0.278185	0.584225	--	Molecular Function: DNA binding (GO:0003677);;	K04460|1.0e-28|pmum:103338600|K04460 serine/threonine-protein phosphatase 5 [EC:3.1.3.16] | (RefSeq) serine/threonine-protein phosphatase 7-like	--	--	--	--	molecular function: binding (GO:0005488)
Dendrocalamus_farinosus_newGene_11042	--	1.01963	1.07009	0.870628	1.2579	1.32951	1.22609	1.57991	1.40561	1.92594	4.62024	5.55809	4.86341	3.35013	3.99278	3.88015	6.05398	5.2813	5.95846	--	--	--	--	--	--	--	--
Dendrocalamus_farinosus_newGene_11044	--	0	0	0	0	0	0	0	0	0	0.429945	0	0	0	0.218108	0.086313	0	0	0.193671	--	--	--	--	--	--	--	--
Dendrocalamus_farinosus_newGene_11047	--	0.102613	0.300275	0.144819	0.079464	0.121514	0	0.222596	0.131932	0.197647	0	0	0	0	0	0	0	0	0	--	--	--	--	--	--	--	--
Dendrocalamus_farinosus_newGene_11049	--	1.50624	1.30233	1.52885	1.22624	1.1103	1.24771	1.1013	1.38325	1.26224	4.15326	4.40801	3.53519	2.76129	3.78679	3.53199	3.059	2.69841	2.87334	--	--	--	--	--	--	--	--
Dendrocalamus_farinosus_newGene_11050	--	0.015794	0	0.005835	0.013997	0.011342	0.026244	0	0	0	0.062489	0.049509	0.043254	0.090679	0.174088	0.077135	0.027468	0.044506	0.055921	--	--	--	--	--	--	--	--
Dendrocalamus_farinosus_newGene_11051	--	0	0	0	0	0	0	0	0	0	0	0	0	0	0.077685	0	0	0	0	--	--	--	--	--	--	--	--
Dendrocalamus_farinosus_newGene_11052	--	0.202104	0.058248	0	0	0.063875	0	0.137974	0.139362	0	0.600797	0.55169	0.587106	0.215775	0.232135	0	0.167534	0.079488	0	--	--	--	--	--	--	--	--
Dendrocalamus_farinosus_newGene_11053	--	0	0	0	0	0	0	0	0	0	0	0	0	0	0	0	0	0	0	--	--	--	--	--	--	--	--
Dendrocalamus_farinosus_newGene_11056	--	2.43715	2.48834	3.5276	1.93553	2.52346	2.35919	0.752509	1.22096	0.932265	6.37665	6.35496	5.8926	2.18624	2.37638	2.14551	0.906471	0.593475	0.800848	Energy production and conversion	Molecular Function: transferase activity, transferring acyl groups (GO:0016746);;	K00627|7.9e-147|ats:109750610|K00627 pyruvate dehydrogenase E2 component (dihydrolipoamide acetyltransferase) [EC:2.3.1.12] | (RefSeq) LOC109750610; dihydrolipoyllysine-residue acetyltransferase component 5 of pyruvate dehydrogenase complex, chloroplastic-like	Glycolysis / Gluconeogenesis (ko00010);; Citrate cycle (TCA cycle) (ko00020);; Pyruvate metabolism (ko00620);; Carbon metabolism (ko01200)	Energy production and conversion	2-oxoacid dehydrogenases acyltransferase (catalytic domain)	Dihydrolipoyllysine-residue acetyltransferase component 5 of pyruvate dehydrogenase complex, chloroplastic OS=Arabidopsis thaliana OX=3702 GN=EMB3003 PE=2 SV=1	molecular function: catalytic activity (GO:0003824)
Dendrocalamus_farinosus_newGene_11059	--	0	0	0.108555	0.137074	0.096975	0	0.283225	0	0.037075	0.373136	0.349931	0.609128	0.337106	0.337999	0.259686	0.064007	0.61319	0.122471	--	--	--	--	--	--	--	--
Dendrocalamus_farinosus_newGene_11062	--	0	0	0.085901	0	0	0.026243	0	0	0	0.302477	0.176573	0.17427	0	0	0.038725	0.258803	0.484086	0.377771	--	--	--	--	--	--	--	--
Dendrocalamus_farinosus_newGene_11065	--	1.97021	1.64705	1.88273	0.843961	0.58031	0.543614	0.10554	0.138845	0.290632	1.60001	1.64392	2.27504	0.451212	0.910397	0.30076	0.242574	0.262659	0.472215	--	--	--	--	--	--	--	--
Dendrocalamus_farinosus_newGene_11066	--	0.053269	0.265878	0.715414	0.182896	0.455528	0	0	0	0	0	0	0.24386	0.378941	0	0.298733	0.093819	0	0.136108	--	--	--	--	--	--	--	--
Dendrocalamus_farinosus_newGene_11067	--	0.201101	0.276893	0	0	0.14934	0.627716	0	0.146337	0.06527	0.366077	1.02471	0.586337	0.18069	0.113725	0.448121	0	0	0	--	--	--	--	--	zinc-binding in reverse transcriptase	--	--
Dendrocalamus_farinosus_newGene_11068	--	0.558684	0.747203	0.540965	1.05774	0.795112	0.443193	0.391356	0.526593	1.08389	1.05425	1.0016	1.07946	1.39776	0.966923	0.935156	0.990071	0.840614	0.772246	--	--	--	--	--	--	--	--
Dendrocalamus_farinosus_newGene_1107	--	0	0	0	0	0	0	0	0	0	0	0	0	0	0	0	0	0	0	--	--	--	--	--	--	--	--
Dendrocalamus_farinosus_newGene_11070	--	0	0	0	0	0	0	0.832508	0.900484	0.485232	0	0	0	0.035413	0	0	0.767632	0.356218	0.65747	--	--	--	--	--	--	--	--
Dendrocalamus_farinosus_newGene_11072	--	0.265767	0.36123	0	0	0.135297	0	0.172376	0	0	0	0	0	0	0	0	0	0	0	--	--	--	--	--	--	--	--
Dendrocalamus_farinosus_newGene_11073	--	0	0	0	0.241206	0.070788	0.139605	0.046695	0	0	0	0	0	0	0	0.098183	0	0	0	--	--	--	--	--	--	--	--
Dendrocalamus_farinosus_newGene_11075	--	0	0.061054	0	0	0	0	0	0	0	0	0	0	0	0	0	0	0.197393	0.135107	--	--	--	--	--	--	--	--
Dendrocalamus_farinosus_newGene_11076	--	0.11934	0	0	0.345907	0.151261	0	0	0.02436	0.046165	0	0.05945	0.221179	0	0.204395	0.170286	0	0.127856	0.034177	--	--	--	--	--	--	--	--
Dendrocalamus_farinosus_newGene_11079	--	0.138007	0.142052	0.15506	0	0.137284	0	0.082889	0	0.126566	0	0.104925	0	0	0	0.085725	0	0	0	--	--	--	--	--	--	--	--
Dendrocalamus_farinosus_newGene_1108	--	1.32155	1.63927	1.37867	2.13223	2.66534	1.70291	1.49777	2.18516	1.36679	4.78258	4.75915	5.28584	4.08431	4.18852	4.08328	2.88183	4.88838	3.04931	--	--	--	--	--	--	--	--
Dendrocalamus_farinosus_newGene_11082	--	0	0	0	0	0	0	0	0.138809	0	0	0	0	0	0	0	0	0	0	--	--	--	--	--	--	--	--
Dendrocalamus_farinosus_newGene_11089	--	0	0	0	0	0	0	0	0	0	0.78895	0.530542	0.459031	0.401196	0.165619	0	0	0.321623	0	--	--	--	--	--	--	--	--
Dendrocalamus_farinosus_newGene_1109	--	0	0	0	0	0.041089	0	0.021341	0	0	0	0	0	0	0	0	0.416382	0.428905	0	--	Molecular Function: hydrolase activity, acting on ester bonds (GO:0016788);;	K02575|4.1e-07|csat:104743179|K02575 MFS transporter, NNP family, nitrate/nitrite transporter | (RefSeq) high-affinity nitrate transporter 2.1-like	Nitrogen metabolism (ko00910)	--	--	--	molecular function: catalytic activity (GO:0003824)
Dendrocalamus_farinosus_newGene_11090	--	1.03712	0.682393	1.26568	0.431706	0.265738	1.08644	0.377033	0	0.178925	0.670176	0.461132	0	0.606388	0.164037	0.847351	0	0	0	--	Cellular Component: origin recognition complex (GO:0000808);; Cellular Component: nucleus (GO:0005634);; Biological Process: DNA replication (GO:0006260);;	K02604|1.9e-14|ats:109735148|K02604 origin recognition complex subunit 2 | (RefSeq) LOC109735148; origin of replication complex subunit 2	--	Replication, recombination and repair	Origin recognition complex subunit 2	Origin of replication complex subunit 2 OS=Oryza sativa subsp. indica OX=39946 GN=OsI_10291 PE=3 SV=1	cellular component: cell (GO:0005623);; cellular component: macromolecular complex (GO:0032991);; cellular component: organelle (GO:0043226);; cellular component: organelle part (GO:0044422);; cellular component: cell part (GO:0044464);; biological process: metabolic process (GO:0008152);; biological process: cellular process (GO:0009987)
Dendrocalamus_farinosus_newGene_11091	--	0	0	0	0	0	0	0.147455	0.118102	0.471222	0.103674	0.248808	0.021436	0.179139	0.070576	0.047102	0	0.25339	0.121525	--	--	--	--	--	--	--	--
Dendrocalamus_farinosus_newGene_11094	--	0	0	0	0	0.017118	0	0.268267	0.22646	0.256218	0.012296	0.020285	0.036247	0.554133	0.107301	0	0.492579	0.826233	0.734443	--	--	--	--	--	--	--	--
Dendrocalamus_farinosus_newGene_11095	--	1.00751	0.676141	0.974285	0.476764	0.421427	0.298539	0.668396	0.610305	0.494695	1.97747	1.30976	1.61531	0.873269	1.17832	1.27052	0.285527	0.421022	0.796311	--	--	--	--	--	--	--	--
Dendrocalamus_farinosus_newGene_11096	--	0.199483	0.297168	0.213128	0.11858	0.522759	0.258473	0.566981	0.349193	0.190026	1.41688	2.35239	2.55351	0.229835	0.10066	0.231686	0.61705	0.684101	0.761415	--	Cellular Component: ubiquitin ligase complex (GO:0000151);; Molecular Function: inositol hexakisphosphate binding (GO:0000822);; Molecular Function: molecular_function (GO:0003674);; Molecular Function: binding (GO:0005488);; Cellular Component: cellular_component (GO:0005575);; Cellular Component: intracellular (GO:0005622);; Cellular Component: cell (GO:0005623);; Biological Process: cell commu…	--	--	--	--	F-box protein FBX14 OS=Arabidopsis thaliana OX=3702 GN=FBX14 PE=1 SV=1	cellular component: cell (GO:0005623);; cellular component: macromolecular complex (GO:0032991);; cellular component: cell part (GO:0044464);; molecular function: binding (GO:0005488);; biological process: cellular process (GO:0009987);; biological process: biological regulation (GO:0065007);; biological process: response to stimulus (GO:0050896);; biological process: signaling (GO:0023052);; bio…
Dendrocalamus_farinosus_newGene_11097	--	0.181051	0.59828	0	0.829054	0.12826	0	0	0	0	0	0	0.105785	0.122882	0.458516	0	0.06132	0	0	--	--	--	--	--	--	--	--
Dendrocalamus_farinosus_newGene_11098	--	0	0	0	0	0	0	0	0	0	0	0	0.203652	0	0	0.165963	0	0	0	--	--	--	--	--	--	--	--
Dendrocalamus_farinosus_newGene_111	--	0	0	0	0	0	0	0	0	0	0.066999	0.066826	0.03003	0.142057	0.280908	0.301566	0.231869	0.171132	0.565634	--	--	--	--	--	--	--	--
Dendrocalamus_farinosus_newGene_1110	--	0.347088	0.173514	0.468758	0	0.124512	0	0.244841	0.064527	0.475169	0.523319	0.243205	0.445518	0.461831	0.272448	0.382089	1.05458	0.421106	0.521862	--	--	K12837|2.4e-11|zma:103648165|K12837 splicing factor U2AF 65 kDa subunit | (RefSeq) uncharacterized protein LOC103648165 isoform X1	Spliceosome (ko03040)	--	--	--	--
Dendrocalamus_farinosus_newGene_11100	--	0.960225	0.829171	0.54486	0.273883	0.297249	0.402877	0.457815	0.329266	0.344307	0	0	0	0	0	0	0	0	0	--	--	--	--	--	--	--	--
Dendrocalamus_farinosus_newGene_11102	--	0	0	0	0	0	0	0.230322	0	0	0	0	0	0.07903	0	0	0	0.188161	0	--	--	--	--	--	--	--	--
Dendrocalamus_farinosus_newGene_11103	--	0	0	0	0.208585	0.151167	0.14005	0	0	0	0	0	0	0.029225	0.280943	0	0	0	0	--	--	--	--	--	--	--	--
Dendrocalamus_farinosus_newGene_11104	--	0.505012	0.583649	0.612088	0.409994	0.453635	0.625443	1.41547	0.663175	0.876255	0.304219	0.39713	0.524864	0.333224	0.49345	0.464338	0.756825	0.742376	0.58415	--	--	--	--	--	--	--	--
Dendrocalamus_farinosus_newGene_11105	--	0.097622	0	0.049697	0.044392	0.061675	0.052758	0.037085	0.134149	0	0.57093	0.68379	0.626822	0.184465	0.256529	0.213335	0.121088	0.054816	0.175208	--	--	--	--	--	--	--	--
Dendrocalamus_farinosus_newGene_11108	--	0.061334	0.185098	0	0.181444	0.121515	0.419748	0	0	0	0	0	0	0	0	0	0	0	0	--	Molecular Function: oxidoreductase activity, acting on the CH-CH group of donors (GO:0016627);; Molecular Function: flavin adenine dinucleotide binding (GO:0050660);;	--	--	--	--	--	biological process: metabolic process (GO:0008152);; biological process: single-organism process (GO:0044699);; molecular function: catalytic activity (GO:0003824);; molecular function: binding (GO:0005488)
Dendrocalamus_farinosus_newGene_11109	--	0	0	0	0	0.084217	0	0	0	0	0	0	0	0	0	0	0	0	0	--	Molecular Function: zinc ion binding (GO:0008270);;	K10144|2.0e-19|ats:109759598|K10144 RING finger and CHY zinc finger domain-containing protein 1 [EC:2.3.2.27] | (RefSeq) LOC109759598; E3 ubiquitin-protein ligase MIEL1-like	Ubiquitin mediated proteolysis (ko04120)	General function prediction only	--	Probable E3 ubiquitin-protein ligase RZFP34 OS=Oryza sativa subsp. japonica OX=39947 GN=RZFP34 PE=2 SV=1	molecular function: binding (GO:0005488)
Dendrocalamus_farinosus_newGene_1111	--	0.517034	0.281	0.510394	0.124956	0.301156	0.043247	0	0.050768	0	0	0	0	0	0	0	0	0	0	--	--	--	--	--	--	--	--
Dendrocalamus_farinosus_newGene_11110	--	6.30559	4.67081	5.72128	5.26056	4.76162	6.39695	8.62975	8.32758	7.02289	9.55211	14.2628	12.4168	10.1674	14.577	11.765	14.468	15.6936	19.8045	--	--	--	--	--	--	--	--
Dendrocalamus_farinosus_newGene_11111	--	0.414782	0.451015	0.373741	0.29628	0.667202	0.497652	0.292159	0.032764	0.57994	1.54366	1.4677	0.539994	0.68862	0.44364	1.78419	1.40922	0.121765	1.29204	--	--	--	--	--	--	--	--
Dendrocalamus_farinosus_newGene_11112	--	0.636368	1.16383	0.390341	0.838128	0.473385	0.454765	1.08345	1.44229	0.444338	1.2592	1.56452	4.10387	2.11507	1.86739	0.940188	0.816327	3.59655	1.30757	--	--	--	--	--	--	--	--
Dendrocalamus_farinosus_newGene_11114	--	0.63306	0.832843	0.634782	0.329166	0.685473	0.426647	1.05582	0.964295	1.2445	2.33349	2.53466	2.17269	1.08862	0.987439	0.752491	3.12593	3.07816	3.82895	--	--	--	--	--	--	--	--
Dendrocalamus_farinosus_newGene_11116	--	0	0	0	0	0	0	0	0	0	0.281123	0	0	0.052866	0	0.072948	0	0	0	--	--	--	--	--	--	--	--
Dendrocalamus_farinosus_newGene_11119	--	0	0	0	0	0.129657	0	0	0	0	0	0	0.053753	0.105374	0	0	0	0.126299	0	--	Molecular Function: molecular_function (GO:0003674);; Molecular Function: catalytic activity (GO:0003824);; Cellular Component: cellular_component (GO:0005575);; Cellular Component: intracellular (GO:0005622);; Cellular Component: cell (GO:0005623);; Cellular Component: nucleus (GO:0005634);; Biological Process: chromatin organization (GO:0006325);; Biological Process: cellular protein modificati…	--	--	General function prediction only	--	Lysine-specific demethylase JMJ705 OS=Oryza sativa subsp. japonica OX=39947 GN=JMJ705 PE=1 SV=1	molecular function: catalytic activity (GO:0003824);; cellular component: cell (GO:0005623);; cellular component: cell part (GO:0044464);; cellular component: organelle (GO:0043226);; biological process: cellular process (GO:0009987);; biological process: cellular component organization or biogenesis (GO:0071840);; biological process: metabolic process (GO:0008152);; biological process: single-or…
Dendrocalamus_farinosus_newGene_11120	--	0	0	0.203196	0	0	0	0	0	0	0	0	0	0	0	0	0	0	0	--	--	--	--	--	--	--	--
Dendrocalamus_farinosus_newGene_11122	--	0.039896	0.085653	0	0.167838	0.272801	0.162448	0	0	0.088707	0	0.287056	0	0.057737	0	0	0	0	0.079548	--	--	--	--	--	--	--	--
Dendrocalamus_farinosus_newGene_11124	--	1.62138	2.23832	1.61992	1.65984	3.2643	0.610472	4.79323	4.12122	3.75622	2.34995	3.39034	2.65187	1.16415	1.57993	1.37415	4.36633	3.17316	4.21389	--	Molecular Function: DNA binding (GO:0003677);; Molecular Function: zinc ion binding (GO:0008270);;	--	--	General function prediction only	AN1-like Zinc finger	Zinc finger A20 and AN1 domain-containing stress-associated protein 4 OS=Oryza sativa subsp. japonica OX=39947 GN=SAP4 PE=2 SV=1	molecular function: binding (GO:0005488)
Dendrocalamus_farinosus_newGene_11125	--	1.33187	1.67952	1.53574	0.856042	0.913154	0.454879	0.817061	1.08128	0.400714	2.27536	2.71185	3.28101	1.53939	1.33003	1.68628	0.964742	1.67791	1.43972	--	Cellular Component: cellular_component (GO:0005575);; Cellular Component: intracellular (GO:0005622);; Cellular Component: cell (GO:0005623);; Cellular Component: cytoplasm (GO:0005737);; Cellular Component: endosome (GO:0005768);; Cellular Component: late endosome (GO:0005770);; Biological Process: cellular protein modification process (GO:0006464);; Biological Process: proteolysis (GO:0006508);…	K11866|2.6e-33|sita:101770439|K11866 STAM-binding protein [EC:3.4.19.12] | (RefSeq) AMSH-like ubiquitin thioesterase 3	Endocytosis (ko04144)	Signal transduction mechanisms	--	AMSH-like ubiquitin thioesterase 1 OS=Arabidopsis thaliana OX=3702 GN=AMSH1 PE=2 SV=1	cellular component: cell (GO:0005623);; cellular component: cell part (GO:0044464);; cellular component: organelle (GO:0043226);; biological process: metabolic process (GO:0008152);; biological process: cellular process (GO:0009987);; biological process: localization (GO:0051179);; biological process: cellular component organization or biogenesis (GO:0071840);; biological process: biological regu…
Dendrocalamus_farinosus_newGene_11126	--	0.782727	0.728064	0.716742	0.804454	0.581312	0.630177	0.75183	0.576847	0.473475	2.01689	1.8538	2.1981	1.69346	2.2557	2.30883	1.17154	1.38377	1.40134	--	--	K14300|1.8e-49|pda:103721930|K14300 nuclear pore complex protein Nup133 | (RefSeq) LOW QUALITY PROTEIN: nuclear pore complex protein NUP133	RNA transport (ko03013)	--	Domain of unknown function (DUF4218)	--	--
Dendrocalamus_farinosus_newGene_11127	--	0	0	0	0	0	0	0	0	0	0.09722	0	0	0	0	0	0.20584	0	0	--	--	--	--	--	--	--	--
Dendrocalamus_farinosus_newGene_11128	--	0.643278	0.746378	0.259869	0.089059	0.117456	0.230274	0.380906	0.383225	0.228565	0.458816	1.03888	0.665416	0.314507	0.844055	0.683838	0.750798	0.300165	0.59575	--	Cellular Component: cellular_component (GO:0005575);; Cellular Component: intracellular (GO:0005622);; Cellular Component: cell (GO:0005623);; Cellular Component: cytoplasm (GO:0005737);; Cellular Component: endosome (GO:0005768);; Cellular Component: late endosome (GO:0005770);; Biological Process: cellular protein modification process (GO:0006464);; Biological Process: proteolysis (GO:0006508);…	K11866|9.2e-33|sita:101770439|K11866 STAM-binding protein [EC:3.4.19.12] | (RefSeq) AMSH-like ubiquitin thioesterase 3	Endocytosis (ko04144)	Signal transduction mechanisms	--	AMSH-like ubiquitin thioesterase 1 OS=Arabidopsis thaliana OX=3702 GN=AMSH1 PE=2 SV=1	cellular component: cell (GO:0005623);; cellular component: cell part (GO:0044464);; cellular component: organelle (GO:0043226);; biological process: metabolic process (GO:0008152);; biological process: cellular process (GO:0009987);; biological process: localization (GO:0051179);; biological process: cellular component organization or biogenesis (GO:0071840);; biological process: biological regu…
Dendrocalamus_farinosus_newGene_11132	--	0.407335	1.37407	1.3171	2.06942	1.99735	1.64304	4.14512	3.74901	4.42206	1.20943	1.88656	1.28368	2.8739	2.5804	2.88049	4.57752	5.96449	7.0387	--	--	--	--	--	--	--	--
Dendrocalamus_farinosus_newGene_11133	--	0.036747	0	0	0.220512	0.092612	0.127698	0.461538	0.119248	0.203974	0	0.114757	0.07852	0.445156	0.161808	0.086201	0.206954	0.38327	0.291772	--	Molecular Function: nucleic acid binding (GO:0003676);; Biological Process: DNA integration (GO:0015074);;	--	--	--	--	--	molecular function: binding (GO:0005488);; biological process: metabolic process (GO:0008152);; biological process: cellular process (GO:0009987)
Dendrocalamus_farinosus_newGene_11135	--	0	0	0	0	0.095785	0.11223	0	0	0	0.645127	0.943415	0.882584	0	0	0.044505	0	0	0	--	--	--	--	--	--	--	--
Dendrocalamus_farinosus_newGene_11136	--	0	0	0	0	0.122387	0	0	0	0	0	0	0.263998	0.317194	0	0	0	0	0	--	--	--	--	--	--	--	--
Dendrocalamus_farinosus_newGene_11138	--	0	0.158804	0.229915	0.260783	0.127152	0.103851	0	0.102919	0	0.598005	0.467728	0.504886	0.224629	0.383641	0.358429	0.326071	0.130579	0.441664	Energy production and conversion	Molecular Function: ATP binding (GO:0005524);;	K01648|1.5e-50|sita:101758485|K01648 ATP citrate (pro-S)-lyase [EC:2.3.3.8] | (RefSeq) ATP-citrate synthase alpha chain protein 3	Citrate cycle (TCA cycle) (ko00020)	Energy production and conversion	--	ATP-citrate synthase alpha chain protein 3 OS=Oryza sativa subsp. japonica OX=39947 GN=ACLA-3 PE=2 SV=1	molecular function: binding (GO:0005488)
Dendrocalamus_farinosus_newGene_1114	--	0	0	0	0	0	0	0	0	0.062728	0	0.008265	0	0.160244	0	0.029101	0	0	0.010536	--	--	--	--	--	--	--	--
Dendrocalamus_farinosus_newGene_11142	--	0	0.057354	0	0.102436	0.056383	0	0.294318	0.134659	0.212483	0.109714	0	0.126331	0	0	0	0	0.071673	0	--	--	--	--	--	--	--	--
Dendrocalamus_farinosus_newGene_11143	--	0	0	0.055145	0.173694	0.055588	0.091731	0.068305	0.275664	0.07571	0	0	0.050536	0	0	0	0	0	0	--	--	--	--	--	--	--	--
Dendrocalamus_farinosus_newGene_11144	--	0	0	0	0	0	0.089193	0	0.097712	0	0	0	0	0	0.109607	0	0.288064	0	0.105251	--	--	--	--	--	--	--	--
Dendrocalamus_farinosus_newGene_11145	--	2.57399	1.46284	3.54631	6.74377	2.85876	5.4183	0.049836	0.083608	0.121463	0	0.138508	0	0.086412	0	0	0	0	0	--	--	--	--	--	--	--	--
Dendrocalamus_farinosus_newGene_11149	--	7.62108	6.9094	7.72225	9.91177	9.18837	7.66067	13.2389	15.8944	14.3564	10.5568	10.4109	11.179	12.9199	14.4126	14.326	24.8559	27.5979	24.4598	--	--	--	--	--	--	--	--
Dendrocalamus_farinosus_newGene_11150	--	3.42205	2.27992	2.2388	1.06891	1.08804	0.570005	0.687544	1.07444	0.718531	7.80914	5.69504	6.93413	3.44773	3.20401	2.49359	2.92496	3.39926	3.45866	--	--	--	--	--	--	--	--
Dendrocalamus_farinosus_newGene_11151	--	0	0	0	0.082738	0	0	0.065192	0	0	0	0.294375	0.203988	0.208765	0	0.217106	0.09729	0	0	--	Molecular Function: hydrolase activity, acting on ester bonds (GO:0016788);;	K21919|3.0e-26|han:110888808|K21919 BTB/POZ domain-containing protein KCTD9 | (RefSeq) FH protein interacting protein FIP2-like	--	--	Plant transposon protein	--	molecular function: catalytic activity (GO:0003824)
Dendrocalamus_farinosus_newGene_11152	--	0.24847	0.202987	0	0	0.344314	0.317762	0	0.325253	0.699452	0.323866	0.303891	0.145891	0.590898	0.342272	0	1.26342	0.631744	0.777388	--	Biological Process: ubiquitin-dependent protein catabolic process (GO:0006511);; Cellular Component: integral component of membrane (GO:0016021);; Biological Process: protein deubiquitination (GO:0016579);; Molecular Function: thiol-dependent ubiquitinyl hydrolase activity (GO:0036459);; Molecular Function: metal ion binding (GO:0046872);;	K11855|1.9e-28|ats:109749834|K11855 ubiquitin carboxyl-terminal hydrolase 36/42 [EC:3.4.19.12] | (RefSeq) LOC109749834; ubiquitin carboxyl-terminal hydrolase 19-like	--	Posttranslational modification, protein turnover, chaperones	--	Ubiquitin carboxyl-terminal hydrolase 16 OS=Arabidopsis thaliana OX=3702 GN=UBP16 PE=1 SV=1	biological process: metabolic process (GO:0008152);; biological process: cellular process (GO:0009987);; cellular component: membrane (GO:0016020);; cellular component: membrane part (GO:0044425);; molecular function: catalytic activity (GO:0003824);; molecular function: binding (GO:0005488)
Dendrocalamus_farinosus_newGene_11155	--	0.118019	0.071134	0	0.137677	0.723424	0.401872	0.06381	0.165896	0.097218	0.601767	0.932917	0.487448	1.47936	1.25962	2.28787	0.57568	0.351897	0.346708	--	--	--	--	--	--	--	--
Dendrocalamus_farinosus_newGene_11156	--	0.144552	0.145832	0.225808	0.036554	0.309731	0.071314	0.087064	0	0	1.52966	2.53092	1.94259	0.435057	0.130034	0.406513	0	0.104196	0.383926	--	--	--	--	--	--	--	--
Dendrocalamus_farinosus_newGene_1116	--	0.072039	0.102353	0	0	0.04368	0	0	0	0	0	0	0	0	0	0	0	0	0	--	--	--	--	--	--	--	--
Dendrocalamus_farinosus_newGene_11160	--	1.15152	1.18115	1.36825	0.937006	0.664696	0.733639	0.663829	0.650137	0.596435	2.39795	2.19637	2.22867	1.18536	1.72729	1.71297	1.08577	1.42547	1.06457	--	--	--	--	--	--	--	--
Dendrocalamus_farinosus_newGene_11161	--	0	0	0	0	0.21107	0	0.250191	0.247884	0.404839	0	0	0	0	0	0	0	0	0	--	--	K11699|3.7e-15|sita:101769532|K11699 RNA-dependent RNA polymerase [EC:2.7.7.48] | (RefSeq) probable RNA-dependent RNA polymerase SHL2	--	--	Plant mobile domain	--	--
Dendrocalamus_farinosus_newGene_11163	--	0.054187	0	0	0.131301	0.25284	0	0	0	0	0	0	0	0	0.265355	0.232726	0	0	0	--	--	--	--	--	--	--	--
Dendrocalamus_farinosus_newGene_11164	--	0.59096	0.483548	0.570634	0.126394	0.224629	0.187176	0	0	0.022959	1.1656	1.28511	1.14297	0	0	0	0.032168	0	0.021465	--	--	--	--	--	--	--	--
Dendrocalamus_farinosus_newGene_11165	--	0	0	0	0	0.216878	0	1.68787	1.63932	3.00332	0	0	0	0	0.432757	0	0	0	0.186478	--	Molecular Function: ATP binding (GO:0005524);; Cellular Component: integral component of membrane (GO:0016021);; Molecular Function: ATPase activity (GO:0016887);;	--	--	Secondary metabolites biosynthesis, transport and catabolism	ABC-2 type transporter	ABC transporter G family member 53 OS=Oryza sativa subsp. japonica OX=39947 GN=ABCG53 PE=2 SV=1	molecular function: binding (GO:0005488);; cellular component: membrane (GO:0016020);; cellular component: membrane part (GO:0044425);; molecular function: catalytic activity (GO:0003824)
Dendrocalamus_farinosus_newGene_11166	--	0	0	0	0.144408	0.154188	0	2.59502	0.900947	0.77588	0	0.072501	0	0	0	0	0.277046	0	0.844032	Defense mechanisms	Molecular Function: ATP binding (GO:0005524);; Cellular Component: integral component of membrane (GO:0016021);; Molecular Function: ATPase activity (GO:0016887);;	K08712|4.8e-57|gsl:Gasu_29800|K08712 ATP-binding cassette, subfamily G (WHITE), member 2, SNQ2 | (RefSeq) ABC transporter, ATP-binding protein	ABC transporters (ko02010)	Secondary metabolites biosynthesis, transport and catabolism	ABC transporter	ABC transporter G family member 53 OS=Oryza sativa subsp. japonica OX=39947 GN=ABCG53 PE=2 SV=1	molecular function: binding (GO:0005488);; cellular component: membrane (GO:0016020);; cellular component: membrane part (GO:0044425);; molecular function: catalytic activity (GO:0003824)
Dendrocalamus_farinosus_newGene_11168	--	0	0	0	0.297649	0	0.149475	0	0	0	0	0	0	0.251734	0	0.332845	0.351335	0.145942	0	--	--	--	--	--	--	--	--
Dendrocalamus_farinosus_newGene_1117	--	0	0	0	0	0	0	0	0	0	0	0	0	0	0	0	0	0	0	--	--	--	--	--	--	--	--
Dendrocalamus_farinosus_newGene_11173	--	0.449346	0.464294	0.374765	0.462756	0.703677	0.589711	0.926108	0.280007	0.365878	2.41885	2.72438	2.23423	1.20505	1.9808	1.92318	1.06557	0.58268	1.14665	--	--	--	--	--	--	--	--
Dendrocalamus_farinosus_newGene_11174	--	1.58813	1.85342	1.8601	0.893177	1.16464	1.22262	1.51083	1.96734	1.80464	2.85448	3.08692	2.7454	1.81814	2.11835	1.98818	1.51296	1.38913	1.79226	--	--	--	--	--	--	--	--
Dendrocalamus_farinosus_newGene_11175	--	0	0	0	0	0	0	0	0.274521	0	0	0	0.257638	0	0	0	0	0	0	--	--	--	--	--	--	--	--
Dendrocalamus_farinosus_newGene_11176	--	0	0.271359	0.222767	0.231867	0	0	0.157014	0	0.090292	0.210759	0.174734	0.137449	0	0	0.189537	0	0	0	--	--	--	--	--	--	--	--
Dendrocalamus_farinosus_newGene_11180	--	1.18742	1.88759	1.21308	0.418173	1.78116	1.04676	0.650508	0.851237	0.390514	1.60472	1.18173	0.98665	0.882579	0.758699	0.651546	0.908773	0.818388	0.251664	--	Cellular Component: integral component of membrane (GO:0016021);;	--	--	--	--	--	cellular component: membrane (GO:0016020);; cellular component: membrane part (GO:0044425)
Dendrocalamus_farinosus_newGene_11181	--	0.292448	0.220229	0.278874	0.027911	0.187664	0.031276	0.066657	0	0.126616	1.04538	0.842983	0.902605	0.211836	0.200435	0	0.207677	0.234286	0.124887	--	--	--	--	--	--	--	--
Dendrocalamus_farinosus_newGene_11188	--	0	0.081582	0	0	0.250018	0.159483	0	0	0	0	0.54716	0	0.206669	0.151985	0.106629	0.538215	0.237882	0	--	Molecular Function: RNA-directed DNA polymerase activity (GO:0003964);;	--	--	--	--	--	biological process: metabolic process (GO:0008152);; biological process: cellular process (GO:0009987);; molecular function: catalytic activity (GO:0003824)
Dendrocalamus_farinosus_newGene_1119	--	2.25064	2.22816	1.97677	1.57214	1.81571	1.03077	2.77976	3.06642	2.64313	0.257444	0.371287	0.258141	0.40553	0.650988	0.643216	0.101887	0.378549	0.189997	--	--	--	--	--	--	--	--
Dendrocalamus_farinosus_newGene_11191	--	0	0	0	0	0	0	0	0	0	0	0	0	0.053024	0	0.177541	0	0.101738	0	--	--	--	--	--	--	--	--
Dendrocalamus_farinosus_newGene_11192	--	2.05464	1.96633	1.44167	0.419954	2.76762	1.08258	0.651824	1.28802	0.737038	0	0	0	0	0	0	0	0	0	--	--	--	--	--	--	--	--
Dendrocalamus_farinosus_newGene_11193	--	0	0	0.42487	0	0	0	0	0	0	0	0	0	0	0	0	0	0.392437	0	--	Molecular Function: protein dimerization activity (GO:0046983);;	--	--	--	--	Transcription factor bHLH25 OS=Arabidopsis thaliana OX=3702 GN=BHLH25 PE=2 SV=2	molecular function: binding (GO:0005488)
Dendrocalamus_farinosus_newGene_11194	--	0.062612	0.418539	0.35855	0.104022	0.099328	0	0	0	0	0	0	0	0	0	0	0	0	0	--	Molecular Function: nucleic acid binding (GO:0003676);; Biological Process: DNA integration (GO:0015074);;	--	--	--	--	--	molecular function: binding (GO:0005488);; biological process: metabolic process (GO:0008152);; biological process: cellular process (GO:0009987)
Dendrocalamus_farinosus_newGene_11197	--	0.305282	0.511437	0.588869	0.262653	0.62414	0.514084	1.50714	0.643668	0.6617	0.090235	0.539562	0.469342	0.463959	0.291112	0.423947	0.904944	0.509601	0.656997	--	--	--	--	Function unknown	Neurochondrin	--	--
Dendrocalamus_farinosus_newGene_11199	--	2.54625	2.4417	1.49113	3.20751	2.07808	0.951287	0.835225	1.49853	0.844694	0	0	0	0	0	0	0.0359	0	0	--	Molecular Function: DNA binding (GO:0003677);;	--	--	--	Homeodomain	Protein SAWADEE HOMEODOMAIN HOMOLOG 2 OS=Arabidopsis thaliana OX=3702 GN=SHH2 PE=2 SV=1	molecular function: binding (GO:0005488)
Dendrocalamus_farinosus_newGene_112	--	0	0	0	0	0	0	0	0	0	0.064697	0.049772	0	0.055094	0.41497	0.41757	0	0.057028	0.415941	--	--	--	--	--	--	--	--
Dendrocalamus_farinosus_newGene_1120	--	0	0	0	0	0	0	0	0	0	0	0	0	0.510838	0	0.495665	0	0	0	--	Cellular Component: nucleus (GO:0005634);;	K17498|8.0e-24|sita:101773803|K17498 transcription factor SPN1 | (RefSeq) protein IWS1 homolog 1	--	Function unknown	TFIIS helical bundle-like domain	Protein IWS1 homolog 1 OS=Arabidopsis thaliana OX=3702 GN=IWS1 PE=1 SV=1	cellular component: cell (GO:0005623);; cellular component: organelle (GO:0043226);; cellular component: cell part (GO:0044464)
Dendrocalamus_farinosus_newGene_11201	--	0	0	0	0	0	0	0	0.084794	0.130954	0	0	0	0	0	0	0.135098	0.211922	0	--	--	--	--	--	--	--	--
Dendrocalamus_farinosus_newGene_11203	--	0	0	0	0	0.204293	0	0	0	0	0.340673	0	0	0.131265	0	0	0.303201	0	0	--	--	--	--	--	--	--	--
Dendrocalamus_farinosus_newGene_11204	--	0.044245	0.043608	0.058424	0.012633	0.014676	0.017491	0.173756	0.08172	0.051066	0.414076	0.526849	0.455201	0.199124	0.022371	0.132307	0.324197	0.326342	0.2478	--	Molecular Function: DNA binding (GO:0003677);; Molecular Function: protein dimerization activity (GO:0046983);;	K20799|6.1e-08|aip:107627715|K20799 BRISC complex subunit Abro1 | (RefSeq) uncharacterized protein LOC107627715	--	Replication, recombination and repair	hAT family C-terminal dimerisation region	Zinc finger BED domain-containing protein RICESLEEPER 2 OS=Oryza sativa subsp. japonica OX=39947 GN=Os03g0733400 PE=2 SV=1	molecular function: binding (GO:0005488)
Dendrocalamus_farinosus_newGene_11206	--	0.083826	0.13918	0.006539	0.345144	0.074664	0	0	0	0	0.195739	0.123434	0	0.201186	0.280245	0.007982	0	0	0.06819	--	--	--	--	--	--	--	--
Dendrocalamus_farinosus_newGene_11209	--	0	0	0	0	0	0.425377	0	0	0	0	0	0	0	0	0	0	0	0	--	Molecular Function: nucleic acid binding (GO:0003676);; Molecular Function: zinc ion binding (GO:0008270);;	--	--	--	--	--	molecular function: binding (GO:0005488)
Dendrocalamus_farinosus_newGene_1121	--	0.412508	0.433447	0.578376	0.154851	0.247398	0.062221	1.89384	1.74436	1.76255	1.68846	1.47397	1.5729	0.587488	0.438848	0.437234	2.87306	3.91614	2.77896	--	--	--	--	--	--	--	--
Dendrocalamus_farinosus_newGene_11210	--	0	0	0	0.021167	0.125211	0.070158	0.048123	0	0	0.059845	0	0	0.019088	0	0	0	0	0	--	--	--	--	--	--	--	--
Dendrocalamus_farinosus_newGene_11211	--	0	0	0	0	0.049673	0	0	0	0	0.39191	0.151271	0.350192	0	0	0	0	0	0	--	--	--	--	--	--	--	--
Dendrocalamus_farinosus_newGene_11212	--	1.14746	0.581589	0.532455	0.410798	0.892834	0.354128	0.465357	0.236697	0.685257	0.231913	0.833897	0.614508	0.717805	1.00754	0.69476	0.627427	1.20009	0.480963	--	--	K14190|7.1e-06|dosa:Os12t0612100-01|K14190 GDP-L-galactose phosphorylase [EC:2.7.7.69] | (RefSeq) Os12g0612100; Conserved hypothetical protein.	Ascorbate and aldarate metabolism (ko00053)	--	--	--	--
Dendrocalamus_farinosus_newGene_11213	--	0.510118	0.477381	0	0	0	0	0.630521	1.7731	0	1.18335	0.620778	0.302187	0.706585	0	0.566284	0	0.83689	1.38477	--	--	K14190|3.2e-14|sita:101785895|K14190 GDP-L-galactose phosphorylase [EC:2.7.7.69] | (RefSeq) GDP-L-galactose phosphorylase 1 isoform X2	Ascorbate and aldarate metabolism (ko00053)	--	--	--	--
Dendrocalamus_farinosus_newGene_11214	--	0.067503	0.077682	0.162807	0.045147	0.046655	0	0	0.087446	0.081809	0.225038	0.135893	0	0.080974	0.122341	0.224305	0.23344	0.219521	0.220271	--	--	--	--	--	--	--	--
Dendrocalamus_farinosus_newGene_11217	--	0	0	0	0	0	0	0	0	0	0.223199	0.299277	0.114443	0	0	0	0	0	0	Replication, recombination and repair	Molecular Function: nucleic acid binding (GO:0003676);; Molecular Function: ATP binding (GO:0005524);; Cellular Component: nucleus (GO:0005634);; Biological Process: DNA replication (GO:0006260);; Biological Process: DNA repair (GO:0006281);; Biological Process: DNA recombination (GO:0006310);; Molecular Function: 3'-5' DNA helicase activity (GO:0043138);;	K03654|2.4e-37|sbi:8078568|K03654 ATP-dependent DNA helicase RecQ [EC:3.6.4.12] | (RefSeq) uncharacterized protein LOC8078568 isoform X2	RNA degradation (ko03018)	Replication, recombination and repair	--	ATP-dependent DNA helicase Q-like SIM OS=Arabidopsis thaliana OX=3702 GN=RECQSIM PE=2 SV=1	molecular function: binding (GO:0005488);; cellular component: cell (GO:0005623);; cellular component: organelle (GO:0043226);; cellular component: cell part (GO:0044464);; biological process: metabolic process (GO:0008152);; biological process: cellular process (GO:0009987);; biological process: response to stimulus (GO:0050896);; biological process: cellular component organization or biogenesis…
Dendrocalamus_farinosus_newGene_11218	--	2.73846	0.965918	1.92484	0.354778	0.181074	0.208489	0.068295	0	0	0.048731	0	0	0.20546	0	0.108551	0	0	0	--	--	--	--	--	--	--	--
Dendrocalamus_farinosus_newGene_11220	--	0	0	0	0	0	0	0	0	0	0	0	0	0	0	0.070023	0.264948	0.523532	0.107652	--	--	--	--	--	--	--	--
Dendrocalamus_farinosus_newGene_11221	--	0.024678	0	0.203938	0	0	0	0.127702	0	0.261459	0.052813	0	0	0	0	0	0.224291	0.106031	0.298561	--	--	--	--	--	--	--	--
Dendrocalamus_farinosus_newGene_11222	--	0	0	0.202862	1.4056	0.792767	0.75657	0	0.097909	0	0.119678	0.0658	0.083604	0.48428	0.867377	0.466621	0	0	0	--	--	--	--	--	--	--	--
Dendrocalamus_farinosus_newGene_11225	--	0.955186	1.16739	1.1455	0.944963	1.24763	1.52783	1.35359	1.42519	0.91004	4.29856	4.94794	5.24928	6.14924	5.72291	8.53038	4.17104	3.75176	4.05786	--	--	--	--	--	Myb/SANT-like DNA-binding domain	--	--
Dendrocalamus_farinosus_newGene_11226	--	0.185644	0	0	0	0	0	0	0.212819	0.142237	0.05037	0.188998	0.093344	0	0	0	0	0	0	--	Molecular Function: protein dimerization activity (GO:0046983);;	K01230|2.7e-20|vvi:100242837|K01230 mannosyl-oligosaccharide alpha-1,2-mannosidase [EC:3.2.1.113] | (RefSeq) mannosyl-oligosaccharide 1,2-alpha-mannosidase MNS1	N-Glycan biosynthesis (ko00510);; Various types of N-glycan biosynthesis (ko00513);; Protein processing in endoplasmic reticulum (ko04141)	--	hAT family C-terminal dimerisation region	--	molecular function: binding (GO:0005488)
Dendrocalamus_farinosus_newGene_11227	--	0	0	0	0	0	0	0	0	0	0.130277	0.305332	0.110316	0.012618	0.060135	0.017606	0.037186	0	0	--	Molecular Function: protein dimerization activity (GO:0046983);;	K14007|2.3e-71|obr:102710266|K14007 protein transport protein SEC24 | (RefSeq) protein transport protein Sec24-like At3g07100	Protein processing in endoplasmic reticulum (ko04141)	--	Protein of unknown function (DUF 659)	--	molecular function: binding (GO:0005488)
Dendrocalamus_farinosus_newGene_11228	--	0	0	0	0	0	0	0	0	0	0	0	0.255512	0	0	0	0	0	0	--	--	--	--	--	--	--	--
Dendrocalamus_farinosus_newGene_11229	--	6.93825	6.36753	6.80343	4.89552	10.7708	7.33912	7.08285	7.65042	6.53475	2.19641	3.75093	3.4561	4.13843	3.79427	4.47363	6.36771	4.78802	5.8002	--	--	--	--	--	--	--	--
Dendrocalamus_farinosus_newGene_11235	--	0.389586	0	0	0	0.234968	1.08584	0	0	0	0	0	0.111798	0	0.933947	0	0	0	1.03256	--	Cellular Component: plasma membrane (GO:0005886);; Cellular Component: phragmoplast (GO:0009524);; Cellular Component: secondary plasmodesma (GO:0009551);; Biological Process: plasmodesma organization (GO:0009663);; Cellular Component: plant-type vacuole membrane (GO:0009705);; Biological Process: xylem and phloem pattern formation (GO:0010051);; Biological Process: procambium histogenesis (GO:00…	K15377|6.3e-49|pda:103698258|K15377 solute carrier family 44 (choline transporter-like protein), member 2/4/5 | (RefSeq) choline transporter protein 1-like	--	Lipid transport and metabolism	Plasma-membrane choline transporter	Choline transporter protein 1 OS=Arabidopsis thaliana OX=3702 GN=CHER1 PE=1 SV=1	cellular component: cell (GO:0005623);; cellular component: membrane (GO:0016020);; cellular component: cell part (GO:0044464);; cellular component: cell junction (GO:0030054);; cellular component: symplast (GO:0055044);; biological process: cellular process (GO:0009987);; biological process: single-organism process (GO:0044699);; biological process: cellular component organization or biogenesis …
Dendrocalamus_farinosus_newGene_11236	--	0.059947	0	0.1587	2.26362	1.35078	1.55838	0	0.065836	1.14481	0.33801	0.315128	0.472687	0.13112	0.439745	0.319944	0	0.040034	0.117893	--	Molecular Function: copper ion binding (GO:0005507);; Molecular Function: primary amine oxidase activity (GO:0008131);; Biological Process: amine metabolic process (GO:0009308);; Molecular Function: quinone binding (GO:0048038);;	K00276|6.3e-43|osa:4336153|K00276 primary-amine oxidase [EC:1.4.3.21] | (RefSeq) copper methylamine oxidase	Glycine, serine and threonine metabolism (ko00260);; Tyrosine metabolism (ko00350);; Phenylalanine metabolism (ko00360);; beta-Alanine metabolism (ko00410);; Isoquinoline alkaloid biosynthesis (ko00950);; Tropane, piperidine and pyridine alkaloid biosynthesis (ko00960)	Secondary metabolites biosynthesis, transport and catabolism	Copper amine oxidase, N2 domain	--	molecular function: binding (GO:0005488);; biological process: metabolic process (GO:0008152);; biological process: single-organism process (GO:0044699);; molecular function: catalytic activity (GO:0003824)
Dendrocalamus_farinosus_newGene_11237	--	0.427808	0.163534	0.282573	1.02378	0.781322	1.03803	0	0.136594	0.065597	0.471206	0.195488	0.191593	0.41178	0.68017	0.055022	0.166402	0.061025	0.218964	--	--	--	--	--	--	--	--
Dendrocalamus_farinosus_newGene_11238	--	2.95368	1.06074	2.31403	0.44838	5.84416	7.08662	0	1.61845	0.76654	1.84901	2.22061	1.76323	0.832634	1.79652	1.42679	0.136714	0.218706	0.40574	--	--	--	--	--	--	--	--
Dendrocalamus_farinosus_newGene_11239	--	0	0	0	0	0	0	0	0	0	0.430686	0.50403	0.270488	0.533027	0.271644	0.159116	0.35606	0.18762	0.403263	--	--	--	--	--	--	--	--
Dendrocalamus_farinosus_newGene_1124	--	0.192955	0.255111	0.207987	0.108832	0.245271	0.198906	0.04014	0	0	0	0	0	0	0	0	0	0	0	--	Cellular Component: cellular_component (GO:0005575);; Cellular Component: intracellular (GO:0005622);; Cellular Component: cell (GO:0005623);; Cellular Component: cytoplasm (GO:0005737);; Cellular Component: endoplasmic reticulum (GO:0005783);; Cellular Component: plasma membrane (GO:0005886);; Cellular Component: endomembrane system (GO:0012505);; Cellular Component: membrane (GO:0016020);; Cell…	K15503|3.3e-08|hbr:110673220|K15503 serine/threonine-protein phosphatase 6 regulatory ankyrin repeat subunit B | (RefSeq) uncharacterized protein LOC110673220	--	--	Ankyrin repeats (3 copies)	--	cellular component: cell (GO:0005623);; cellular component: cell part (GO:0044464);; cellular component: organelle (GO:0043226);; cellular component: membrane (GO:0016020)
Dendrocalamus_farinosus_newGene_11240	--	0	0	0	0	0	0	0	0	0	0.263805	0.25124	0.309983	0.978922	1.51384	1.45287	0.391782	0.414348	0.764513	--	--	--	--	--	--	--	--
Dendrocalamus_farinosus_newGene_11242	--	0.066555	0	0	0	0.129366	0	0	0	0	0.155112	0	0.056332	0.098557	0.337582	0.605467	0	0	0	--	Molecular Function: molecular_function (GO:0003674);; Molecular Function: nucleic acid binding (GO:0003676);; Molecular Function: RNA binding (GO:0003723);; Molecular Function: catalytic activity (GO:0003824);; Molecular Function: nuclease activity (GO:0004518);; Molecular Function: endonuclease activity (GO:0004519);; Molecular Function: binding (GO:0005488);; Cellular Component: cellular_compon…	--	--	--	--	--	molecular function: binding (GO:0005488);; molecular function: catalytic activity (GO:0003824);; biological process: metabolic process (GO:0008152);; biological process: cellular process (GO:0009987);; cellular component: cell (GO:0005623);; cellular component: cell part (GO:0044464);; cellular component: organelle (GO:0043226)
Dendrocalamus_farinosus_newGene_11245	--	0	0	0	0	0	0	0	0	0	0.581146	0.245056	0.254398	0.030595	0.077846	0.028484	0.081354	0	0	--	--	--	--	--	--	--	--
Dendrocalamus_farinosus_newGene_11246	--	0	0	0	0	0	0	0	0	0	0	0	0	0.158597	0	0	0	0	0	--	Molecular Function: nucleic acid binding (GO:0003676);; Biological Process: DNA integration (GO:0015074);;	--	--	--	--	--	molecular function: binding (GO:0005488);; biological process: metabolic process (GO:0008152);; biological process: cellular process (GO:0009987)
Dendrocalamus_farinosus_newGene_1125	--	0.289553	0.145871	0.01668	0.141028	0	0.675572	0.027555	0.063365	0	0	0	0	0	0	0	0	0	0	--	--	--	--	--	--	--	--
Dendrocalamus_farinosus_newGene_11250	--	0	0	0	0	0	0	0	0	0	2.46642	3.32898	3.33299	1.12705	1.65043	1.46129	1.69824	1.99294	2.15297	--	--	--	--	--	--	--	--
Dendrocalamus_farinosus_newGene_11251	--	4.39503	3.74989	4.22786	3.10518	3.5413	3.35035	4.49987	5.43992	4.19104	3.7151	3.42989	4.1125	3.28348	3.31034	3.59902	3.89116	3.41026	3.44454	--	Molecular Function: nucleic acid binding (GO:0003676);; Molecular Function: zinc ion binding (GO:0008270);; Biological Process: DNA integration (GO:0015074);;	K01082|6.2e-14|csat:104748757|K01082 3'(2'), 5'-bisphosphate nucleotidase [EC:3.1.3.7] | (RefSeq) putative PAP-specific phosphatase, mitochondrial	Sulfur metabolism (ko00920)	General function prediction only	--	--	molecular function: binding (GO:0005488);; biological process: metabolic process (GO:0008152);; biological process: cellular process (GO:0009987)
Dendrocalamus_farinosus_newGene_11254	--	0	0	0.030533	0	0.123336	0	0	0	0.088844	0	0.140547	0.28111	0.178489	0.170357	0.1929	0.06783	0.111089	0.721138	--	--	--	--	--	--	--	--
Dendrocalamus_farinosus_newGene_11255	--	0	0	0	0	0	0	0	0	0	0.223352	0.292768	0.230313	0.329223	0.332594	0.03173	0	0.039622	0.081552	--	--	--	--	--	--	--	--
Dendrocalamus_farinosus_newGene_11257	--	0	0	0	0	0	0	0	0	0	0	0	0	0	0.199206	0	0	0	0	--	--	--	--	--	--	--	--
Dendrocalamus_farinosus_newGene_11259	--	0	0	0	0	0	0	0	0	0	0.083713	0	0.043775	0.107571	0.057853	0.195279	0.138517	0.50533	0.196477	--	--	--	--	--	--	--	--
Dendrocalamus_farinosus_newGene_1126	--	0	0.192859	0	0.356205	0.424682	0.692087	0.437457	0	0.473138	0.311229	0.269204	0.182035	0.324011	0.378581	0	0.634793	0	0	--	--	--	--	--	--	--	--
Dendrocalamus_farinosus_newGene_11260	--	0	0	0	0	0	0	0	0	0	0	0	0	0	0	0	0	0	0	--	Biological Process: reproduction (GO:0000003);; Biological Process: immune effector process (GO:0002252);; Biological Process: immune system process (GO:0002376);; Biological Process: developmental process involved in reproduction (GO:0003006);; Molecular Function: molecular_function (GO:0003674);; Molecular Function: nucleic acid binding (GO:0003676);; Molecular Function: RNA binding (GO:0003723…	K11593|1.4e-72|ats:109776966|K11593 eukaryotic translation initiation factor 2C | (RefSeq) LOC109776966; protein argonaute 4A	--	Translation, ribosomal structure and biogenesis	PAZ domain	Protein argonaute 4A OS=Oryza sativa subsp. japonica OX=39947 GN=AGO4A PE=2 SV=1	biological process: reproduction (GO:0000003);; biological process: immune system process (GO:0002376);; biological process: reproductive process (GO:0022414);; biological process: developmental process (GO:0032502);; molecular function: binding (GO:0005488);; cellular component: cell (GO:0005623);; cellular component: cell part (GO:0044464);; cellular component: organelle (GO:0043226);; biologic…
Dendrocalamus_farinosus_newGene_11261	--	0	0	0	0	0	0	0	0	0	0	0	0	0	0	0	0	0	0	--	Molecular Function: nucleic acid binding (GO:0003676);; Biological Process: gene silencing by RNA (GO:0031047);;	K11593|7.1e-21|ats:109776966|K11593 eukaryotic translation initiation factor 2C | (RefSeq) LOC109776966; protein argonaute 4A	--	Translation, ribosomal structure and biogenesis	Argonaute linker 2 domain	Protein argonaute 4A OS=Oryza sativa subsp. japonica OX=39947 GN=AGO4A PE=2 SV=1	molecular function: binding (GO:0005488);; biological process: cellular process (GO:0009987);; biological process: single-organism process (GO:0044699);; biological process: biological regulation (GO:0065007)
Dendrocalamus_farinosus_newGene_11262	--	0.082448	0	0	0	0.064856	0.207401	0.050841	0.127474	0	0.07152	0.164922	0.509045	0	0.119577	0	0	0.074962	0	--	Biological Process: flower development (GO:0009908);; Biological Process: cell differentiation (GO:0030154);;	K20553|6.2e-19|osa:4334408|K20553 5'-3' exoribonuclease 4 [EC:3.1.13.-] | (RefSeq) 5'-3' exoribonuclease 4	MAPK signaling pathway - plant (ko04016)	--	Frigida-like protein	FRIGIDA-like protein 3 OS=Arabidopsis thaliana OX=3702 GN=FRL3 PE=1 SV=1	biological process: reproduction (GO:0000003);; biological process: reproductive process (GO:0022414);; biological process: multicellular organismal process (GO:0032501);; biological process: developmental process (GO:0032502);; biological process: single-organism process (GO:0044699);; biological process: cellular process (GO:0009987)
Dendrocalamus_farinosus_newGene_11263	--	0.344877	0.310871	0.198312	0.047301	0.116162	0.46439	0	0.112702	0.112882	0.073017	0.199721	0.206557	0	0	0	0	0	0	--	Molecular Function: protein dimerization activity (GO:0046983);;	--	--	--	--	--	molecular function: binding (GO:0005488)
Dendrocalamus_farinosus_newGene_11265	--	0	0	0	0	0	0	0	0	0.067228	0	0	0	0	0	0.531429	0	0	0.124396	--	--	--	--	--	--	--	--
Dendrocalamus_farinosus_newGene_11266	--	0.26922	0.519214	0.872722	0.940394	0.912369	0.477696	1.09485	1.22854	1.01739	0	0	0	0	0	0	0	0	0	--	Molecular Function: ATP binding (GO:0005524);; Biological Process: protein folding (GO:0006457);;	K04078|1.7e-08|zma:100216904|K04078 chaperonin GroES | (RefSeq) uncharacterized protein LOC100216904	--	--	--	--	molecular function: binding (GO:0005488);; biological process: cellular process (GO:0009987)
Dendrocalamus_farinosus_newGene_11268	--	0	0	0	0	0	0	0	0	0	0	0	0	0	0	0	0	0	0.05689	--	--	--	--	--	--	--	--
Dendrocalamus_farinosus_newGene_11270	--	5.71582	8.87322	7.28214	3.88443	3.20464	3.04154	0.118252	0.230697	0.876183	1.90476	1.4579	2.23639	19.5582	15.0473	21.1996	1.66645	1.00301	2.07876	--	--	--	--	--	--	--	--
Dendrocalamus_farinosus_newGene_11271	--	1.01086	1.78205	1.08398	1.80965	0.834987	0.577865	0.305075	0.048601	0.301223	1.27434	0.866485	0.600563	0.926484	0.793554	0.452136	0	0	0.075403	Carbohydrate transport and metabolism	Molecular Function: beta-glucosidase activity (GO:0008422);; Biological Process: cellulose catabolic process (GO:0030245);; Molecular Function: scopolin beta-glucosidase activity (GO:0102483);;	K01188|3.1e-54|dosa:Os01t0897600-01|K01188 beta-glucosidase [EC:3.2.1.21] | (RefSeq) Os01g0897600; Glycoside hydrolase, family 1 protein.	Cyanoamino acid metabolism (ko00460);; Starch and sucrose metabolism (ko00500);; Phenylpropanoid biosynthesis (ko00940)	Carbohydrate transport and metabolism	Glycosyl hydrolase family 1	Beta-glucosidase 4 OS=Oryza sativa subsp. japonica OX=39947 GN=BGLU4 PE=2 SV=1	molecular function: catalytic activity (GO:0003824);; biological process: metabolic process (GO:0008152);; biological process: cellular process (GO:0009987)
Dendrocalamus_farinosus_newGene_11273	--	0.128357	0.107491	0.223351	0.928557	1.01287	0.847666	0.506386	0.480583	0.511733	1.57578	1.14505	1.38086	3.92675	4.87165	5.0777	1.84868	2.1006	2.34685	--	--	--	--	--	--	--	--
Dendrocalamus_farinosus_newGene_11274	--	0	0.242601	0.030591	0.575994	1.40806	0.899174	0.471137	0.591765	0.380564	0.05825	0	0.076612	0.17743	0.122636	0.156454	0	0.050568	0	--	--	--	--	--	--	--	--
Dendrocalamus_farinosus_newGene_11275	--	0	0	0	0	0	0	0	0	0	0	0	0	0	0	0	0	0	0	--	--	--	--	--	--	--	--
Dendrocalamus_farinosus_newGene_11278	--	0	0	0	0	0	0	0	0.066754	0	0.305574	0.411686	0	0.099317	0	0	0	0	0	--	--	--	--	--	DUF761-associated sequence motif	--	--
Dendrocalamus_farinosus_newGene_1128	--	0	0	0.059116	0.060458	0	0.139932	0.195273	0.167388	0.263407	0	0	0	0	0	0	0	0	0	--	--	--	--	--	--	--	--
Dendrocalamus_farinosus_newGene_11280	--	0	0	0	0	0	0	1.03222	0.698277	1.00288	0.572686	0.646446	0.554068	0.164412	0.350616	0.251684	0.096655	0	0	--	--	--	--	--	--	--	--
Dendrocalamus_farinosus_newGene_11286	--	0	0.133543	0	0.201231	0.571168	0.264483	0.720901	0.514732	0.178548	0	0	0	0	0	0	0.049458	0	0	--	--	--	--	--	--	--	--
Dendrocalamus_farinosus_newGene_11289	--	0	0	0	0	0	0	0	0	0	1.01775	1.03629	0.621241	0.155181	0	0	0	0	0	--	--	--	--	--	--	--	--
Dendrocalamus_farinosus_newGene_1129	--	0.231128	0.350793	0.326274	0.462495	0.420611	0.529407	0.760002	1.21258	0.639073	2.97007	3.28995	3.84371	3.04897	3.83752	3.99249	10.4357	9.36425	8.4936	Nucleotide transport and metabolism	Molecular Function: NAD+ kinase activity (GO:0003951);; Biological Process: NADP biosynthetic process (GO:0006741);; Biological Process: NAD metabolic process (GO:0019674);;	K00858|1.7e-100|dosa:Os09t0345700-01|K00858 NAD+ kinase [EC:2.7.1.23] | (RefSeq) Os09g0345700; ATP-NAD kinase, PpnK-type domain containing protein.	Nicotinate and nicotinamide metabolism (ko00760)	General function prediction only	--	Probable NADH kinase OS=Oryza sativa subsp. japonica OX=39947 GN=Os09g0345700 PE=2 SV=1	biological process: metabolic process (GO:0008152);; biological process: cellular process (GO:0009987);; molecular function: catalytic activity (GO:0003824);; biological process: single-organism process (GO:0044699)
Dendrocalamus_farinosus_newGene_11290	--	0.701483	0.382526	0.756083	0.485808	0.696931	0.248833	1.67043	1.70285	1.27254	6.54543	6.79045	7.02797	1.64945	1.49366	2.0024	1.86443	1.70468	1.41639	--	--	--	--	--	--	--	--
Dendrocalamus_farinosus_newGene_11292	--	0	0	0	0	0	0	0	0	0	0	0.111226	0.09144	0	0	0	0	0	0	--	--	--	--	--	--	--	--
Dendrocalamus_farinosus_newGene_11293	--	0.326223	0.200169	0.388083	0.647953	0.633152	0.653645	0.437923	0.858414	0.971195	0.315621	0.053071	0.27889	0.764406	0.634213	0.271535	0.458528	0.468282	0.754002	--	Molecular Function: oxidoreductase activity (GO:0016491);; Molecular Function: metal ion binding (GO:0046872);;	K05933|1.7e-42|dosa:Os09t0451000-01|K05933 aminocyclopropanecarboxylate oxidase [EC:1.14.17.4] | (RefSeq) Os09g0451000, AMINOCYCLOPROPANE-1-CARBOXYLIC_ACID_OXIDASE_2, ACO2; Similar to 1-aminocyclopropane-1-carboxylate oxidase 1 (EC 1.14.17.4) (ACC oxidase 1) (Ethylene-forming enzyme) (EFE).	Cysteine and methionine metabolism (ko00270)	Secondary metabolites biosynthesis, transport and catabolism;; General function prediction only	--	1-aminocyclopropane-1-carboxylate oxidase 1 OS=Oryza sativa subsp. indica OX=39946 GN=ACO1 PE=2 SV=1	molecular function: catalytic activity (GO:0003824);; molecular function: binding (GO:0005488)
Dendrocalamus_farinosus_newGene_11294	--	1.81701	0.286021	6.98733	0	11.2655	11.7383	2.33008	3.51412	4.26238	5.85617	0	5.53493	1.12453	0	0.521542	0.691026	3.15764	8.75219	--	Molecular Function: MAP kinase activity (GO:0004707);; Molecular Function: ATP binding (GO:0005524);;	K04371|2.4e-98|nsy:104234673|K04371 mitogen-activated protein kinase 1/3 [EC:2.7.11.24] | (RefSeq) mitogen-activated protein kinase 20 isoform X1	--	Signal transduction mechanisms	Protein kinase domain	Mitogen-activated protein kinase 10 OS=Oryza sativa subsp. japonica OX=39947 GN=MPK10 PE=2 SV=2	biological process: metabolic process (GO:0008152);; biological process: cellular process (GO:0009987);; biological process: signaling (GO:0023052);; biological process: single-organism process (GO:0044699);; biological process: response to stimulus (GO:0050896);; biological process: biological regulation (GO:0065007);; molecular function: catalytic activity (GO:0003824);; molecular function: sig…
Dendrocalamus_farinosus_newGene_11295	--	0.220008	0	0	0	0	0	0	0	0	0	0	0.302819	0	0	0	0	0	0	--	--	--	--	--	--	--	--
Dendrocalamus_farinosus_newGene_11296	--	0.186411	0.243512	0	0.091843	0	0	0.044937	0.050074	0.039263	0.126386	0.266739	0.122772	0.08404	0.026394	0	0	0	0.055899	--	Molecular Function: RNA binding (GO:0003723);; Molecular Function: identical protein binding (GO:0042802);;	--	--	RNA processing and modification	--	FIP1[V]-like protein OS=Arabidopsis thaliana OX=3702 GN=FIPS5 PE=1 SV=1	molecular function: binding (GO:0005488)
Dendrocalamus_farinosus_newGene_11297	--	2.3574	1.3522	2.38364	0.404123	2.3667	1.02998	0.469876	0.587234	0.266817	0.130762	0.385668	0.150407	0.660299	0.399285	0.382708	0.280728	0.546326	0.319582	--	--	--	--	--	--	--	--
Dendrocalamus_farinosus_newGene_1130	--	0.098869	0	0	0	0.078558	0.105038	0.079007	0.157149	0.102843	0	0	0	0	0	0	0	0	0	--	--	--	--	--	--	--	--
Dendrocalamus_farinosus_newGene_11300	--	0	0	0	0	0	0	0	0	0	0	0	0	0	0	0	0.167982	0.188475	0	--	--	--	--	--	--	--	--
Dendrocalamus_farinosus_newGene_11301	--	0	0	0	0	0	0	0	0	0	0	0	0	0	0	0	0.425592	0.498311	0	--	--	--	--	--	--	--	--
Dendrocalamus_farinosus_newGene_11304	--	0	0	0	0	0	0	0	0	0	0	0.311335	0	0	0	0	0	0	0	Lipid transport and metabolism	Molecular Function: acetate-CoA ligase activity (GO:0003987);; Molecular Function: ATP binding (GO:0005524);; Molecular Function: AMP binding (GO:0016208);; Biological Process: acetyl-CoA biosynthetic process from acetate (GO:0019427);;	K01895|5.8e-32|bdi:100827025|K01895 acetyl-CoA synthetase [EC:6.2.1.1] | (RefSeq) acetyl-coenzyme A synthetase, chloroplastic/glyoxysomal	Glycolysis / Gluconeogenesis (ko00010);; Pyruvate metabolism (ko00620);; Glyoxylate and dicarboxylate metabolism (ko00630);; Propanoate metabolism (ko00640);; Carbon metabolism (ko01200)	Lipid transport and metabolism	AMP-binding enzyme	Acetyl-coenzyme A synthetase, chloroplastic/glyoxysomal OS=Arabidopsis thaliana OX=3702 GN=ACS PE=1 SV=1	molecular function: catalytic activity (GO:0003824);; molecular function: binding (GO:0005488);; biological process: metabolic process (GO:0008152);; biological process: cellular process (GO:0009987);; biological process: single-organism process (GO:0044699)
Dendrocalamus_farinosus_newGene_11306	--	1.76972	0.981857	1.43713	3.1637	1.95425	2.2311	0.240183	0.167156	0.29771	0.053531	0.084492	0	1.89935	1.48128	1.20579	0	0.062648	0	--	--	--	--	--	--	--	--
Dendrocalamus_farinosus_newGene_11308	--	0	0	0	0.09938	0	0	0	0	0	0	0	0.233053	0.158602	0.116757	0	0	0	0	--	--	--	--	--	--	--	--
Dendrocalamus_farinosus_newGene_11310	--	2.16207	2.71996	3.37022	1.256	1.001	0.847296	0.727391	0.467533	0.458093	0	0	0	0	0	0	0	0	0	--	--	--	--	--	--	--	--
Dendrocalamus_farinosus_newGene_11312	--	0.309558	0.703178	0.183176	3.86871	2.224	2.61367	1.28015	1.54214	1.49089	0	0	0	0.525138	1.22804	0.958004	0.685694	0.839643	0.873538	--	--	--	--	--	--	--	--
Dendrocalamus_farinosus_newGene_11313	--	0	0	0	0	0	0	0	0	0	0	0	0	0.063154	0.251327	0.1325	0.047348	0.12979	0.492023	--	--	--	--	--	--	--	--
Dendrocalamus_farinosus_newGene_11315	--	0	0	0	0	0	0	0	0	0	0	0	0	0	0	0	0	0	0	--	--	--	--	--	--	--	--
Dendrocalamus_farinosus_newGene_11316	--	1.00308	0.909542	1.02911	0.261367	0.851278	0.795872	1.44716	1.44608	1.39427	0	0	0.049468	0	0	0.044157	0	0	0	--	--	--	--	--	--	--	--
Dendrocalamus_farinosus_newGene_11319	--	0	0	0	0	0.054338	0.173845	0.335668	0	0.069414	0.541191	0.695743	0.090573	0.096313	0.077713	0.328987	0.139997	0.159533	0.074538	--	--	--	--	--	--	--	--
Dendrocalamus_farinosus_newGene_1132	--	0.603382	0.734585	0.832657	0.795692	0.953518	0.700277	1.12748	0.891967	0.747452	1.23116	0.965086	1.37771	0.77282	0.952305	0.642456	0.669953	1.23648	0.743313	--	Molecular Function: nucleic acid binding (GO:0003676);; Molecular Function: zinc ion binding (GO:0008270);;	--	--	--	Zinc knuckle	--	molecular function: binding (GO:0005488)
Dendrocalamus_farinosus_newGene_11320	--	0	0	0	0	0	0	0	0	0	0	0	0	0.081471	0	0	0	0	0	--	--	--	--	--	--	--	--
Dendrocalamus_farinosus_newGene_11322	--	0	0	0	0	0	0	0.152116	0	0	0	0	0	0	0.346831	1.02156	0	0	0	Signal transduction mechanisms	Biological Process: reproduction (GO:0000003);; Biological Process: response to acid chemical (GO:0001101);; Biological Process: regionalization (GO:0003002);; Biological Process: developmental process involved in reproduction (GO:0003006);; Molecular Function: molecular_function (GO:0003674);; Molecular Function: catalytic activity (GO:0003824);; Molecular Function: transporter activity (GO:0005…	K05681|3.7e-35|ppp:112292717|K05681 ATP-binding cassette, subfamily G (WHITE), member 2 | (RefSeq) ABC transporter ATP-binding protein/permease wht-1-like isoform X1	ABC transporters (ko02010)	Secondary metabolites biosynthesis, transport and catabolism	ABC transporter	ABC transporter G family member 11 OS=Arabidopsis thaliana OX=3702 GN=ABCG11 PE=1 SV=1	biological process: reproduction (GO:0000003);; biological process: response to stimulus (GO:0050896);; biological process: multicellular organismal process (GO:0032501);; biological process: developmental process (GO:0032502);; biological process: single-organism process (GO:0044699);; biological process: reproductive process (GO:0022414);; molecular function: catalytic activity (GO:0003824);; m…
Dendrocalamus_farinosus_newGene_11323	--	0	0	0	0	0	0	0	0	0	1.14809	0.887095	0.756534	0.698524	0.94213	1.07869	0.958701	0.840558	1.03919	--	--	--	--	--	Retroviral aspartyl protease	--	--
Dendrocalamus_farinosus_newGene_11325	--	0	0	0	0	0	0	0	0	0	0.162041	0.305047	0.305967	0	0	0.260294	0	0	0	--	--	--	--	--	--	--	--
Dendrocalamus_farinosus_newGene_11327	--	0.558978	0.602438	0.502225	0.172025	0.583414	0.33235	0.37327	0.212075	0.868665	0.820283	0.400999	0.484624	0.07904	0.29232	0.130013	0.111735	0	0.282371	--	--	--	--	--	--	--	--
Dendrocalamus_farinosus_newGene_11328	--	0	0	0	0	0	0	0	0	0	0	0	0	0	0	0	0	0	0	--	--	--	--	--	--	--	--
Dendrocalamus_farinosus_newGene_11329	--	1.72474	2.37644	2.24659	2.44642	2.7533	2.52259	4.18325	4.46667	4.45051	2.44075	2.38941	2.22072	3.656	2.61476	3.22947	5.72011	5.48189	3.91832	--	Biological Process: fucose metabolic process (GO:0006004);; Cellular Component: integral component of membrane (GO:0016021);; Molecular Function: transferase activity, transferring glycosyl groups (GO:0016757);;	K23280|2.4e-141|osa:9269670|K23280 rhamnogalacturonan I rhamnosyltransferase [EC:2.4.1.351] | (RefSeq) uncharacterized protein At1g04910	--	--	GDP-fucose protein O-fucosyltransferase	Rhamnogalacturonan I rhamnosyltransferase 1 OS=Arabidopsis thaliana OX=3702 GN=RRT1 PE=1 SV=1	biological process: metabolic process (GO:0008152);; biological process: single-organism process (GO:0044699);; cellular component: membrane (GO:0016020);; cellular component: membrane part (GO:0044425);; molecular function: catalytic activity (GO:0003824)
Dendrocalamus_farinosus_newGene_11331	--	0	0	0	0	0	0	0	0	0	0	0	0	0	0	0	0	0	0	--	--	--	--	--	--	--	--
Dendrocalamus_farinosus_newGene_11333	--	0.121505	0.214334	0	0.652955	0.091522	0.609823	0	0.085569	0	0.106586	0.058419	0.092198	0.269002	0.080146	0	0	0	0	--	--	--	--	--	--	--	--
Dendrocalamus_farinosus_newGene_11334	--	0.018827	0.169297	0	0.261302	0.20716	0.136865	0.023366	0.021335	0	0.07991	0.132475	0.08082	0	0.090917	0	0.133486	0	0	--	--	--	--	--	--	--	--
Dendrocalamus_farinosus_newGene_11335	--	0	0.078861	0	0.153907	0.200195	0.279084	0	0.042931	0.369331	0	0	0	0	0	0	0.171221	0	0.251696	--	--	--	--	--	--	--	--
Dendrocalamus_farinosus_newGene_11336	--	0.317162	0.534194	0	0.034774	0.448394	0.346184	0.261458	0.721108	0.337888	0	0	0.048464	0.101139	0	0	0	0.089513	0	--	--	--	--	--	--	--	--
Dendrocalamus_farinosus_newGene_11337	--	408.109	330.38	406.384	257.362	121.101	168.298	79.1966	77.7858	62.1291	841.187	603.442	553.924	104.742	137.088	111.658	14.5702	26.7554	29.1674	--	--	--	--	--	--	--	--
Dendrocalamus_farinosus_newGene_11338	--	0	0	0	0	0	0	0	0	0	0	0.336109	0	0	0	0	0	0	0	--	--	--	--	--	--	--	--
Dendrocalamus_farinosus_newGene_11339	--	0.054269	0.073532	0.236493	0.095549	0.503501	0.48032	0.233669	0.334172	0.398255	0.063128	0.447993	0.131058	0.105518	0	0.090583	0	0.389516	0.260572	--	--	--	--	--	--	--	--
Dendrocalamus_farinosus_newGene_11343	--	0.158922	0.12881	0.179248	0.585077	0.338059	0.458992	0.457155	0.292535	0.154953	0.343741	0.767809	0.514746	0.942774	0.994573	1.20034	0.690007	0.61908	0.779159	--	Molecular Function: nucleic acid binding (GO:0003676);; Molecular Function: zinc ion binding (GO:0008270);;	--	--	General function prediction only	gag-polypeptide of LTR copia-type	--	molecular function: binding (GO:0005488)
Dendrocalamus_farinosus_newGene_11344	--	0	0	0	0.083993	0.324415	0	0.129377	0	0.174295	0	0	0	0.107746	0.123733	0	0	0	0	--	--	--	--	--	--	--	--
Dendrocalamus_farinosus_newGene_11345	--	0	0	0	0	0	0	0	0	0	0.537382	0.345021	0.725706	0.334958	0.319613	0.488677	0	0	0	--	--	--	--	--	--	--	--
Dendrocalamus_farinosus_newGene_11346	--	0.027874	0	0.066595	0	0	0	0	0	0	1.76895	1.29953	1.48524	0.459413	0.411428	0.444347	0.773981	0.639805	0.60881	--	Molecular Function: zinc ion binding (GO:0008270);;	--	--	--	MuDR family transposase	--	molecular function: binding (GO:0005488)
Dendrocalamus_farinosus_newGene_11348	--	0.303263	0.971503	1.0241	0.310932	0.151134	0.220146	0.258808	0.195027	0.145419	0.465254	0.318558	0.401026	0.097764	0.505197	0.408125	0.453591	0.216958	0.234351	--	--	--	--	--	--	--	--
Dendrocalamus_farinosus_newGene_11349	--	1.10377	1.58415	1.5917	8.60009	5.14811	8.42602	2.49164	1.7165	1.87348	1.1003	0.928728	1.42464	3.12759	4.51598	3.25045	0.352455	0.182069	0.180869	--	--	--	--	--	--	--	--
Dendrocalamus_farinosus_newGene_1135	--	0.090106	0.078448	0.232619	0.036101	0	0.127699	0.248084	0.360317	0.352131	0	0	0	0.06574	0	0.069407	0.054427	0	0.087403	--	--	--	--	--	--	--	--
Dendrocalamus_farinosus_newGene_11351	--	0.497301	1.01288	0.694729	0.181221	0.439015	0.231749	0.208738	0.22953	0.466788	0.376187	0	0.295884	0.164672	0.081681	0	0	0.195322	0.139116	--	--	--	--	--	--	--	--
Dendrocalamus_farinosus_newGene_11352	--	0	0	0	0	0	0	0	0	0	0	0	0.173595	0.114791	0.199206	0	0	0	0	--	--	--	--	--	--	--	--
Dendrocalamus_farinosus_newGene_11353	--	5.50072	4.29202	5.86857	2.47369	3.21121	3.52354	1.50155	1.16029	0.891204	5.85134	6.08673	6.97033	6.27267	5.54012	4.64434	1.90819	1.66426	0.772825	Lipid transport and metabolism	Molecular Function: ACP phosphopantetheine attachment site binding involved in fatty acid biosynthetic process (GO:0000036);; Cellular Component: chloroplast (GO:0009507);; Molecular Function: acyl-[acyl-carrier-protein] hydrolase activity (GO:0016297);;	K10782|1.6e-112|sita:101767125|K10782 fatty acyl-ACP thioesterase A [EC:3.1.2.14] | (RefSeq) oleoyl-acyl carrier protein thioesterase 1, chloroplastic	Fatty acid biosynthesis (ko00061)	--	Acyl-ACP thioesterase	Oleoyl-acyl carrier protein thioesterase 1, chloroplastic OS=Arabidopsis thaliana OX=3702 GN=FATA PE=1 SV=1	molecular function: binding (GO:0005488);; cellular component: cell (GO:0005623);; cellular component: organelle (GO:0043226);; cellular component: cell part (GO:0044464);; molecular function: catalytic activity (GO:0003824)
Dendrocalamus_farinosus_newGene_11355	--	0	0	0	0	0	0	0	0	0	0	0	0	0	0	0	0	0	0	--	--	--	--	--	--	--	--
Dendrocalamus_farinosus_newGene_11357	--	0	0	0	0	0	0	0.046854	0.080633	0.158762	1.29448	1.49217	1.27588	0.851958	1.35375	1.4693	1.57896	1.07136	1.01825	--	--	--	--	--	--	--	--
Dendrocalamus_farinosus_newGene_11358	--	0.102153	0.162452	0.080998	0.121739	0.021813	0	0	0	0	0.432589	0.471352	0.507206	0.114947	0.136249	0.047597	0.15572	0.134908	0.133945	--	--	--	--	--	--	--	--
Dendrocalamus_farinosus_newGene_1136	--	0	0	0.551183	0.085132	0	0	0	0	0	0	0	0	0	0	0	0	0	0	--	Molecular Function: nucleic acid binding (GO:0003676);; Molecular Function: zinc ion binding (GO:0008270);;	K11816|1.7e-09|ats:109783187|K11816 indole-3-pyruvate monooxygenase [EC:1.14.13.168] | (RefSeq) uncharacterized protein LOC109783187	Tryptophan metabolism (ko00380)	--	--	--	molecular function: binding (GO:0005488)
Dendrocalamus_farinosus_newGene_11362	--	0	0	0	0	0	0	0	0.124853	0	0	0	0	0.083129	0	0	0.151408	0.086452	0.057689	--	Biological Process: carbohydrate metabolic process (GO:0005975);; Molecular Function: beta-glucosidase activity (GO:0008422);;	K01188|8.3e-09|bdi:100824742|K01188 beta-glucosidase [EC:3.2.1.21] | (RefSeq) beta-glucosidase 32 isoform X1	Cyanoamino acid metabolism (ko00460);; Starch and sucrose metabolism (ko00500);; Phenylpropanoid biosynthesis (ko00940)	--	--	Probable inactive beta-glucosidase 33 OS=Oryza sativa subsp. japonica OX=39947 GN=BGLU33 PE=2 SV=2	biological process: metabolic process (GO:0008152);; molecular function: catalytic activity (GO:0003824)
Dendrocalamus_farinosus_newGene_11363	--	0	0	0	0	0	0	1.73398	1.81198	1.80739	0.102535	0	0	0.221884	0	0.175197	1.07197	1.67071	1.76524	--	--	--	--	--	--	--	--
Dendrocalamus_farinosus_newGene_11364	--	0	0	0	0	0	0	0	0	0	0	0	0	0.173357	0.082462	0.353539	0.373914	0.196912	0	--	--	--	--	--	--	--	--
Dendrocalamus_farinosus_newGene_11365	--	0	0	0	0	0	0.063478	0.503019	0.294137	0.921471	0	0	0	0	0.029428	0	0.154922	0.354084	0.10012	--	--	--	--	--	--	--	--
Dendrocalamus_farinosus_newGene_11367	--	2.28678	1.94882	1.8146	3.15193	2.33417	1.25047	4.5989	2.20718	4.15327	1.77126	2.80857	1.69964	2.16845	2.36284	2.327	12.2257	7.11671	5.26201	Energy production and conversion	Molecular Function: succinate dehydrogenase activity (GO:0000104);; Molecular Function: nucleotide binding (GO:0000166);; Molecular Function: molecular_function (GO:0003674);; Molecular Function: catalytic activity (GO:0003824);; Molecular Function: binding (GO:0005488);; Molecular Function: ATP binding (GO:0005524);; Cellular Component: cellular_component (GO:0005575);; Cellular Component: cell …	K00234|9.6e-65|sind:105176105|K00234 succinate dehydrogenase (ubiquinone) flavoprotein subunit [EC:1.3.5.1] | (RefSeq) LOW QUALITY PROTEIN: succinate dehydrogenase [ubiquinone] flavoprotein subunit 1, mitochondrial-like	Citrate cycle (TCA cycle) (ko00020);; Oxidative phosphorylation (ko00190);; Carbon metabolism (ko01200)	Energy production and conversion	Fumarate reductase flavoprotein C-term	Succinate dehydrogenase [ubiquinone] flavoprotein subunit, mitochondrial OS=Oryza sativa subsp. japonica OX=39947 GN=SDH1 PE=1 SV=1	biological process: metabolic process (GO:0008152);; biological process: single-organism process (GO:0044699);; molecular function: catalytic activity (GO:0003824);; molecular function: binding (GO:0005488);; cellular component: cell (GO:0005623);; cellular component: cell part (GO:0044464);; cellular component: organelle (GO:0043226);; cellular component: organelle part (GO:0044422);; cellular c…
Dendrocalamus_farinosus_newGene_11369	--	0	0	0	0	0	0	0	0	0	0	0	0	0	0	0	0.118294	0	0	--	--	--	--	--	--	--	--
Dendrocalamus_farinosus_newGene_1137	--	0.041365	0.072532	0	0.398517	0	0	0	0	0	0.063605	0.14252	0.152904	0	0	0	0	0.062362	0	--	Molecular Function: nucleic acid binding (GO:0003676);; Molecular Function: zinc ion binding (GO:0008270);;	--	--	--	--	--	molecular function: binding (GO:0005488)
Dendrocalamus_farinosus_newGene_11371	--	0	0	0	0	0	0	0	0	0	0	0	0	0	0	0	0	0.118107	0.042378	--	--	--	--	--	--	--	--
Dendrocalamus_farinosus_newGene_11372	--	0	0	0.122854	0	0.174046	0	0.426956	0.253937	0	0	0	0	0	0	0	0	0	0	--	--	--	--	--	--	--	--
Dendrocalamus_farinosus_newGene_11373	--	0.07676	0.263028	0.298309	0.066942	0.201151	0	0	0.115206	0	0.513514	0.274139	0.500397	0.273067	0	0.211847	0	0	0	--	--	--	--	--	--	--	--
Dendrocalamus_farinosus_newGene_11374	--	0.397338	0.51675	0.249723	0.260819	1.2036	0.645115	0.463234	0.464838	0.387089	0.759268	0.849385	0.258267	0.304043	0.717622	0.535898	0.449418	0.626634	0.509186	--	--	--	--	--	--	--	--
Dendrocalamus_farinosus_newGene_11375	--	0.219244	0.263892	0.416366	0.673077	0.295716	0.579099	1.78581	1.48182	1.98391	0.255013	0.350778	0.360103	0.421169	0.487823	0.411266	1.46561	2.06279	2.04746	--	--	--	--	--	--	--	--
Dendrocalamus_farinosus_newGene_11376	--	0	0	0	0	0	0	0	0	0	0	0.033215	0	0	0	0	0	0	0	--	--	--	--	--	--	--	--
Dendrocalamus_farinosus_newGene_11377	--	0.542148	1.18913	0.502176	0.97026	0.582404	0.620408	1.32916	0.500712	1.30896	0.795939	0.794705	0.942139	0.446431	0.624086	0.646846	1.02146	0.683925	0.838335	--	--	--	--	--	--	--	--
Dendrocalamus_farinosus_newGene_11379	--	0	0	0	0	0	0	0.087989	0	0	0	0	0	0	0	0	0.137625	0.065303	0.508141	--	--	--	--	--	--	--	--
Dendrocalamus_farinosus_newGene_1138	--	1.12304	0.785347	1.26397	0.437331	0.139437	0.331658	0.166829	0	0.242784	0	0	0	0	0	0	0	0	0	--	--	--	--	--	--	--	--
Dendrocalamus_farinosus_newGene_11380	--	11.8465	10.5116	11.1502	5.34779	6.87328	5.44543	1.88057	1.59453	2.62213	0	0	0	0	0	0	0	0	0	--	--	--	--	--	--	--	--
Dendrocalamus_farinosus_newGene_11381	--	1.52201	1.34379	1.27664	0.055558	0.114442	0.033561	0.711764	0.767427	0.459605	0	0	0	0	0	0	0	0.074279	0	--	Cellular Component: nucleus (GO:0005634);; Biological Process: regulation of transcription, DNA-templated (GO:0006355);; Molecular Function: zinc ion binding (GO:0008270);;	--	--	--	--	--	cellular component: cell (GO:0005623);; cellular component: organelle (GO:0043226);; cellular component: cell part (GO:0044464);; biological process: biological regulation (GO:0065007);; molecular function: binding (GO:0005488)
Dendrocalamus_farinosus_newGene_11383	--	0.545753	0	0.304923	0.242342	0	0.341819	0	0	0	0.178908	0	0	0	0	0.129141	0	0	0	--	--	--	--	--	--	--	--
Dendrocalamus_farinosus_newGene_11384	--	0.589249	0.503773	0.790088	0.251046	0.325208	0.169137	0	0.254143	0.078891	0.545009	0.083776	0.577562	0.198935	0.2886	0.044752	0	0	0	--	Molecular Function: nucleic acid binding (GO:0003676);; Molecular Function: zinc ion binding (GO:0008270);; Biological Process: DNA integration (GO:0015074);;	K09338|9.8e-14|pda:103715075|K09338 homeobox-leucine zipper protein | (RefSeq) homeobox-leucine zipper protein ROC5-like	--	--	gag-polypeptide of LTR copia-type	--	molecular function: binding (GO:0005488);; biological process: metabolic process (GO:0008152);; biological process: cellular process (GO:0009987)
Dendrocalamus_farinosus_newGene_11385	--	0	0	0.125553	0	0.185062	0.0908	0	0	0.19443	0.115866	0.106388	0.167428	0	0	0	0	0	0	--	--	--	--	--	--	--	--
Dendrocalamus_farinosus_newGene_11387	--	0	0	0	0.088555	0.144261	0	0	0	0	0	0	0	0.025391	0	0	0	0.049955	0	--	--	--	--	--	--	--	--
Dendrocalamus_farinosus_newGene_11388	--	0	0	0	0.168314	0.144831	0.138463	0.11873	0.054108	0	0.209736	0.088979	0.090884	0.131294	0	0	0	0	0.031774	--	--	--	--	--	--	--	--
Dendrocalamus_farinosus_newGene_1139	--	0.676924	0.843715	0.814162	1.01664	1.00099	0.739553	0.793523	0.644801	0.500686	0.107846	0.059787	0	0.018205	0.011113	0.044754	0.029327	0.064953	0.021513	--	--	--	--	--	--	--	--
Dendrocalamus_farinosus_newGene_11392	--	0.08128	0.309394	0.115084	0.072566	0.062658	0.069803	0	0.10952	0	0.434678	0.531145	0.369192	0	0.11995	0	0	0	0	--	--	--	--	--	--	--	--
Dendrocalamus_farinosus_newGene_11394	--	3.26503	3.40865	3.48611	0.716655	2.07602	1.58731	9.39692	10.2134	11.1185	2.91664	1.58521	2.51813	1.41222	1.99031	1.79756	9.59683	11.0598	10.8844	--	--	--	--	--	--	--	--
Dendrocalamus_farinosus_newGene_11395	--	0	0	0	0	0	0	0	0	0	0.034296	0	0	0.029388	0	0.020551	0	0.015039	0	--	--	--	--	--	--	--	--
Dendrocalamus_farinosus_newGene_11396	--	0.165915	0.267917	0.459515	0.087603	0.307957	0.044635	0.048245	0.041483	0	0.350669	0.250909	0.129014	0.205462	0.330316	0.058679	0	0	0	--	Cellular Component: 1,3-beta-D-glucan synthase complex (GO:0000148);; Molecular Function: 1,3-beta-D-glucan synthase activity (GO:0003843);; Biological Process: (1->3)-beta-D-glucan biosynthetic process (GO:0006075);; Cellular Component: integral component of membrane (GO:0016021);;	K11000|1.0e-12|osa:4331259|K11000 callose synthase [EC:2.4.1.-] | (RefSeq) callose synthase 3	--	Cell wall/membrane/envelope biogenesis	--	Callose synthase 3 OS=Arabidopsis thaliana OX=3702 GN=CALS3 PE=3 SV=3	cellular component: cell (GO:0005623);; cellular component: membrane (GO:0016020);; cellular component: macromolecular complex (GO:0032991);; cellular component: membrane part (GO:0044425);; cellular component: cell part (GO:0044464);; molecular function: catalytic activity (GO:0003824);; biological process: metabolic process (GO:0008152);; biological process: cellular process (GO:0009987);; biol…
Dendrocalamus_farinosus_newGene_11397	--	0	0	0	0	0	0	0.600807	0.183709	0	0	0	0	0.234427	0	0	0	0.175159	0.259693	--	--	--	--	--	--	--	--
Dendrocalamus_farinosus_newGene_11398	--	0	0	0	0	0	0	0	0	0	0	0	0	0.158645	0	0	0	0	0	--	--	--	--	--	--	--	--
Dendrocalamus_farinosus_newGene_114	--	0	0	0	0	0	0	0	0	0.016376	0	0	0	0.09546	0.072333	0	27.9224	45.4558	48.3751	--	--	--	--	--	--	--	--
Dendrocalamus_farinosus_newGene_1140	--	0.101837	0	0.233558	0.242024	0.137789	0	0	0.192067	0	0	0	0	0	0	0	0	0	0	--	--	--	--	--	--	--	--
Dendrocalamus_farinosus_newGene_11400	--	0.320678	0	0.377844	0.096173	0.215825	0	0	0	0	0	0.091121	0.057462	0.116524	0	0	0.140959	0.154062	0.132669	--	--	--	--	--	--	--	--
Dendrocalamus_farinosus_newGene_11402	--	0.557186	0.162087	0.367235	0.775977	0.584947	0.470845	0.356531	0.122813	0.662588	0.138388	0.227222	0.150571	0.19482	0.22427	0.447597	0.045014	0.395275	0.495709	--	Molecular Function: protein dimerization activity (GO:0046983);;	K03065|6.4e-06|atr:18422502|K03065 26S proteasome regulatory subunit T5 | (RefSeq) LOW QUALITY PROTEIN: 26S protease regulatory subunit 6A homolog	Proteasome (ko03050)	--	--	--	molecular function: binding (GO:0005488)
Dendrocalamus_farinosus_newGene_11403	--	0	0	0	0	0	0	0	0	0	0	0	0	0	0	0	0	0	0	--	--	--	--	--	--	--	--
Dendrocalamus_farinosus_newGene_11404	--	0.548315	0.213941	0.553627	0.316238	0.681283	0.3016	0.306397	0.339406	0.634081	1.22215	1.12137	0.976648	0.399263	0.189448	0.594538	0.442119	0.431893	0.479899	--	Cellular Component: proteasome complex (GO:0000502);; Molecular Function: enzyme regulator activity (GO:0030234);; Biological Process: regulation of protein catabolic process (GO:0042176);;	K03033|1.4e-48|sita:101755207|K03033 26S proteasome regulatory subunit N3 | (RefSeq) probable 26S proteasome non-ATPase regulatory subunit 3	Proteasome (ko03050)	Posttranslational modification, protein turnover, chaperones	--	26S proteasome non-ATPase regulatory subunit 3 homolog A OS=Arabidopsis thaliana OX=3702 GN=RPN3A PE=1 SV=3	cellular component: cell (GO:0005623);; cellular component: macromolecular complex (GO:0032991);; cellular component: cell part (GO:0044464);; biological process: biological regulation (GO:0065007);; molecular function: molecular function regulator (GO:0098772)
Dendrocalamus_farinosus_newGene_11405	--	0.050836	0.120508	0.329961	0.107741	0.185898	0.353417	0.322867	0.359424	0.252331	0.179732	0.359237	0.307491	0.433091	0.903764	0.781594	0.727417	0.863783	0.577697	--	--	--	--	--	--	--	--
Dendrocalamus_farinosus_newGene_11406	--	0	0	0	0	0	0	0	0	0	0.540718	1.13415	0.838463	1.44839	1.33778	0.990017	0.203307	0.550884	0.370872	--	--	--	--	--	--	--	--
Dendrocalamus_farinosus_newGene_11409	--	1.21754	1.88007	1.63023	1.51488	1.57216	1.14438	0.246101	0.642079	0.802472	0.708555	0.975215	2.06514	1.78969	1.47573	1.88704	0.417329	0.686117	0.330083	--	--	--	--	--	--	--	--
Dendrocalamus_farinosus_newGene_1141	--	0.289159	0.043677	0.110312	0	0	0.123719	0	0.046261	0	0	0	0	0	0	0	0	0	0	--	Molecular Function: nucleic acid binding (GO:0003676);; Molecular Function: zinc ion binding (GO:0008270);; Biological Process: DNA integration (GO:0015074);;	K20923|3.6e-11|obr:102713289|K20923 mixed-linked glucan synthase [EC:2.4.1.-] | (RefSeq) probable mixed-linked glucan synthase 8	--	--	Coronavirus 2'-O-methyltransferase	--	molecular function: binding (GO:0005488);; biological process: metabolic process (GO:0008152);; biological process: cellular process (GO:0009987)
Dendrocalamus_farinosus_newGene_11413	--	0	0	0.030016	0	0.066982	0	0.056091	0.121578	0.152277	0.528987	0.222588	0.224397	0.031642	0.048753	0.015132	0.051394	0.196738	0.16783	--	Molecular Function: protein dimerization activity (GO:0046983);;	--	--	--	--	--	molecular function: binding (GO:0005488)
Dendrocalamus_farinosus_newGene_11414	--	0.052802	0	0	0.025496	0.351047	0.311634	0	0.054982	0.08177	0.19072	0.814033	0.464975	0.091285	0	0.120186	0.027536	0	0.033857	--	--	--	--	--	--	--	--
Dendrocalamus_farinosus_newGene_11416	--	0	0	0	0	0	0	0	0	0	0	0	0	0.158602	0.479376	0	0	0.08232	0	--	--	--	--	--	--	--	--
Dendrocalamus_farinosus_newGene_11417	--	0.296614	0.102955	0.10013	0.555321	0.451613	0.043546	0.061815	0.065093	0.133177	0.113745	0.136279	0.152008	0.274684	0.239326	0.179178	0.027615	0.118826	0.053578	--	Molecular Function: nucleic acid binding (GO:0003676);; Molecular Function: zinc ion binding (GO:0008270);;	--	--	--	--	--	molecular function: binding (GO:0005488)
Dendrocalamus_farinosus_newGene_11419	--	0.277841	0.211308	0.426366	1.03823	0.858342	0.773993	0.581049	0.676331	0.374078	0.491097	0.516513	1.02768	0.365509	0.57338	0.48472	0.331012	0.354777	0.740066	--	--	--	--	--	--	--	--
Dendrocalamus_farinosus_newGene_11420	--	0.71996	0.822358	0.460842	0.99104	0.675197	0.630285	0.600893	0.724727	0.767549	0.334535	0.595702	0.49529	0.709863	0.559852	0.286499	0.36386	0.575017	0.144898	--	--	--	--	--	--	--	--
Dendrocalamus_farinosus_newGene_11421	--	0.05819	0.298659	0.110561	0.165057	0.111822	0.122145	0	0	0	0.435656	0.561388	1.19389	0.157652	0.218501	0.230006	0	0.042157	0	--	--	--	--	--	--	--	--
Dendrocalamus_farinosus_newGene_11422	--	0.173423	0.223265	0.060903	0.176133	0.128394	0.177099	0	0	0	0.353779	0.634893	0.42691	0.107662	0.168996	0.064912	0	0	0	--	Molecular Function: molecular_function (GO:0003674);; Molecular Function: binding (GO:0005488);; Molecular Function: protein binding (GO:0005515);; Cellular Component: cellular_component (GO:0005575);; Cellular Component: intracellular (GO:0005622);; Cellular Component: cell (GO:0005623);; Cellular Component: cytoplasm (GO:0005737);; Biological Process: organelle organization (GO:0006996);; Biolo…	--	--	--	--	--	molecular function: binding (GO:0005488);; cellular component: cell (GO:0005623);; cellular component: cell part (GO:0044464);; biological process: cellular process (GO:0009987);; biological process: cellular component organization or biogenesis (GO:0071840);; cellular component: organelle (GO:0043226);; cellular component: organelle part (GO:0044422);; cellular component: membrane (GO:0016020);;…
Dendrocalamus_farinosus_newGene_11423	--	0.681837	0.675991	0.693538	0.379351	0.67917	0.981676	0	0	0.24901	0.920351	0.504576	0.439585	0.648965	0.441177	0.059389	0	0	0.208995	--	--	--	--	--	--	--	--
Dendrocalamus_farinosus_newGene_11424	--	0	0	0	0.074169	0.279831	0.102125	0	0	0	0	0	0	0.255282	0.553978	0.0497	0.056442	0	0	--	--	--	--	--	--	--	--
Dendrocalamus_farinosus_newGene_11425	--	0.42514	0	0	0	0	0	0	0	0	0	0	0	0	0.33436	0.263878	0	0	0	--	--	--	--	--	--	--	--
Dendrocalamus_farinosus_newGene_11426	--	0.493228	1.0023	1.31937	0	0.219324	0.40164	0	0	0	0.079455	0.897003	0.478592	0.200949	0.925687	0.600607	0	0	0	--	Molecular Function: protein dimerization activity (GO:0046983);;	--	--	--	hAT family C-terminal dimerisation region	--	molecular function: binding (GO:0005488)
Dendrocalamus_farinosus_newGene_11427	--	0.520055	0.280471	0.189523	0.164069	0.606355	0.202351	0.153835	0.247165	0.090261	0.759046	1.14916	0.985736	0.453821	0.22637	0.514409	0.060947	0.117091	0.197281	--	--	--	--	--	--	--	--
Dendrocalamus_farinosus_newGene_11428	--	6.28383	5.23111	9.32144	0.675341	1.82832	1.43097	0.248371	0.262557	0.090043	1.18481	1.6345	2.04054	1.86829	1.22831	1.92702	0.647589	0.657302	0.672225	--	Molecular Function: protein serine/threonine kinase activity (GO:0004674);; Molecular Function: ATP binding (GO:0005524);; Cellular Component: integral component of membrane (GO:0016021);; Biological Process: recognition of pollen (GO:0048544);;	K03327|2.5e-17|cic:CICLE_v10018703mg|K03327 multidrug resistance protein, MATE family | (RefSeq) hypothetical protein	--	--	D-mannose binding lectin	Receptor-like serine/threonine-protein kinase SD1-8 OS=Arabidopsis thaliana OX=3702 GN=SD18 PE=1 SV=1	biological process: metabolic process (GO:0008152);; biological process: cellular process (GO:0009987);; molecular function: catalytic activity (GO:0003824);; molecular function: binding (GO:0005488);; cellular component: membrane (GO:0016020);; cellular component: membrane part (GO:0044425);; biological process: reproduction (GO:0000003);; biological process: reproductive process (GO:0022414);; …
Dendrocalamus_farinosus_newGene_11429	--	0	0	0	0	0	0	0	0	0	0	0	0	0	0	0.165963	0	0	0	--	--	--	--	--	--	--	--
Dendrocalamus_farinosus_newGene_11434	--	0.184944	2.257	2.68114	2.75003	1.93251	0.21979	0.976907	0.764874	2.47242	0	0	0.070044	0	0	0	0	0	0	--	--	--	--	--	--	--	--
Dendrocalamus_farinosus_newGene_11435	--	0.990395	0.779536	0.519285	0.441052	2.04	0.911568	1.31226	0.991067	0.756682	0	0	0	0	0	0	0	0	0	--	Molecular Function: structural constituent of ribosome (GO:0003735);; Cellular Component: ribosome (GO:0005840);; Biological Process: translation (GO:0006412);;	K02974|3.2e-38|dosa:Os02t0229000-01|K02974 small subunit ribosomal protein S24e | (RefSeq) Os02g0229000; Similar to 40S ribosomal protein S19-like.	Ribosome (ko03010)	Translation, ribosomal structure and biogenesis	Ribosomal protein S24e	40S ribosomal protein S24-1 OS=Arabidopsis thaliana OX=3702 GN=RPS24A PE=2 SV=1	molecular function: structural molecule activity (GO:0005198);; cellular component: cell (GO:0005623);; cellular component: macromolecular complex (GO:0032991);; cellular component: organelle (GO:0043226);; cellular component: cell part (GO:0044464);; biological process: metabolic process (GO:0008152);; biological process: cellular process (GO:0009987)
Dendrocalamus_farinosus_newGene_1144	--	0	0	0.046334	0	0.083445	0.088834	0.521178	0.49107	0.866771	0	0	0	0	0	0	0	0	0	--	Molecular Function: RNA binding (GO:0003723);;	K03248|4.9e-24|sbi:8068403|K03248 translation initiation factor 3 subunit G | (RefSeq) eukaryotic translation initiation factor 3 subunit G	RNA transport (ko03013)	--	--	--	molecular function: binding (GO:0005488)
Dendrocalamus_farinosus_newGene_11441	--	0.103362	0	0.194728	0	0	0	0	0.067124	0	0	0	0	0	0	0	0	0	0	--	--	--	--	--	--	--	--
Dendrocalamus_farinosus_newGene_11442	--	1.11087	1.79424	1.22558	1.1745	1.29731	1.41014	1.10239	2.10136	1.42859	1.06659	2.8081	1.00644	2.05771	2.0907	0.859241	1.5433	1.4088	2.39394	--	--	--	--	--	--	--	--
Dendrocalamus_farinosus_newGene_11443	--	0.220344	0	0.443145	0.305722	0.416172	0.339656	0.284148	0.191407	0.213733	0.743623	0.552499	0.645833	0.414111	0.756419	0.975251	0.342302	0.857916	0.766836	--	--	--	--	--	--	--	--
Dendrocalamus_farinosus_newGene_11449	--	0.374477	0.217227	0.073371	0.232194	0.22245	0.437999	0	0.579083	0.295772	0	0.045109	0.152623	0.144894	0.268077	0.577343	0	0	0	--	--	--	--	--	--	--	--
Dendrocalamus_farinosus_newGene_11450	--	0.24206	0.210089	0.482517	0	0.964295	0.510647	0.37505	0.286583	0.259102	0.286628	0.343265	0.268457	0.507287	0	0.146159	0	0.083851	0.177107	--	--	--	--	--	--	--	--
Dendrocalamus_farinosus_newGene_11452	--	0.203708	0.142178	0.1099	0.29382	0.293588	0.043806	0	0.093434	0.04295	0.103038	0.204146	0.307188	0.18547	0.239047	0.125855	0.101638	0.180843	0.140654	--	--	--	--	--	--	--	--
Dendrocalamus_farinosus_newGene_11454	--	0.224156	0.121373	0.328516	0.050104	0.68736	0.07753	0.174936	0.180528	0.232964	0.679651	0.802126	1.09848	0.177187	0.204379	0.08891	0.053956	0.227549	0.116618	--	--	--	--	--	--	--	--
Dendrocalamus_farinosus_newGene_11456	--	0	0	0	0	0	0	0	0	0	0.088983	0.20695	0.579333	0	0	0.247206	0.019899	0.030438	0	--	--	--	--	--	--	--	--
Dendrocalamus_farinosus_newGene_11457	--	0	0	0	0	0	0	0	0	0	0.194481	0.1587	0.58447	0.036985	0.037294	0.245486	0.019721	0.030165	0	--	--	--	--	--	--	--	--
Dendrocalamus_farinosus_newGene_11458	--	0.817078	0.27462	0.68979	0.238548	0.249219	0.101786	0.645534	0.675861	0.655569	0.745601	1.03262	0.642995	0.388163	0.508553	0.394684	0.859045	1.33966	0.579541	--	--	--	--	--	--	--	--
Dendrocalamus_farinosus_newGene_11465	--	0.26341	0.458785	0.306955	0.250888	0.192814	0.376097	0.256381	0	0.050455	0.151912	0.174725	0.086834	0.864015	1.49039	0.689927	0.572938	0.951855	0.680343	--	--	--	--	--	--	--	--
Dendrocalamus_farinosus_newGene_11466	--	0	0.060275	0	0	0	0	0.478694	0.280004	0.124107	0	0.343858	0.153003	0.046408	0	0	0.562916	0.462951	0.253111	--	--	--	--	--	--	--	--
Dendrocalamus_farinosus_newGene_11467	--	0.279005	0	0	0	0.322249	0	0	0	0	0.778347	0.926145	1.73875	0.523655	0.269197	0	0	0	0	--	--	--	--	--	--	--	--
Dendrocalamus_farinosus_newGene_11468	--	0.101394	0	0.223116	0.195765	0	0.150491	0	0.110367	0	0.088921	0	0	0	0.074141	0.081076	0.18399	0	0	--	Molecular Function: zinc ion binding (GO:0008270);;	K22565|2.9e-24|rcu:8269241|K22565 COMM domain containing 9 | (RefSeq) pentatricopeptide repeat-containing protein At5g50390, chloroplastic	--	General function prediction only	DYW family of nucleic acid deaminases	Pentatricopeptide repeat-containing protein At5g50390, chloroplastic OS=Arabidopsis thaliana OX=3702 GN=PCMP-H58 PE=2 SV=1	molecular function: binding (GO:0005488)
Dendrocalamus_farinosus_newGene_1147	--	0	0	0	0	0	0.124438	0	0	0.316763	0	0	0	0	0	0	0	0	0	--	--	--	--	--	--	--	--
Dendrocalamus_farinosus_newGene_11472	--	1.18739	1.93744	0.915735	0.860796	0.454726	0.652395	0	0.18992	0.168897	1.45095	1.25802	1.12388	0.499128	0.124107	0.531668	0	0	0	--	--	--	--	--	--	--	--
Dendrocalamus_farinosus_newGene_11474	--	0.719641	0.974443	0.62643	0.168709	0.362838	0.171724	0	0.1106	0.369819	1.17142	0.84185	0.82528	0.204988	0.177881	0.08518	0.102711	0.249743	0.097953	--	--	--	--	--	--	--	--
Dendrocalamus_farinosus_newGene_11476	--	0	0	0.068867	0	0.129788	0	0	0	0	0.157559	0	0	0	0.33189	0.455382	0	0	0	--	--	--	--	--	--	--	--
Dendrocalamus_farinosus_newGene_11477	--	0.055745	0.25649	0.198479	0.180602	0.590432	0.026665	0.043951	0.057243	0.066196	0.075722	0.064238	0.262391	0.369087	0.500968	0.170723	0.682118	0.923294	0.720449	--	--	--	--	--	--	--	--
Dendrocalamus_farinosus_newGene_11479	--	120.942	140.62	134.006	74.7497	111.399	107.286	106.39	112.525	72.3298	204.848	218.132	210.533	118.874	168.727	120.715	106.004	95.1228	180.791	--	--	--	--	--	--	--	--
Dendrocalamus_farinosus_newGene_1148	--	0.05765	0	0.06463	0.495641	0.107201	0.230215	0.13741	0.226	0.093919	0	0	0	0.274747	0.152137	0.210195	0	0	0	--	--	--	--	--	--	--	--
Dendrocalamus_farinosus_newGene_11481	--	0.3242	0.280626	0.297355	0.08419	0.148896	0.112792	0.239583	0.295721	0.26398	0.276556	0	0	0	0	0	0	0	0	--	--	--	--	--	--	--	--
Dendrocalamus_farinosus_newGene_11486	--	0.110532	0.142084	0	0.241465	0.341548	0.106534	0	0	0.061381	0.076839	0.105295	0.249615	0.281907	0.904167	0.601089	0.326473	0.190626	0.370589	--	--	--	--	--	--	--	--
Dendrocalamus_farinosus_newGene_11491	--	0.512892	0.3981	0.218907	0.225839	0.076661	0.148379	0	0.392599	0	0.495603	0.796852	1.10733	0.698511	0.278674	0.440934	0.981694	0.66549	0.54398	--	--	--	--	--	--	--	--
Dendrocalamus_farinosus_newGene_11492	--	0.126037	0.104588	0	0	0	0	0.279906	0	0	0.164768	0.197201	0	0	0.107054	0	0.385483	0.307785	0.965493	--	--	--	--	--	--	--	--
Dendrocalamus_farinosus_newGene_11493	--	0.680423	0.677763	0.45832	0.520714	0.617216	0.363645	0.134833	0.143925	0.229497	2.86147	2.4928	2.71722	0.976554	1.02622	1.48511	1.50141	2.07144	2.34186	--	--	--	--	--	--	--	--
Dendrocalamus_farinosus_newGene_11497	--	0.1341	0.139909	0.111784	0	0	0	0	0	0	0	0	0	0	0	0	0	0	0	--	--	--	--	--	--	--	--
Dendrocalamus_farinosus_newGene_11498	--	2.06209	1.90796	0.942017	0.902273	0.546772	0.922917	1.10324	0.741087	1.14726	1.14043	0	0.238967	1.25207	1.11056	1.55107	0	0.526262	0.498838	--	--	--	--	--	--	--	--
Dendrocalamus_farinosus_newGene_11499	--	0.072261	0.214882	0.094218	0.210188	0.252427	0.219261	0.309199	0	0.031491	0.087503	0.04042	0.046291	0.208227	0	0.072271	0.02709	0.099188	0	--	Cellular Component: transcription factor TFIIIB complex (GO:0000126);; Cellular Component: cellular_component (GO:0005575);; Cellular Component: intracellular (GO:0005622);; Cellular Component: cell (GO:0005623);; Cellular Component: nucleus (GO:0005634);; Cellular Component: nucleoplasm (GO:0005654);; Cellular Component: transcription factor complex (GO:0005667);; Biological Process: nucleobase-…	K08592|8.1e-16|ats:109764402|K08592 sentrin-specific protease 1 [EC:3.4.22.68] | (RefSeq) uncharacterized protein LOC109764402	--	--	--	--	cellular component: cell (GO:0005623);; cellular component: macromolecular complex (GO:0032991);; cellular component: organelle (GO:0043226);; cellular component: organelle part (GO:0044422);; cellular component: cell part (GO:0044464);; biological process: metabolic process (GO:0008152);; biological process: cellular process (GO:0009987);; cellular component: membrane-enclosed lumen (GO:0031974)
Dendrocalamus_farinosus_newGene_115	--	0	0.159863	0.104894	0.409472	0.380971	0.484394	0.21702	0.161868	0.253475	0.094009	0.230288	0.091241	0	0.052251	0.140466	0.199417	0.098707	0.059791	--	--	--	--	--	--	--	--
Dendrocalamus_farinosus_newGene_1150	--	0.444711	0.378894	0.106588	0.079658	0.05995	0.1665	0.098937	0	0	0	0	0	0	0	0	0	0	0	--	--	--	--	--	--	--	--
Dendrocalamus_farinosus_newGene_11505	--	0	0	0	0	0	0	0	0	0	0	0.083033	0	0	0	0	0	0	0	--	Molecular Function: protein serine/threonine kinase activity (GO:0004674);; Molecular Function: ATP binding (GO:0005524);;	K24104|4.6e-15|thj:104799061|K24104 GPN-loop GTPase | (RefSeq) LOW QUALITY PROTEIN: uncharacterized protein LOC104799061	--	--	Protein tyrosine and serine/threonine kinase	G-type lectin S-receptor-like serine/threonine-protein kinase B120 OS=Arabidopsis thaliana OX=3702 GN=B120 PE=2 SV=1	biological process: metabolic process (GO:0008152);; biological process: cellular process (GO:0009987);; molecular function: catalytic activity (GO:0003824);; molecular function: binding (GO:0005488)
Dendrocalamus_farinosus_newGene_11506	--	0.093135	0	0	0	0	0.131946	0	0	0	0	0.442316	0.356219	0.110176	0.389335	0.461028	0	0	0	--	Cellular Component: endoplasmic reticulum (GO:0005783);; Cellular Component: Golgi apparatus (GO:0005794);; Biological Process: protein targeting to membrane (GO:0006612);; Cellular Component: integral component of membrane (GO:0016021);; Biological Process: peptidyl-L-cysteine S-palmitoylation (GO:0018230);; Molecular Function: protein-cysteine S-palmitoyltransferase activity (GO:0019706);;	K20032|1.9e-23|sita:101784279|K20032 palmitoyltransferase ZDHHC13/17 [EC:2.3.1.225] | (RefSeq) probable protein S-acyltransferase 23	--	--	--	--	cellular component: cell (GO:0005623);; cellular component: organelle (GO:0043226);; cellular component: cell part (GO:0044464);; biological process: localization (GO:0051179);; cellular component: membrane (GO:0016020);; cellular component: membrane part (GO:0044425);; biological process: metabolic process (GO:0008152);; biological process: cellular process (GO:0009987);; molecular function: cat…
Dendrocalamus_farinosus_newGene_11507	--	0.578914	0.680946	0.617711	0.71826	0.799701	0.418152	0.527677	0.471302	0.596617	1.76481	2.75545	2.14459	0.733543	1.26258	1.05641	0.569786	0.354743	0.099139	--	Biological Process: mitotic sister chromatid segregation (GO:0000070);; Biological Process: microtubule cytoskeleton organization (GO:0000226);; Biological Process: mitotic cell cycle (GO:0000278);; Biological Process: nuclear division (GO:0000280);; Cellular Component: chromosome, centromeric region (GO:0000775);; Cellular Component: kinetochore (GO:0000776);; Cellular Component: condensed chrom…	K11498|9.4e-14|obr:102718223|K11498 centromeric protein E | (RefSeq) kinesin-related protein 11	--	--	--	Kinesin-like protein KIN-7L OS=Oryza sativa subsp. japonica OX=39947 GN=KIN7L PE=2 SV=1	biological process: cellular process (GO:0009987);; biological process: single-organism process (GO:0044699);; biological process: cellular component organization or biogenesis (GO:0071840);; cellular component: cell (GO:0005623);; cellular component: organelle (GO:0043226);; cellular component: organelle part (GO:0044422);; cellular component: cell part (GO:0044464);; cellular component: macromo…
Dendrocalamus_farinosus_newGene_11509	--	0.034373	0	0.374959	0	0.113705	0	0	0	0.114807	0	0	0	0	0	0.085622	0	0	0	Translation, ribosomal structure and biogenesis	Molecular Function: metal ion binding (GO:0046872);; Molecular Function: metalloaminopeptidase activity (GO:0070006);; Biological Process: protein initiator methionine removal (GO:0070084);;	K01265|4.7e-41|zma:100192977|K01265 methionyl aminopeptidase [EC:3.4.11.18] | (RefSeq) methionine aminopeptidase	--	Posttranslational modification, protein turnover, chaperones	Metallopeptidase family M24	Methionine aminopeptidase 1B, chloroplastic OS=Arabidopsis thaliana OX=3702 GN=MAP1B PE=2 SV=2	molecular function: binding (GO:0005488);; biological process: metabolic process (GO:0008152);; molecular function: catalytic activity (GO:0003824);; biological process: cellular process (GO:0009987)
Dendrocalamus_farinosus_newGene_11512	--	0	0	0	0	0	0	0	0	0	0	0	0	0	0	0	0	0	0.405083	--	--	--	--	--	--	--	--
Dendrocalamus_farinosus_newGene_11518	--	0.486587	0.588066	0.479726	0.520549	0.64529	0.444542	0.651475	0.562169	0.305365	0.444354	0.696015	0.218197	0.656358	0.747431	0.239834	0.194566	0.672766	0.499793	--	--	--	--	--	--	--	--
Dendrocalamus_farinosus_newGene_11519	--	0.193449	0.116679	0.031745	0.627122	0.519599	0.791643	1.23734	1.24532	1.18536	0.555332	0.738887	0.567975	0.249732	0.420177	0.348365	1.59633	1.85569	1.55871	--	--	--	--	--	--	--	--
Dendrocalamus_farinosus_newGene_1152	--	0	0	0	0	0	0	0	0.05736	0.135774	0	0	0.497902	0	0	0	0.557764	0.376333	0	--	Biological Process: rRNA processing (GO:0006364);; Cellular Component: small-subunit processome (GO:0032040);;	K14567|2.7e-30|sita:101779468|K14567 U3 small nucleolar RNA-associated protein 14 | (RefSeq) uncharacterized protein C57A7.06 isoform X1	Ribosome biogenesis in eukaryotes (ko03008)	Function unknown	Utp14 protein	--	biological process: metabolic process (GO:0008152);; biological process: cellular process (GO:0009987);; cellular component: cell (GO:0005623);; cellular component: macromolecular complex (GO:0032991);; cellular component: cell part (GO:0044464)
Dendrocalamus_farinosus_newGene_11520	--	0.076163	0	0	0.090949	0.10297	0.097287	0	0.144084	0	0.336382	0.028125	0.483699	0	0.10425	0	0.16406	0	0.208195	--	Molecular Function: nucleic acid binding (GO:0003676);; Molecular Function: zinc ion binding (GO:0008270);; Biological Process: DNA integration (GO:0015074);;	K20093|8.1e-23|bdi:100846696|K20093 DNA excision repair protein ERCC-6-like [EC:3.6.4.12] | (RefSeq) protein CHROMATIN REMODELING 24	--	General function prediction only	Reverse transcriptase (RNA-dependent DNA polymerase)	--	molecular function: binding (GO:0005488);; biological process: metabolic process (GO:0008152);; biological process: cellular process (GO:0009987)
Dendrocalamus_farinosus_newGene_11521	--	0	0.058011	0.054922	0	0	0	0	0.125289	0.042061	0.125025	0.123768	0.210844	0	0	0	0.106919	0.193132	0.154582	--	--	--	--	--	--	--	--
Dendrocalamus_farinosus_newGene_11524	--	0.102204	0.29101	0.163586	0.044827	0.117086	0.122943	0.384131	0.232947	0.125697	0.117123	0.14036	0	0	0	0.062599	0.176414	0.221617	0.674507	--	--	--	--	--	--	--	--
Dendrocalamus_farinosus_newGene_11525	--	0.136059	0	0	1.3291	0.682338	0.532083	0.117715	0.164921	0.578476	0	0	0	1.70839	1.06456	2.04221	0.261188	0.592032	0.63341	--	--	--	--	--	--	--	--
Dendrocalamus_farinosus_newGene_11529	--	3.24856	3.70568	2.83556	5.77857	4.68383	4.38953	9.81887	9.25344	6.05284	7.27849	7.57952	5.35663	4.81932	4.91392	6.60963	7.52984	8.22038	8.81161	--	--	--	--	--	--	--	--
Dendrocalamus_farinosus_newGene_1153	--	0	0.310621	0.395093	0	0.424032	0.026885	0.180574	0.204821	0.12192	0.70232	0.144821	0.189342	0.228634	0.325767	0.401667	0.133813	0	0	--	--	--	--	--	--	--	--
Dendrocalamus_farinosus_newGene_11531	--	0.124491	0.069674	0	0.413943	0.314917	0.442245	0.059808	0.151355	0.149514	0.140948	0	0	0	0.182064	0.087614	0.076113	0.214114	0	--	--	--	--	--	--	--	--
Dendrocalamus_farinosus_newGene_11532	--	0	0.092517	0.088582	0.156242	0.10148	0.129337	0.034927	0	0.082521	0.13625	0.109754	0.217868	0.05655	0.145288	0.190709	0	0	0	--	--	--	--	--	--	--	--
Dendrocalamus_farinosus_newGene_11533	--	0.016819	0.152324	0	0.055023	0.13325	0.453226	0	0.038957	0.114599	0.118771	0.167402	0.054063	0.192091	0	0.194272	0.071444	0.13263	0.174029	--	--	--	--	--	--	--	--
Dendrocalamus_farinosus_newGene_11534	--	0.124318	0.122644	0.309152	0.14453	0.215667	0.077361	0	0	0	0.168354	0	0.150766	0.290075	0.226154	0.178949	0	0	0	--	--	--	--	--	--	--	--
Dendrocalamus_farinosus_newGene_11535	--	1.52788	1.80747	1.26427	1.15679	1.35524	0.913942	0.542148	1.6716	1.48544	1.8965	1.91776	1.45507	1.44238	1.34922	1.13466	2.04479	0.859223	0.873868	--	Cellular Component: integral component of membrane (GO:0016021);;	K15377|5.1e-64|dosa:Os04t0681400-01|K15377 solute carrier family 44 (choline transporter-like protein), member 2/4/5 | (RefSeq) Os04g0681400; Protein of unknown function DUF580 family protein.	--	Lipid transport and metabolism	Plasma-membrane choline transporter	Choline transporter protein 1 OS=Arabidopsis thaliana OX=3702 GN=CHER1 PE=1 SV=1	cellular component: membrane (GO:0016020);; cellular component: membrane part (GO:0044425)
Dendrocalamus_farinosus_newGene_11536	--	5.28898	5.76253	4.51253	3.42618	3.02224	1.93388	1.5462	3.11282	4.03438	2.86473	5.14451	3.67298	2.59837	1.49799	1.45878	3.34273	3.31021	1.60747	--	Cellular Component: integral component of membrane (GO:0016021);;	K15377|3.1e-77|zma:103645752|K15377 solute carrier family 44 (choline transporter-like protein), member 2/4/5 | (RefSeq) choline transporter protein 1	--	Lipid transport and metabolism	Plasma-membrane choline transporter	Choline transporter protein 1 OS=Arabidopsis thaliana OX=3702 GN=CHER1 PE=1 SV=1	cellular component: membrane (GO:0016020);; cellular component: membrane part (GO:0044425)
Dendrocalamus_farinosus_newGene_11538	--	17.9675	14.8296	14.8616	24.1468	98.2258	58.6071	67.6767	51.2255	55.8429	23.9623	31.4752	34.5242	29.731	27.0336	34.4288	60.2313	70.8243	86.0524	--	--	--	--	--	--	--	--
Dendrocalamus_farinosus_newGene_11539	--	0.079215	0	0.10626	0.239659	0.21663	0	0	0	0	0	0.021946	0.096614	0.0501	0	0.128282	0	0.065447	0.01519	--	--	--	--	--	--	--	--
Dendrocalamus_farinosus_newGene_11540	--	0	0.034185	0.02915	0.040103	0.03335	0	0.011459	0.036267	0.139743	0.37209	0.29991	0.330728	0.14057	0.094914	0.314073	0.185396	0.201307	0.401745	--	Cellular Component: plasma membrane (GO:0005886);; Cellular Component: integral component of membrane (GO:0016021);;	--	--	--	--	--	cellular component: cell (GO:0005623);; cellular component: membrane (GO:0016020);; cellular component: cell part (GO:0044464);; cellular component: membrane part (GO:0044425)
Dendrocalamus_farinosus_newGene_11543	--	0.319004	0.252034	0.259135	0.142516	0.138874	0.232354	0.014689	0	0	0.377955	0.445529	0.277626	0.093801	0.045473	0.133776	0.113196	0.089235	0	--	--	--	--	--	--	--	--
Dendrocalamus_farinosus_newGene_11544	--	5.54687	3.87949	3.6986	5.11177	14.6624	8.19495	12.0195	9.80621	10.6385	2.28423	3.08462	3.85082	5.45489	5.56949	6.99496	15.3519	21.8971	22.6666	--	--	--	--	--	--	--	--
Dendrocalamus_farinosus_newGene_11547	--	0.111684	0.151119	0	0	0	0	0.087928	0.332533	0.148057	0.247827	0	0	0	0	0	0.424554	0.799954	0.675413	--	--	--	--	--	--	--	--
Dendrocalamus_farinosus_newGene_11549	--	0	0.315374	0	0	0	0	0	0	0	0	0	0	0	0	0.04768	0	0	0	--	--	--	--	--	--	--	--
Dendrocalamus_farinosus_newGene_11552	--	0.548894	0.852959	0	0.157062	0.177749	0.428889	0.116116	0	0.135882	0.296658	0.305407	0.245857	0	0	0.26061	0.326902	0	0	--	--	--	--	--	--	--	--
Dendrocalamus_farinosus_newGene_11554	--	0	0	0	0	0	0	0	0	0	0	0	0	0	0.398411	0	0	0	0	--	--	--	--	--	--	--	--
Dendrocalamus_farinosus_newGene_11555	--	0	0	0	0.092753	0	0	0.335968	0.080054	0.164301	0	0	0.043719	0	0.214841	0	0.079976	0.587882	0.398476	--	--	--	--	--	--	--	--
Dendrocalamus_farinosus_newGene_11556	--	0	0	0	0	0	0	0	0	0	0	0.076079	0	0	0	0	0.309502	0	0.385122	--	--	--	--	--	--	--	--
Dendrocalamus_farinosus_newGene_11557	--	0	0	0	0	0	0.045537	0.091144	0	0	0	0	0.105822	0	0.241187	0.334125	0	0.174943	0	--	--	--	--	--	--	--	--
Dendrocalamus_farinosus_newGene_11559	--	0	0	0	0	0	0.066902	0	0	0.054994	0.221186	0.157034	0.409914	0	0	0.117017	0.060289	0	0	--	--	--	--	--	--	--	--
Dendrocalamus_farinosus_newGene_11561	--	0.799088	0.630717	1.03603	0.339791	0.501336	0.36	0.096529	0.210134	0.243623	1.58795	1.67633	1.58467	0.622769	0.644038	0.668886	0.271448	0.143923	0.102099	--	--	--	--	General function prediction only	--	--	--
Dendrocalamus_farinosus_newGene_11564	--	0.317272	0.434793	0.142418	0.089195	0.113171	0	0.113698	0	0	0.224355	0.368967	0	0.328915	0.344328	0.123158	0	0.590024	0	--	--	--	--	--	--	--	--
Dendrocalamus_farinosus_newGene_11565	--	0	0	0	0.109691	0	0	0	0.096255	0	0	0	0	0	0	0	0	0	0	--	--	--	--	--	--	--	--
Dendrocalamus_farinosus_newGene_11567	--	0	0.075171	0	0.326935	0.084088	0.140742	0.180141	0.988443	0.404192	0	0	0.058312	0.19313	0.328616	0.400676	0	0.148089	0.307916	--	Molecular Function: nucleic acid binding (GO:0003676);; Molecular Function: zinc ion binding (GO:0008270);; Biological Process: DNA integration (GO:0015074);;	--	--	General function prediction only	--	--	molecular function: binding (GO:0005488);; biological process: metabolic process (GO:0008152);; biological process: cellular process (GO:0009987)
Dendrocalamus_farinosus_newGene_11568	--	0	0.09893	0	0.041417	0.089408	0.124602	0	0	0	0.878817	0.818328	1.02145	0	0.126669	0.160701	0.126994	0	0	--	--	--	--	--	--	--	--
Dendrocalamus_farinosus_newGene_11569	--	0	0	0	0	0	0.115358	0.114373	0.054814	0	0	0	0	0	0	0.05896	0	0	0	--	--	--	--	--	--	--	--
Dendrocalamus_farinosus_newGene_11576	--	0.179891	0.228216	0.219044	0.152947	0.060918	0.346426	0.089248	0.075771	0.042475	0	0	0	0.054376	0	0.115384	0	0.053163	0.047367	--	--	--	--	--	--	--	--
Dendrocalamus_farinosus_newGene_11578	--	0.10823	0	0.203686	0.349975	0.336797	0.771067	1.38467	1.28198	0.49083	0	0	0	0	0	0	0	0	0	--	--	--	--	--	--	--	--
Dendrocalamus_farinosus_newGene_11579	--	0.210148	0.40385	0.483731	0.328706	0.282152	0.143971	1.65123	1.24342	0.713253	1.3896	1.2599	1.29109	1.01757	1.68426	1.39249	3.87813	3.45106	3.50834	--	--	--	--	--	--	--	--
Dendrocalamus_farinosus_newGene_1158	--	1.1252	1.38521	1.71011	1.88964	3.01256	1.88412	2.07554	2.59294	3.4837	1.30424	2.59868	1.68286	4.80054	3.62409	2.73148	3.8135	4.37015	4.98789	--	--	K15193|3.9e-21|sita:101779272|K15193 protein SPT2 | (RefSeq) trichohyalin	--	--	--	--	--
Dendrocalamus_farinosus_newGene_11580	--	0	0	0	0	0	0	0	0	0.069543	0	0	0	0	0	0	0.337136	0.618068	0.35473	--	--	--	--	--	--	--	--
Dendrocalamus_farinosus_newGene_11581	--	0	0	0	0	0.129366	0	0	0	0	0	0	0	0.093748	0.117753	0	0	0	0	--	Molecular Function: nucleic acid binding (GO:0003676);; Molecular Function: zinc ion binding (GO:0008270);; Biological Process: DNA integration (GO:0015074);;	--	--	--	--	--	molecular function: binding (GO:0005488);; biological process: metabolic process (GO:0008152);; biological process: cellular process (GO:0009987)
Dendrocalamus_farinosus_newGene_11584	--	0	0	0	0	0	0	0.054257	0	0	0.02652	0.01807	0.653332	0	0.605239	0.139263	0.022043	0	0.127881	--	--	--	--	--	--	--	--
Dendrocalamus_farinosus_newGene_11585	--	0.766557	0.458775	0.446414	0.441075	0.478299	0.318973	1.67962	1.91417	2.16709	0.754156	0.872122	1.19793	0.710658	0.8685	0.83647	3.85913	3.68143	4.93801	--	--	--	--	--	--	--	--
Dendrocalamus_farinosus_newGene_11586	--	0	0	0	0	0	0	0	0	0	0	0	0	0	0	0.235594	0	0	0	--	--	--	--	--	--	--	--
Dendrocalamus_farinosus_newGene_11587	--	0.045719	0	0	0	0	0	0	0	0	0.093308	0.139462	0	0.084049	0.338512	0.469781	0.12235	0.130065	0.052977	--	Molecular Function: nucleic acid binding (GO:0003676);; Molecular Function: zinc ion binding (GO:0008270);; Biological Process: DNA integration (GO:0015074);;	--	--	--	--	--	molecular function: binding (GO:0005488);; biological process: metabolic process (GO:0008152);; biological process: cellular process (GO:0009987)
Dendrocalamus_farinosus_newGene_1159	--	0	0	0.064924	0	0	0	0	0	0	0	0	0	0	0	0	0	0	0	--	--	--	--	--	--	--	--
Dendrocalamus_farinosus_newGene_11593	--	0	0	0	0.110299	0	0	0	0	0	0	0.136728	0.193958	0.124686	0.193308	0	0	0	0	--	Molecular Function: zinc ion binding (GO:0008270);;	K11699|5.7e-24|sita:101769532|K11699 RNA-dependent RNA polymerase [EC:2.7.7.48] | (RefSeq) probable RNA-dependent RNA polymerase SHL2	--	--	--	--	molecular function: binding (GO:0005488)
Dendrocalamus_farinosus_newGene_11594	--	0.238197	0.406692	0.338921	0.393557	0.674648	0.409858	0.309384	0.511003	0.31206	0.806728	0.803206	0.362457	0.35616	0.298741	0.273391	0.510227	0.632894	0.584941	--	--	--	--	--	--	--	--
Dendrocalamus_farinosus_newGene_11596	--	0.209094	0.077327	0.271821	0.385022	0.394144	0.196084	0.873113	1.04885	0.566424	0.426542	0.432458	0.562758	0.451696	0.439764	0.627922	0.539382	0.477667	0.459483	--	Cellular Component: integral component of membrane (GO:0016021);;	--	--	--	Protein of unknown function (DUF1218)	--	cellular component: membrane (GO:0016020);; cellular component: membrane part (GO:0044425)
Dendrocalamus_farinosus_newGene_11597	--	0.018522	0.256983	0	0.086011	0.426712	0.233452	0.298539	0.625473	0.379952	0.088811	0.317923	0.192219	0.098158	0.316567	0.207668	0.137655	0.492124	0.27524	--	--	--	--	--	--	--	--
Dendrocalamus_farinosus_newGene_116	--	0	0	0	0	0.14753	0.135989	0.058196	0.084918	0.095081	0	0	0	0	0	0	0	0	0	--	--	--	--	--	--	--	--
Dendrocalamus_farinosus_newGene_1160	--	0	0	0	0	0	0.116843	0	0	0	0	0	0	0	0	0	0	0	0	--	--	--	--	--	--	--	--
Dendrocalamus_farinosus_newGene_11600	--	0.403149	1.30106	1.42975	0.496531	0.625878	0.631354	0.180287	1.17727	0.30082	0.848454	0.841434	2.99281	0.680728	0.206668	0.908437	4.58874	1.64544	6.18655	--	Molecular Function: magnesium ion binding (GO:0000287);; Molecular Function: terpene synthase activity (GO:0010333);;	K15803|9.5e-47|sita:101755633|K15803 (-)-germacrene D synthase [EC:4.2.3.75] | (RefSeq) beta-sesquiphellandrene synthase	Sesquiterpenoid and triterpenoid biosynthesis (ko00909)	--	Terpene synthase family, metal binding domain	(E)-beta-caryophyllene synthase OS=Zea mays OX=4577 GN=TPS23 PE=1 SV=1	molecular function: binding (GO:0005488);; molecular function: catalytic activity (GO:0003824)
Dendrocalamus_farinosus_newGene_11601	--	1.01308	0	0	0	0	0.742799	1.13947	0.167593	1.87251	3.94666	3.98949	0.468953	0.381725	0.88616	1.28183	1.4952	6.95317	0.428506	--	--	--	--	--	--	--	--
Dendrocalamus_farinosus_newGene_11602	--	0	0	0	0	0	0	0	0	0	0	0	0	0	0	0	0	0	0	--	--	--	--	--	TNP1/EN/SPM transposase	--	--
Dendrocalamus_farinosus_newGene_11607	--	0.069742	0.265335	0.28162	0.176466	0.58809	0.24968	0.068903	0	0	2.25887	2.73167	2.64903	0.190957	0.141891	0.174908	0.06497	0.195247	0.438217	--	Cellular Component: membrane (GO:0016020);;	K20891|3.1e-29|rcu:8276001|K20891 beta-glucuronosyltransferase [EC:2.4.1.-] | (RefSeq) beta-glucuronosyltransferase GlcAT14B	--	Carbohydrate transport and metabolism	--	Beta-glucuronosyltransferase GlcAT14A OS=Arabidopsis thaliana OX=3702 GN=GLCAT14A PE=2 SV=1	cellular component: membrane (GO:0016020)
Dendrocalamus_farinosus_newGene_11608	--	0	0.017864	0	0	0	0	0	0.061779	0.293267	0	0	0	0.255556	0	0.316344	1.09292	0.138039	0.144219	--	--	--	--	--	--	--	--
Dendrocalamus_farinosus_newGene_11609	--	1.81812	2.17443	1.44541	8.71605	6.51685	5.26725	1.41557	1.58656	2.59408	0.159276	0	0	0.049627	0.304039	0.046302	0.442857	0.42717	0.307852	--	--	--	--	--	--	--	--
Dendrocalamus_farinosus_newGene_1161	--	2.07865	4.15655	2.92456	2.88199	4.50014	2.67729	0.776102	0.552235	1.00029	1.56073	2.8824	2.01676	0.474943	0.907966	0.429854	0	0.097949	0.266097	--	--	--	--	--	--	--	--
Dendrocalamus_farinosus_newGene_11612	--	0.399905	0.384594	0.598128	0.29645	0.125736	0.276166	0.349384	0.03719	0	2.34763	2.02683	2.03858	0.555569	0.845248	0.558687	0	0	0	--	Molecular Function: oxidoreductase activity (GO:0016491);;	--	--	--	--	--	molecular function: catalytic activity (GO:0003824)
Dendrocalamus_farinosus_newGene_11613	--	0	0	0	0	0	0.074981	0	0	0	0	0	0.167531	0	0	0	0	0	0	Carbohydrate transport and metabolism	Molecular Function: channel activity (GO:0015267);; Cellular Component: integral component of membrane (GO:0016021);;	K09874|7.3e-60|sita:101752630|K09874 aquaporin NIP | (RefSeq) aquaporin NIP3-2	--	Carbohydrate transport and metabolism	Major intrinsic protein	Aquaporin NIP3-2 OS=Oryza sativa subsp. japonica OX=39947 GN=NIP3-2 PE=2 SV=1	biological process: localization (GO:0051179);; molecular function: transporter activity (GO:0005215);; cellular component: membrane (GO:0016020);; cellular component: membrane part (GO:0044425)
Dendrocalamus_farinosus_newGene_11614	--	0	0	0	0	0	0	0	0.063019	0	0	0	0	0	0	0	0	0	0.152244	--	--	--	--	--	--	--	--
Dendrocalamus_farinosus_newGene_11615	--	1.89929	3.05826	2.4451	1.70224	1.01163	2.24671	2.36722	1.89495	1.36031	2.97615	1.85057	3.02401	1.62471	2.13001	1.96389	0.956728	1.66677	1.49308	--	--	--	--	--	--	--	--
Dendrocalamus_farinosus_newGene_11616	--	0.033319	0	0.095159	0.041099	0	0	0.017859	0.112756	0.057297	0.067753	0.275994	0.045354	0.08017	0.100866	0.03858	0.059034	0.091774	0.094831	--	--	--	--	--	--	--	--
Dendrocalamus_farinosus_newGene_11618	--	0.288927	0.475402	0.641696	0.090953	0.126502	0.216994	0.142295	0.487021	0.498462	1.20713	0.983747	0.563124	0.195012	0.536832	0.750582	0.722068	0.549014	0.337045	--	Cellular Component: core TFIIH complex (GO:0000439);; Biological Process: nucleotide-excision repair (GO:0006289);; Biological Process: transcription, DNA-templated (GO:0006351);;	K03141|3.7e-39|dosa:Os08t0338200-01|K03141 transcription initiation factor TFIIH subunit 1 | (RefSeq) Os08g0338200; Kelch related domain containing protein.	Basal transcription factors (ko03022);; Nucleotide excision repair (ko03420)	Transcription;; Replication, recombination and repair	--	General transcription and DNA repair factor IIH subunit TFB1-1 OS=Arabidopsis thaliana OX=3702 GN=TFB1-1 PE=2 SV=1	cellular component: cell (GO:0005623);; cellular component: macromolecular complex (GO:0032991);; cellular component: organelle (GO:0043226);; cellular component: organelle part (GO:0044422);; cellular component: cell part (GO:0044464);; biological process: metabolic process (GO:0008152);; biological process: cellular process (GO:0009987);; biological process: response to stimulus (GO:0050896)
Dendrocalamus_farinosus_newGene_11620	--	0	0	0	0.028445	0	0.063739	0	0.082648	0.015362	0	0	0	0.289594	0.306721	0	0.197207	0.507061	0.137667	--	--	--	--	--	--	--	--
Dendrocalamus_farinosus_newGene_11621	--	0.050505	0	0.155638	0.205461	0.060651	0.359586	0.0619	0.358654	0.573652	0.141374	0	0.150525	0.127683	0.440105	0.258643	0	0	0	--	Molecular Function: calcium ion binding (GO:0005509);; Molecular Function: calmodulin binding (GO:0005516);; Molecular Function: ATP binding (GO:0005524);; Cellular Component: nucleus (GO:0005634);; Cellular Component: cytoplasm (GO:0005737);; Molecular Function: calcium-dependent protein serine/threonine kinase activity (GO:0009931);; Biological Process: peptidyl-serine phosphorylation (GO:00181…	K14786|1.7e-25|sita:101782511|K14786 protein KRI1 | (RefSeq) calcium-dependent protein kinase 1	--	Signal transduction mechanisms	Protein kinase domain	Calcium and calcium/calmodulin-dependent serine/threonine-protein kinase OS=Oryza sativa subsp. japonica OX=39947 GN=CCAMK PE=2 SV=1	molecular function: binding (GO:0005488);; cellular component: cell (GO:0005623);; cellular component: organelle (GO:0043226);; cellular component: cell part (GO:0044464);; biological process: metabolic process (GO:0008152);; biological process: cellular process (GO:0009987);; molecular function: catalytic activity (GO:0003824);; biological process: signaling (GO:0023052);; biological process: si…
Dendrocalamus_farinosus_newGene_11624	--	0	0.218512	0.669246	0.185569	0.131563	0.166647	0	0.108576	0	0.540341	0.287693	0.366216	0.081572	0.218018	0	0	0.053624	0	--	--	--	--	--	--	--	--
Dendrocalamus_farinosus_newGene_11625	--	0	0	0	0.530108	0.191688	0.640781	0.396019	0.281347	0.278163	0	0	0	0	0.398411	0.170808	0.371083	0	0.17199	Cell wall/membrane/envelope biogenesis	Molecular Function: MAP kinase activity (GO:0004707);; Molecular Function: protein tyrosine kinase activity (GO:0004713);; Molecular Function: ATP binding (GO:0005524);; Cellular Component: nucleus (GO:0005634);; Cellular Component: cytoplasm (GO:0005737);; Biological Process: regulation of gene expression (GO:0010468);; Biological Process: intracellular signal transduction (GO:0035556);;	K20600|5.0e-47|bdi:100839224|K20600 mitogen-activated protein kinase 4 [EC:2.7.11.24] | (RefSeq) MPK11; uncharacterized protein LOC100839224	MAPK signaling pathway - plant (ko04016);; Plant-pathogen interaction (ko04626)	Signal transduction mechanisms	Protein kinase domain	Mitogen-activated protein kinase 2 OS=Oryza sativa subsp. japonica OX=39947 GN=MPK2 PE=2 SV=1	biological process: metabolic process (GO:0008152);; biological process: cellular process (GO:0009987);; biological process: signaling (GO:0023052);; biological process: single-organism process (GO:0044699);; biological process: response to stimulus (GO:0050896);; biological process: biological regulation (GO:0065007);; molecular function: catalytic activity (GO:0003824);; molecular function: sig…
Dendrocalamus_farinosus_newGene_11626	--	0.153535	0	0	0.402758	0.344737	0.093063	0.251764	0.459994	1.70325	0.172661	0.155422	0.056336	0.272207	0.2821	0.177308	0.338008	0.985184	0.607887	--	--	--	--	--	--	--	--
Dendrocalamus_farinosus_newGene_11627	--	0	0	0.086787	1.08337	0.513508	0.920877	0.768574	0.558794	0.355934	0	0.121191	0	0.016332	0.136559	0.148004	0.353518	0.027872	0.368262	--	--	--	--	--	--	--	--
Dendrocalamus_farinosus_newGene_11628	--	0.218264	0.790057	0.082265	0	0.071261	0.100084	0	0	0	0.33723	0.288286	0.175495	0.023368	0.122699	0	0	0	0	--	Molecular Function: DNA binding (GO:0003677);; Molecular Function: protein dimerization activity (GO:0046983);;	K21437|2.9e-06|ccav:112523844|K21437 ankyrin repeat domain-containing protein 13 | (RefSeq) uncharacterized protein LOC112523844	--	Replication, recombination and repair	hAT family C-terminal dimerisation region	Zinc finger BED domain-containing protein RICESLEEPER 2 OS=Oryza sativa subsp. japonica OX=39947 GN=Os03g0733400 PE=2 SV=1	molecular function: binding (GO:0005488)
Dendrocalamus_farinosus_newGene_11631	--	13.7752	16.9754	16.5467	10.7924	14.7886	10.676	8.16062	7.86632	6.79693	37.1083	34.1877	31.852	10.5009	10.69	11.3489	4.2479	4.94935	4.00892	--	--	--	--	--	--	--	--
Dendrocalamus_farinosus_newGene_11634	--	0.01311	0	0.009373	0.113171	0.045536	0.016057	0.864632	0.656923	1.34512	0.010572	0	0.032022	0.029556	0.026849	0.027302	0.020116	0.008285	0.054829	--	Molecular Function: nucleic acid binding (GO:0003676);; Molecular Function: zinc ion binding (GO:0008270);; Biological Process: DNA integration (GO:0015074);;	--	--	--	--	--	molecular function: binding (GO:0005488);; biological process: metabolic process (GO:0008152);; biological process: cellular process (GO:0009987)
Dendrocalamus_farinosus_newGene_11637	--	0.129285	0.182011	0.274906	0.14863	0.22266	0.206084	0.620339	0.435101	0.276104	0.178112	0.192546	0.157156	0.115872	0.009837	0.268955	0.446448	0.291355	0.186601	--	--	--	--	--	--	--	--
Dendrocalamus_farinosus_newGene_11639	--	10.5299	11.3458	10.8133	11.745	11.8595	11.9386	8.33429	9.51167	8.55551	8.74461	8.68136	8.4861	7.52211	10.1106	7.94787	6.05414	7.05387	6.57701	--	Cellular Component: mitochondrial respiratory chain complex I (GO:0005747);; Biological Process: mitochondrial electron transport, NADH to ubiquinone (GO:0006120);;	K03939|3.6e-12|bdi:100833291|K03939 NADH dehydrogenase (ubiquinone) Fe-S protein 6 | (RefSeq) NADH dehydrogenase [ubiquinone] iron-sulfur protein 6, mitochondrial	Oxidative phosphorylation (ko00190)	--	--	--	cellular component: cell (GO:0005623);; cellular component: membrane (GO:0016020);; cellular component: macromolecular complex (GO:0032991);; cellular component: organelle (GO:0043226);; cellular component: organelle part (GO:0044422);; cellular component: membrane part (GO:0044425);; cellular component: cell part (GO:0044464);; biological process: metabolic process (GO:0008152);; biological proc…
Dendrocalamus_farinosus_newGene_11640	--	0.114024	0.10304	0	0	0.446548	0.114253	0.061767	0	0	0	0	0	0.080089	0	0	0	0	0	--	--	--	--	--	--	--	--
Dendrocalamus_farinosus_newGene_11641	--	0	0.154166	0.060159	0.173394	0.302108	0.320407	0	0.074239	0	0.282379	0.202512	0.1002	0.153295	0.421652	0.133517	0	0	0	--	Biological Process: lipid metabolic process (GO:0006629);; Molecular Function: phosphatidylcholine 1-acylhydrolase activity (GO:0008970);; Cellular Component: integral component of membrane (GO:0016021);;	--	--	--	--	--	biological process: metabolic process (GO:0008152);; biological process: single-organism process (GO:0044699);; molecular function: catalytic activity (GO:0003824);; cellular component: membrane (GO:0016020);; cellular component: membrane part (GO:0044425)
Dendrocalamus_farinosus_newGene_11644	--	0	0	0	0	0.090595	0	0	0	0	0	0	0	0	0	0	0	0	0	--	--	--	--	--	--	--	--
Dendrocalamus_farinosus_newGene_11645	--	0	0	0	0	0	0.362907	0	0	0	0	0	0	0.035774	0	0	0	0.053053	0.404055	--	--	--	--	--	--	--	--
Dendrocalamus_farinosus_newGene_11646	--	0.042964	0	0	0	0.076443	0.06009	0.054876	0	0	0.057292	0	0	0	0	0	0.047214	0	0.304689	--	--	--	--	--	--	--	--
Dendrocalamus_farinosus_newGene_1165	--	0	0	0	0	0	0	0	0	0	0.811294	0.612478	0.757922	0.466488	0.419556	0.468686	1.33506	1.84652	1.28922	--	--	--	--	--	--	--	--
Dendrocalamus_farinosus_newGene_11650	--	0	0	0	0	0.019226	0	0.243723	0.185063	0.057106	0	0.088647	0	0	0.167614	0	0.076977	0.279892	0	--	--	--	--	--	--	--	--
Dendrocalamus_farinosus_newGene_11651	--	0.170699	0.170673	0	0.088922	0.093768	0.170261	0.138545	0.070807	0.121727	0.03131	0.156171	0.119076	0	0.25899	0.070622	0	0.088918	0	--	--	--	--	--	--	--	--
Dendrocalamus_farinosus_newGene_11656	--	0.293263	0.411858	0.469398	0	0.567439	0.20668	0.406516	0.347102	0.156557	0.70575	0.831193	0.683224	0.136669	0.327155	0.033073	0.143271	0.18267	0.144196	--	--	--	--	--	--	--	--
Dendrocalamus_farinosus_newGene_11657	--	4.00824	3.0583	4.44491	7.84636	6.2128	6.28306	10.8991	10.7568	7.93571	6.49095	5.69178	5.92886	5.06486	8.31811	6.86693	4.44036	5.41382	4.65853	--	--	--	--	--	--	--	--
Dendrocalamus_farinosus_newGene_11659	--	7.03153	6.86914	6.41049	5.59311	5.02665	3.30942	2.22607	1.75164	1.86894	7.7686	7.28719	8.0281	2.98982	3.23886	3.1799	1.02451	1.63466	1.58097	--	--	--	--	--	--	--	--
Dendrocalamus_farinosus_newGene_11661	--	0	0	0	0	0	0	0	0	0	0	0	0	0	0	0.054386	0	0.564482	0	--	--	--	--	--	--	--	--
Dendrocalamus_farinosus_newGene_11662	--	0	0	0	0.175861	0	0	0.19502	0	0	0	0	0	0	0	0	0	0	0	--	--	--	--	--	--	--	--
Dendrocalamus_farinosus_newGene_11663	--	0	0	0	0	0.094568	0	0	0	0	0	0	0	0	0	0	0	0	0.360036	--	--	--	--	--	--	--	--
Dendrocalamus_farinosus_newGene_11665	--	2.35807	1.33719	1.45738	1.33042	1.18301	1.0126	2.94753	3.07939	2.07729	1.68926	1.58744	0.914343	1.02551	1.40564	1.39183	1.00055	1.51937	0.83749	--	--	--	--	--	--	--	--
Dendrocalamus_farinosus_newGene_11666	--	0	0	0	0.282614	0.223732	0.259545	0.4175	0.656025	0.440456	0.263706	0.422415	0.542937	1.12846	0.689345	1.36485	1.00583	1.28222	1.16797	--	--	--	--	--	--	--	--
Dendrocalamus_farinosus_newGene_11669	--	0	0	0	0	0	0	0	0	0	0	0	0	0	0	0.46046	0	0	0.469898	--	--	--	--	--	--	--	--
Dendrocalamus_farinosus_newGene_11671	--	0.007574	0	0.103467	0.008611	0	0	0.258683	0	0.145828	0.077825	0	0	0.114154	0.011255	0.165588	0.182172	0.635016	0.243975	--	Molecular Function: hydrolase activity, acting on ester bonds (GO:0016788);;	--	--	--	Plant transposon protein	--	molecular function: catalytic activity (GO:0003824)
Dendrocalamus_farinosus_newGene_11672	--	0.055818	0	0	0.071759	0	0	0.28345	0.405351	0	0	0	0	0	0	0	0.103014	0	0	--	Biological Process: telomere maintenance (GO:0000723);; Molecular Function: DNA helicase activity (GO:0003678);; Molecular Function: ATP binding (GO:0005524);; Biological Process: DNA repair (GO:0006281);; Biological Process: DNA recombination (GO:0006310);;	--	--	--	--	--	biological process: metabolic process (GO:0008152);; biological process: cellular process (GO:0009987);; biological process: biological regulation (GO:0065007);; biological process: cellular component organization or biogenesis (GO:0071840);; molecular function: catalytic activity (GO:0003824);; molecular function: binding (GO:0005488);; biological process: response to stimulus (GO:0050896)
Dendrocalamus_farinosus_newGene_11673	--	0.932956	0.804364	2.01493	3.04532	1.61737	1.53236	7.47129	8.10952	9.32813	1.48086	1.80019	1.39271	10.2505	12.7549	12.4864	23.7215	13.8063	14.0548	--	Cellular Component: integral component of membrane (GO:0016021);;	--	--	--	--	--	cellular component: membrane (GO:0016020);; cellular component: membrane part (GO:0044425)
Dendrocalamus_farinosus_newGene_11676	--	0.239857	0.108926	0.072807	0.212079	0.130072	0.097479	0.665965	0.824953	0.566191	0.698325	0.918284	0.67326	0.417654	0.71064	0.763228	1.48975	1.30452	1.03057	--	--	--	--	--	--	--	--
Dendrocalamus_farinosus_newGene_11678	--	0.850056	0.675396	0.730956	0.786134	1.49513	0.849444	0.434284	0.319879	0.218654	1.31505	1.25097	1.01423	0.657104	0.684783	0.543878	0.203986	0.085106	0.173512	--	--	--	--	--	--	--	--
Dendrocalamus_farinosus_newGene_11679	--	0	0	0	0.123455	0.12852	0	0	0	0	0	0.144069	0.303644	0.151196	0	0	0	0	0	--	Cellular Component: endoplasmic reticulum membrane (GO:0005789);; Biological Process: intracellular protein transport (GO:0006886);; Biological Process: ER to Golgi vesicle-mediated transport (GO:0006888);; Cellular Component: COPII vesicle coat (GO:0030127);; Molecular Function: metal ion binding (GO:0046872);;	K14006|9.4e-11|bdi:100833719|K14006 protein transport protein SEC23 | (RefSeq) protein transport protein SEC23 isoform X1	Protein processing in endoplasmic reticulum (ko04141)	Intracellular trafficking, secretion, and vesicular transport	--	--	cellular component: cell (GO:0005623);; cellular component: membrane (GO:0016020);; cellular component: organelle (GO:0043226);; cellular component: organelle part (GO:0044422);; cellular component: membrane part (GO:0044425);; cellular component: cell part (GO:0044464);; biological process: localization (GO:0051179);; cellular component: macromolecular complex (GO:0032991);; molecular function: …
Dendrocalamus_farinosus_newGene_1168	--	0	0	0	0	0	0	0	0	0	0	0	0	0	0	0	0	0	0	--	--	--	--	--	--	--	--
Dendrocalamus_farinosus_newGene_11680	--	0	0	0	0	0	0	0	0	0	0	0	0	0	0	0	0	0	0	--	--	--	--	--	--	--	--
Dendrocalamus_farinosus_newGene_11681	--	0	0	0.06418	0	0.209475	0.167648	0.206052	0.26346	0.158019	0.095119	0.42356	0.2257	0.199646	0.320487	0.581846	0.163494	0.120367	0.34899	--	--	--	--	--	--	--	--
Dendrocalamus_farinosus_newGene_11682	--	0	0	0	0	0	0	0	0	0	0	0	0	0	0	0	0	0	0	--	--	--	--	--	--	--	--
Dendrocalamus_farinosus_newGene_11684	--	0	0	0	0	0	0	0.19485	0.113472	0.177324	0	0	0	0	0	0	0.200877	0.283063	0.11239	--	--	--	--	--	--	--	--
Dendrocalamus_farinosus_newGene_11686	--	0	0	0	0.061586	0.22867	0.390866	0.347862	0.2434	0	0	0	0	0.167357	0	0.631527	0	0.168469	0	--	Molecular Function: ATP binding (GO:0005524);; Cellular Component: cytoplasm (GO:0005737);; Molecular Function: peptidase activity (GO:0008233);; Biological Process: protein catabolic process (GO:0030163);;	K03065|6.5e-08|aof:109835705|K03065 26S proteasome regulatory subunit T5 | (RefSeq) 26S protease regulatory subunit 6A homolog	Proteasome (ko03050)	Posttranslational modification, protein turnover, chaperones	--	26S proteasome regulatory subunit 6A homolog OS=Oryza sativa subsp. japonica OX=39947 GN=TBP1 PE=2 SV=2	molecular function: binding (GO:0005488);; cellular component: cell (GO:0005623);; cellular component: cell part (GO:0044464);; molecular function: catalytic activity (GO:0003824);; biological process: metabolic process (GO:0008152)
Dendrocalamus_farinosus_newGene_11690	--	0	0	0.0402	0	0.341184	0.141261	0.226002	0.192921	0.029521	0.372447	0.205433	0.361709	0	0	0.041539	0.490494	0.18301	0.202824	--	--	--	--	--	--	--	--
Dendrocalamus_farinosus_newGene_11691	--	0	0	0	0	0	0	0	0.035544	0.078277	0.089116	0.108475	0.103792	0	0	0	0.185443	0.258477	0.457223	--	--	--	--	--	--	--	--
Dendrocalamus_farinosus_newGene_11692	--	0	0	0	0	0	0	0	0	0	0	0	0	0	0	0	0	0.297962	0	--	--	--	--	--	--	--	--
Dendrocalamus_farinosus_newGene_11693	--	0	0.083402	0	0	0	0	0	0	0	0	0	0	0	0	0.257438	0	0.188161	0	--	--	--	--	--	--	--	--
Dendrocalamus_farinosus_newGene_11695	--	0	0	0	0	0	0	0	0	0	0	0	0	0	0	0.188567	0	0	0	--	--	--	--	--	--	--	--
Dendrocalamus_farinosus_newGene_11696	--	0	0	0	0	0	0	0	0	0	0	0	0	0.066357	0.163739	0.133952	0	0	0	--	--	--	--	--	--	--	--
Dendrocalamus_farinosus_newGene_11697	--	0	0	0	0	0	0	0	0	0	0	0	0	0	0.162353	0.165963	0	0	0	--	--	--	--	--	--	--	--
Dendrocalamus_farinosus_newGene_11699	--	0	0.031924	0	0.02421	0.135492	0	0.140378	0.093942	0	0.40672	0.398165	0.261694	0	0.0434	0.04156	0.153298	0.25554	0.350342	--	--	--	--	--	--	--	--
Dendrocalamus_farinosus_newGene_117	--	1.14418	1.22984	1.54546	1.30823	1.859	2.28069	3.22271	3.89732	2.67509	9.59296	8.59699	8.65739	8.15806	7.37727	7.80628	15.7923	14.1798	14.2103	Coenzyme transport and metabolism	Molecular Function: zinc ion binding (GO:0008270);; Molecular Function: diaminohydroxyphosphoribosylaminopyrimidine deaminase activity (GO:0008835);; Biological Process: riboflavin biosynthetic process (GO:0009231);; Cellular Component: chloroplast stroma (GO:0009570);; Biological Process: oxidation-reduction process (GO:0055114);;	K11752|2.1e-28|sita:101762852|K11752 diaminohydroxyphosphoribosylaminopyrimidine deaminase / 5-amino-6-(5-phosphoribosylamino)uracil reductase [EC:3.5.4.26 1.1.1.193] | (RefSeq) riboflavin biosynthesis protein PYRD, chloroplastic	Riboflavin metabolism (ko00740)	Nucleotide transport and metabolism	Cytidine and deoxycytidylate deaminase zinc-binding region	Riboflavin biosynthesis protein PYRD, chloroplastic OS=Zea mays OX=4577 GN=PYRD PE=2 SV=1	molecular function: binding (GO:0005488);; molecular function: catalytic activity (GO:0003824);; biological process: metabolic process (GO:0008152);; biological process: cellular process (GO:0009987);; biological process: single-organism process (GO:0044699);; cellular component: cell (GO:0005623);; cellular component: organelle (GO:0043226);; cellular component: organelle part (GO:0044422);; cel…
Dendrocalamus_farinosus_newGene_11700	--	0	0	0	0.046697	0	0	0	0.06364	0.040612	0.085515	0.074291	0.196501	0.095019	0	0.043674	0	0.135839	0.325502	--	--	--	--	--	--	--	--
Dendrocalamus_farinosus_newGene_11701	--	0	0	0.044334	0	0.038768	0.094165	0	0	0	0.502875	0.477778	0.601148	0.032639	0.132338	0.038647	0	0.13394	0.102421	--	--	--	--	--	--	--	--
Dendrocalamus_farinosus_newGene_11702	--	0	0	0	0	0	0	0	0	0	0	0	0.177224	0	0	0	0	0	0.117849	--	--	--	--	--	--	--	--
Dendrocalamus_farinosus_newGene_11703	--	0	0.05736	0	0.022022	0.248746	0.064976	0	0	0.096248	0	0	0	0	0.063281	0.265756	0.342984	0	0	--	--	--	--	--	--	--	--
Dendrocalamus_farinosus_newGene_11704	--	0.717437	1.57867	1.5672	1.34204	1.24935	0.799357	4.78683	3.52895	2.65388	3.05299	1.62244	2.03739	0.995214	0.726623	0.673085	3.69114	4.25819	4.74818	--	Molecular Function: transcription factor activity, sequence-specific DNA binding (GO:0003700);; Biological Process: positive regulation of transcription, DNA-templated (GO:0045893);;	K14432|2.6e-16|sita:101778442|K14432 ABA responsive element binding factor | (RefSeq) bZIP transcription factor 23	Plant hormone signal transduction (ko04075)	--	--	bZIP transcription factor 46 OS=Oryza sativa subsp. japonica OX=39947 GN=BZIP46 PE=1 SV=1	biological process: biological regulation (GO:0065007);; molecular function: nucleic acid binding transcription factor activity (GO:0001071)
Dendrocalamus_farinosus_newGene_11705	--	0	0.142369	0	0	0.11293	0	0	0	0	0	0.117896	0.111236	0.13835	0.165298	0.140068	0	0	0.195903	--	--	--	--	--	--	--	--
Dendrocalamus_farinosus_newGene_11707	--	0	0	0	0	0	0.096314	0	0	0	0	0	0	0.518546	0.217566	0	0.089374	0	0	--	--	--	--	--	--	--	--
Dendrocalamus_farinosus_newGene_11708	--	0.692195	0.728934	1.0269	1.54264	1.02784	1.13348	0.900923	1.40548	0.978434	3.81361	2.99815	4.11073	3.50316	4.36007	4.12175	2.56579	2.21168	2.00052	Replication, recombination and repair	Biological Process: telomere maintenance (GO:0000723);; Molecular Function: DNA helicase activity (GO:0003678);; Molecular Function: ATP binding (GO:0005524);; Biological Process: DNA repair (GO:0006281);; Biological Process: DNA recombination (GO:0006310);;	K15255|1.7e-97|sbi:8080251|K15255 ATP-dependent DNA helicase PIF1 [EC:3.6.4.12] | (RefSeq) ATP-dependent DNA helicase PIF1	--	Cell cycle control, cell division, chromosome partitioning	PIF1-like helicase	--	biological process: metabolic process (GO:0008152);; biological process: cellular process (GO:0009987);; biological process: biological regulation (GO:0065007);; biological process: cellular component organization or biogenesis (GO:0071840);; molecular function: catalytic activity (GO:0003824);; molecular function: binding (GO:0005488);; biological process: response to stimulus (GO:0050896)
Dendrocalamus_farinosus_newGene_11710	--	0.075545	0	0	0	0.029959	0.047458	0	0	0	0	0.129553	0.195946	0.167258	0.076247	0	0	0	0.037172	--	Biological Process: potassium ion transport (GO:0006813);; Molecular Function: potassium ion transmembrane transporter activity (GO:0015079);; Cellular Component: membrane (GO:0016020);; Cellular Component: integral component of membrane (GO:0016021);;	K03549|1.9e-08|fve:101293665|K03549 KUP system potassium uptake protein | (RefSeq) potassium transporter 11-like	--	--	--	Probable potassium transporter 11 OS=Oryza sativa subsp. japonica OX=39947 GN=HAK11 PE=2 SV=4	biological process: localization (GO:0051179);; molecular function: transporter activity (GO:0005215);; cellular component: membrane (GO:0016020);; cellular component: membrane part (GO:0044425)
Dendrocalamus_farinosus_newGene_11712	--	1.37699	1.75529	1.26998	0.148986	0.848007	0.385617	0.457884	0.975169	1.04043	1.22389	0.834745	1.20432	0.588611	0.407466	0.30854	0.71364	1.31499	2.03195	--	--	--	--	--	--	--	--
Dendrocalamus_farinosus_newGene_11713	--	0.125763	0.057018	0	0	0.118697	0	0.129305	0	0.156751	0.298325	0.057003	0.054917	0	0.043866	0.086466	0	0.212228	0	--	--	--	--	--	--	--	--
Dendrocalamus_farinosus_newGene_11714	--	0	0	0	0	0	0	0	0	0	0	0	0	0	0	0	0	0	0	--	--	--	--	--	--	--	--
Dendrocalamus_farinosus_newGene_11716	--	0.154629	0	0.062155	0	0.040773	0	0	0	0	0.526242	0.520991	0.361548	0	0.266258	0	0	0	0	--	Cellular Component: nucleus (GO:0005634);; Biological Process: regulation of transcription, DNA-templated (GO:0006355);; Molecular Function: cysteine-type peptidase activity (GO:0008234);; Molecular Function: zinc ion binding (GO:0008270);;	K17604|1.0e-18|qsu:112006382|K17604 zinc finger SWIM domain-containing protein 3 | (RefSeq) protein FAR1-RELATED SEQUENCE 5-like	--	--	FAR1 DNA-binding domain	Putative protein FAR1-RELATED SEQUENCE 10 OS=Arabidopsis thaliana OX=3702 GN=FRS10 PE=2 SV=2	cellular component: cell (GO:0005623);; cellular component: organelle (GO:0043226);; cellular component: cell part (GO:0044464);; biological process: biological regulation (GO:0065007);; biological process: metabolic process (GO:0008152);; molecular function: catalytic activity (GO:0003824);; molecular function: binding (GO:0005488)
Dendrocalamus_farinosus_newGene_1172	--	9.27891	9.30793	9.56134	4.38204	9.64681	6.04782	4.22232	4.7163	3.80019	0	0	0	0	0	0	0	0	0	--	--	--	--	--	--	--	--
Dendrocalamus_farinosus_newGene_11723	--	0.539963	0.306136	0.942658	0.041771	0.049527	0.034698	0.016114	0	0.019608	0	0	0.011436	0.321492	0.331905	0.34227	0	0.012142	0.013614	--	Molecular Function: nucleic acid binding (GO:0003676);; Molecular Function: zinc ion binding (GO:0008270);;	--	--	General function prediction only	gag-polypeptide of LTR copia-type	--	molecular function: binding (GO:0005488)
Dendrocalamus_farinosus_newGene_11725	--	0.065321	0.097888	0.072621	0.164217	0.664159	0.332822	0.080791	0.088987	0.131506	0.111356	0.201666	0.175442	0.231749	0.202377	0.279015	0.098255	0.227098	0.170356	--	--	--	--	--	--	--	--
Dendrocalamus_farinosus_newGene_11726	--	0	0	0	0	0.043271	0	0	0	0	0.176116	0	0	0	0	0	0	0	0	--	--	--	--	--	--	--	--
Dendrocalamus_farinosus_newGene_11729	--	0.19554	0.273856	0.146874	0.403932	0.110862	0.243661	0.115915	0.039577	0.291145	0.152592	0.076755	0.077615	0.085993	0.243453	0.159824	0.077027	0.08319	0	--	--	K07466|2.0e-67|sbi:8072942|K07466 replication factor A1 | (RefSeq) replication protein A 70 kDa DNA-binding subunit D	DNA replication (ko03030);; Nucleotide excision repair (ko03420);; Mismatch repair (ko03430);; Homologous recombination (ko03440)	--	--	--	--
Dendrocalamus_farinosus_newGene_11730	--	0	0	0	0	0	0	0	0	0	0	0	0	0	0	0	0	0	0	--	Cellular Component: integral component of membrane (GO:0016021);; Biological Process: transmembrane transport (GO:0055085);;	--	--	--	--	--	cellular component: membrane (GO:0016020);; cellular component: membrane part (GO:0044425);; biological process: localization (GO:0051179)
Dendrocalamus_farinosus_newGene_11731	--	0.091214	0.60097	0	0.659664	0.498489	0	0	0.33464	0.134397	0	0	0.144762	0	0	0.252333	0.165042	0	0	--	Molecular Function: DNA binding (GO:0003677);; Cellular Component: integral component of membrane (GO:0016021);;	K07466|3.5e-21|zma:100383940|K07466 replication factor A1 | (RefSeq) uncharacterized LOC100383940 isoform X1	DNA replication (ko03030);; Nucleotide excision repair (ko03420);; Mismatch repair (ko03430);; Homologous recombination (ko03440)	--	--	--	molecular function: binding (GO:0005488);; cellular component: membrane (GO:0016020);; cellular component: membrane part (GO:0044425)
Dendrocalamus_farinosus_newGene_11732	--	0	0	0	0	0	0	0	0	0	0	0	0	0	0.411433	0	0	0	0	--	--	--	--	--	--	--	--
Dendrocalamus_farinosus_newGene_11733	--	0	0	0.128633	0.034494	0.165144	0	0	0	0	0	0	0.046743	0.259946	0.175637	0.201606	0.039785	0.036583	0.118751	--	--	--	--	--	--	--	--
Dendrocalamus_farinosus_newGene_11734	--	0	0	0	0	0.516766	0.222266	0	0	0	0.308992	0	0.143308	0.088062	0.064244	0	0	0	0	--	--	--	--	--	--	--	--
Dendrocalamus_farinosus_newGene_11735	--	0.023788	0	0.094589	0	0.028569	0	0	0	0	0	0.021515	0.22784	0.037027	0.057669	0.026735	0	0	0	--	--	--	--	--	--	--	--
Dendrocalamus_farinosus_newGene_11736	--	0.493663	0.308495	0.496468	0.217388	0.362469	0.324923	0.621712	0.604442	0.576208	0.611861	0.426717	0.493722	0.34095	0.395565	0.40297	1.14469	1.20561	0.955721	--	Molecular Function: nucleic acid binding (GO:0003676);; Biological Process: DNA integration (GO:0015074);;	--	--	--	--	--	molecular function: binding (GO:0005488);; biological process: metabolic process (GO:0008152);; biological process: cellular process (GO:0009987)
Dendrocalamus_farinosus_newGene_11738	--	0	0	0	0	0.343976	0	0	0	0	0	0	0	0	0	0	0	0	0	--	--	--	--	--	Plant transposase (Ptta/En/Spm family)	--	--
Dendrocalamus_farinosus_newGene_11740	--	0	0.179275	0	0	0.582624	0.104969	0	0	0	0	0	0	0	0	0	0	0	0	--	--	--	--	--	--	--	--
Dendrocalamus_farinosus_newGene_11743	--	0.219445	0.402207	0.136393	0.254346	0.397527	0.036445	0	0	0.156781	0.464815	0.892491	0.411785	0.239518	0.964695	0.649207	0.379716	0.291384	0.827275	--	Molecular Function: protein kinase activity (GO:0004672);; Molecular Function: ATP binding (GO:0005524);; Cellular Component: integral component of membrane (GO:0016021);;	--	--	--	--	Probable LRR receptor-like serine/threonine-protein kinase At1g06840 OS=Arabidopsis thaliana OX=3702 GN=At1g06840 PE=1 SV=2	biological process: metabolic process (GO:0008152);; biological process: cellular process (GO:0009987);; molecular function: catalytic activity (GO:0003824);; molecular function: binding (GO:0005488);; cellular component: membrane (GO:0016020);; cellular component: membrane part (GO:0044425)
Dendrocalamus_farinosus_newGene_11744	--	0	0	0	0	0	0.530104	0	0	0	0	0	0	0	0	0	0	0	0	--	--	--	--	--	--	--	--
Dendrocalamus_farinosus_newGene_11745	--	0	0	0	0.073124	0	0.075288	0	0.054065	0.026121	0	0	0.113455	0.167748	0.390234	0.127006	0.067978	0.226542	0.148755	--	--	--	--	--	--	--	--
Dendrocalamus_farinosus_newGene_11747	--	0	0	0	0.046191	0	0	0.045048	0.230989	0	0	0	0	0.080556	0.190703	0.16597	0.051135	0.272381	0.191448	--	--	--	--	--	--	--	--
Dendrocalamus_farinosus_newGene_11748	--	0	0	0	0.12041	0	0.130732	0.550599	0.330668	0.560485	0	0.034466	0	0.042406	0	0.044375	0.467415	0.532954	0.757636	--	--	--	--	--	--	--	--
Dendrocalamus_farinosus_newGene_11749	--	0.471163	0.185794	0.228649	0.575667	0.472499	0.905116	0.9643	0.740121	1.02446	0.039227	0	0.049986	0	0	0.026501	0	0	0	--	--	--	--	--	--	--	--
Dendrocalamus_farinosus_newGene_1175	--	0.061667	0.088693	0.141774	0	0.06634	0.039805	0.477133	0.550682	0.162889	1.08629	1.32497	1.42688	0.695316	0.542943	0.672317	2.23855	2.07671	2.06742	--	--	--	--	--	--	--	--
Dendrocalamus_farinosus_newGene_11750	--	0	0	0	0.503602	0.201295	0.09289	0.370587	0.157194	0	0	0	0	0	0	0	0	0	0	--	--	--	--	--	--	--	--
Dendrocalamus_farinosus_newGene_11752	--	0.46488	0.569556	0.857096	0.096769	0.25107	0.231725	0.188781	0.223236	0.260891	0.940274	1.19262	1.33957	0.298652	0.646366	0.409448	1.13961	1.23991	1.39386	--	--	--	--	--	--	--	--
Dendrocalamus_farinosus_newGene_11754	--	0.060309	0	0.214498	0	0	0.077169	0	0	0.073366	0.080432	0.079846	0	0.026176	0	0	0	0	0	--	Molecular Function: protein dimerization activity (GO:0046983);;	--	--	--	Domain of unknown function (DUF4371)	--	molecular function: binding (GO:0005488)
Dendrocalamus_farinosus_newGene_11756	--	0	0	0	0.116052	0.217357	0.226032	0.39994	0.140951	0.2651	0	0	0	0	0	0	0	0	0	--	--	--	--	--	--	--	--
Dendrocalamus_farinosus_newGene_11757	--	0.281171	0.035097	0.3103	0	0	0	0	0	0	0.349435	0.103736	0.093003	0.058703	0.053518	0.029077	0	0	0	--	--	--	--	--	--	--	--
Dendrocalamus_farinosus_newGene_11759	--	0.206221	0.243571	0.459738	0.331696	0.802161	0.434501	0.017993	0.081298	0.034158	0.327462	0.535097	0.563514	0.183932	0.241807	0.398451	0	0.005756	0.011369	--	Molecular Function: nucleic acid binding (GO:0003676);; Molecular Function: ATP binding (GO:0005524);; Biological Process: DNA integration (GO:0015074);; Molecular Function: ATPase activity (GO:0016887);;	K18195|4.4e-22|ghi:107950013|K18195 rhamnogalacturonan endolyase [EC:4.2.2.23] | (RefSeq) uncharacterized protein LOC107950013	--	General function prediction only	Reverse transcriptase (RNA-dependent DNA polymerase)	Retrovirus-related Pol polyprotein from transposon RE2 OS=Arabidopsis thaliana OX=3702 GN=RE2 PE=4 SV=1	molecular function: binding (GO:0005488);; biological process: metabolic process (GO:0008152);; biological process: cellular process (GO:0009987);; molecular function: catalytic activity (GO:0003824)
Dendrocalamus_farinosus_newGene_1176	--	0.737622	0.647083	0.356962	0.393319	0.941884	0.799314	1.01145	1.01633	1.01318	1.14809	1.29809	1.1593	0.56163	0.489102	0.380334	1.01285	1.24414	1.02313	--	--	--	--	--	--	--	--
Dendrocalamus_farinosus_newGene_11760	--	0.215936	0.524736	0.401798	0.428921	0.14003	0.579402	0.422598	0.273161	0.389513	0.381547	0.237008	0.5047	0.751349	0.625407	1.01419	0.41613	0.649077	0.357691	--	--	--	--	--	--	--	--
Dendrocalamus_farinosus_newGene_11761	--	0	0	0	0.16487	0	0	0	0	0	0	0	0	0	0	0	0	0	0	--	Biological Process: lipid transport (GO:0006869);; Molecular Function: lipid binding (GO:0008289);; Cellular Component: integral component of membrane (GO:0016021);;	--	--	General function prediction only	--	C2 domain-containing protein At1g53590 OS=Arabidopsis thaliana OX=3702 GN=NTMC2T6.1 PE=1 SV=2	biological process: single-organism process (GO:0044699);; biological process: localization (GO:0051179);; molecular function: binding (GO:0005488);; cellular component: membrane (GO:0016020);; cellular component: membrane part (GO:0044425)
Dendrocalamus_farinosus_newGene_11763	--	0	0	0	0	0	0	0	0	0	0	0	0	0	0	0	0	0	0	--	--	--	--	--	--	--	--
Dendrocalamus_farinosus_newGene_11764	--	0	0	0	0	0	0	0	0	0	0	0	0	0	0	0	0	0	0	--	--	--	--	--	--	--	--
Dendrocalamus_farinosus_newGene_11766	--	0.038268	0.092754	0.123599	0.015227	0.018463	0.067068	0.016082	0.015354	0.029721	0.236742	0.130326	0.091208	0.404769	0.287882	0.464376	0.638791	0.153787	0.142993	--	Molecular Function: GTPase activity (GO:0003924);; Molecular Function: calcium ion binding (GO:0005509);; Molecular Function: GTP binding (GO:0005525);; Biological Process: mitochondrion organization (GO:0007005);; Cellular Component: integral component of mitochondrial outer membrane (GO:0031307);;	K07870|1.7e-23|sbi:110430075|K07870 mitochondrial Rho GTPase 1 [EC:3.6.5.-] | (RefSeq) mitochondrial Rho GTPase 1	--	Defense mechanisms	--	Mitochondrial Rho GTPase 2 OS=Arabidopsis thaliana OX=3702 GN=MIRO2 PE=2 SV=1	molecular function: catalytic activity (GO:0003824);; molecular function: binding (GO:0005488);; biological process: cellular process (GO:0009987);; biological process: cellular component organization or biogenesis (GO:0071840);; cellular component: cell (GO:0005623);; cellular component: membrane (GO:0016020);; cellular component: organelle (GO:0043226);; cellular component: organelle part (GO:0…
Dendrocalamus_farinosus_newGene_11767	--	0	0	0	0	0.079237	0	0.095072	0	0.312363	0	0	0.036552	0	0	0	0	0	0	--	--	--	--	--	--	--	--
Dendrocalamus_farinosus_newGene_11768	--	0.210133	0.231712	0.156852	0.366546	0.311024	0.390659	0.138612	0	0.221361	0.250751	0.574905	0.213882	0.493695	0.407842	0.444461	0	0	0.026996	--	Cellular Component: cellular_component (GO:0005575);; Cellular Component: intracellular (GO:0005622);; Cellular Component: cell (GO:0005623);; Cellular Component: cytoplasm (GO:0005737);; Biological Process: generation of precursor metabolites and energy (GO:0006091);; Biological Process: biological_process (GO:0008150);; Biological Process: metabolic process (GO:0008152);; Cellular Component: ch…	--	--	--	--	Photosynthetic NDH subunit of subcomplex B 1, chloroplastic OS=Arabidopsis thaliana OX=3702 GN=PNSB1 PE=2 SV=1	cellular component: cell (GO:0005623);; cellular component: cell part (GO:0044464);; biological process: metabolic process (GO:0008152);; biological process: cellular process (GO:0009987);; cellular component: organelle (GO:0043226);; cellular component: organelle part (GO:0044422);; cellular component: membrane (GO:0016020);; biological process: single-organism process (GO:0044699);; cellular co…
Dendrocalamus_farinosus_newGene_11769	--	0.306153	0.246736	0.209628	0.76686	0.82087	0.857567	0.790671	0.385386	0.710204	0.742123	0.778961	0.493247	0.5968	1.28238	0.9363	1.20865	1.15036	0.905949	--	--	--	--	--	--	--	--
Dendrocalamus_farinosus_newGene_1177	--	0.432157	1.18269	0.32168	1.22578	1.26198	0.217322	1.20117	0.296903	0.309641	0.743248	1.02859	1.14695	1.14698	1.2931	0.577802	1.55887	1.55856	1.67807	Posttranslational modification, protein turnover, chaperones	Molecular Function: ATP binding (GO:0005524);; Cellular Component: cytoplasm (GO:0005737);; Molecular Function: hydrolase activity (GO:0016787);; Biological Process: protein catabolic process (GO:0030163);;	K03066|1.3e-48|ats:109766436|K03066 26S proteasome regulatory subunit T6 | (RefSeq) LOC109766436; 26S protease regulatory subunit 8 homolog A	Proteasome (ko03050)	Posttranslational modification, protein turnover, chaperones	ATPase family associated with various cellular activities (AAA)	26S proteasome regulatory subunit 8 homolog A OS=Arabidopsis thaliana OX=3702 GN=RPT6A PE=1 SV=1	molecular function: binding (GO:0005488);; cellular component: cell (GO:0005623);; cellular component: cell part (GO:0044464);; molecular function: catalytic activity (GO:0003824);; biological process: metabolic process (GO:0008152)
Dendrocalamus_farinosus_newGene_11770	--	0.254668	0.411673	0.284421	0.214514	0.482975	0.297524	0.025776	0.075626	0.112285	0.767479	0.891968	1.40577	0.258112	0.621992	0.456395	0	0	0	--	--	--	--	--	--	--	--
Dendrocalamus_farinosus_newGene_11771	--	0	0	0	0	0.026928	0	0	0	0	0	0.036423	0.40693	0	0.151755	0	0	0	0	--	--	--	--	--	--	--	--
Dendrocalamus_farinosus_newGene_11772	--	0.045068	0	0	0	0	0	0	0	0	0	0	0.224784	0	0	0	0	0	0	--	--	--	--	--	--	--	--
Dendrocalamus_farinosus_newGene_11773	--	1.05706	1.33796	1.87433	0.419783	1.14559	0.788923	0.098731	0.123843	0.107834	3.51674	3.18678	3.40038	0.790681	0.929568	0.932937	0.203679	0.277897	0.280345	Replication, recombination and repair	Molecular Function: nucleic acid binding (GO:0003676);; Molecular Function: RNA-DNA hybrid ribonuclease activity (GO:0004523);; Biological Process: DNA integration (GO:0015074);;	K14175|4.0e-47|mcha:111010887|K14175 (3S,6E)-nerolidol synthase [EC:4.2.3.48] | (RefSeq) (3S,6E)-nerolidol synthase 1-like	Sesquiterpenoid and triterpenoid biosynthesis (ko00909)	General function prediction only	RNase H-like domain found in reverse transcriptase	--	molecular function: binding (GO:0005488);; biological process: metabolic process (GO:0008152);; biological process: cellular process (GO:0009987);; molecular function: catalytic activity (GO:0003824)
Dendrocalamus_farinosus_newGene_11774	--	0.187679	0.223293	0.302944	0.0905	0.124901	0.261386	0.084031	0.102368	0.080968	0.754396	0.933805	0.783082	0.198579	0.208605	0.395508	0.122476	0.239337	0.106069	--	--	--	--	--	--	--	--
Dendrocalamus_farinosus_newGene_11776	--	0	0	0.084353	0	0	0	0	0	0	0	0	0	0	0.216744	0.155762	0.143183	0	0	--	--	--	--	--	--	--	--
Dendrocalamus_farinosus_newGene_11778	--	0	0.441646	0.149502	0	0.185166	0	0	0.034345	0	0.198298	0.047046	0.051419	0	0	0	0.170807	0.218368	0	--	--	--	--	--	--	--	--
Dendrocalamus_farinosus_newGene_11779	--	0.059487	0	0	0	0	0	0	0	0	0.126839	0.260735	0.130277	0	0.288254	0	0	0	0	--	--	--	--	--	--	--	--
Dendrocalamus_farinosus_newGene_1178	--	0	0	0	0	0	0	0	0	0	0.466853	0	0.193181	0	0	0	0	0	0	--	--	--	--	--	--	--	--
Dendrocalamus_farinosus_newGene_11781	--	12.9236	16.9879	15.366	10.2095	7.62931	7.86783	1.23307	0.717444	1.79792	8.48278	10.9505	10.5872	0.472616	1.57546	0.731332	0.110701	0.083652	0.142992	--	--	--	--	--	--	--	--
Dendrocalamus_farinosus_newGene_11782	--	0	0	0	0.262471	0.365168	0.385408	0.563639	0.575551	1.01176	0	0	0	0	0	0	0	0	0	--	--	--	--	--	--	--	--
Dendrocalamus_farinosus_newGene_11784	--	0	0	0	0	0	0	0	0	0	0	0	0	0	0	0	0	0	0	Coenzyme transport and metabolism	Molecular Function: dihydroneopterin aldolase activity (GO:0004150);; Cellular Component: cytoplasm (GO:0005737);; Biological Process: folic acid-containing compound metabolic process (GO:0006760);; Biological Process: tetrahydrofolate biosynthetic process (GO:0046654);; Biological Process: folic acid biosynthetic process (GO:0046656);;	K01633|7.6e-21|dosa:Os09t0560500-01|K01633 7,8-dihydroneopterin aldolase/epimerase/oxygenase [EC:4.1.2.25 5.1.99.8 1.13.11.81] | (RefSeq) Os09g0560500; Dihydroneopterin aldolase family protein.	Folate biosynthesis (ko00790)	--	Dihydroneopterin aldolase	Dihydroneopterin aldolase 2 OS=Arabidopsis thaliana OX=3702 GN=FOLB2 PE=1 SV=1	molecular function: catalytic activity (GO:0003824);; cellular component: cell (GO:0005623);; cellular component: cell part (GO:0044464);; biological process: metabolic process (GO:0008152);; biological process: cellular process (GO:0009987);; biological process: single-organism process (GO:0044699)
Dendrocalamus_farinosus_newGene_11786	--	0.117711	0.236321	0.228207	0.135829	0.063224	0.167757	0.093363	0.021541	0.035662	0.166732	0.086567	0	0.292921	0.3642	0.080255	0.150518	0.493163	0.149528	--	Cellular Component: integral component of membrane (GO:0016021);;	K17086|2.1e-71|obr:102717178|K17086 transmembrane 9 superfamily member 2/4 | (RefSeq) transmembrane 9 superfamily member 9-like	--	Intracellular trafficking, secretion, and vesicular transport	Endomembrane protein 70	Transmembrane 9 superfamily member 9 OS=Arabidopsis thaliana OX=3702 GN=TMN9 PE=2 SV=1	cellular component: membrane (GO:0016020);; cellular component: membrane part (GO:0044425)
Dendrocalamus_farinosus_newGene_11789	--	5.57832	5.81804	3.7176	1.71658	3.46115	1.86146	0.877533	1.08857	0.561379	2.89982	2.03709	2.21265	1.74117	2.21743	1.62874	0.842057	0.694746	1.00723	--	--	--	--	--	--	--	--
Dendrocalamus_farinosus_newGene_11792	--	0.053225	0	0	0	0.139056	0	0.046053	0.121653	0	0	0.122881	0.295028	0.083753	0.149777	0	0	0	0	--	--	--	--	--	--	--	--
Dendrocalamus_farinosus_newGene_11793	--	0	0	0	0	0	0	0	0	0	0	2.92644	0.607657	2.10591	2.83887	0	1.61344	0.547881	0	--	Cellular Component: membrane (GO:0016020);; Cellular Component: integral component of membrane (GO:0016021);; Biological Process: protein localization to membrane (GO:0072657);;	K17086|1.6e-36|zma:100191844|K17086 transmembrane 9 superfamily member 2/4 | (RefSeq) uncharacterized protein LOC100191844 precursor	--	Intracellular trafficking, secretion, and vesicular transport	--	Transmembrane 9 superfamily member 10 OS=Arabidopsis thaliana OX=3702 GN=TMN10 PE=2 SV=1	cellular component: membrane (GO:0016020);; cellular component: membrane part (GO:0044425);; biological process: localization (GO:0051179)
Dendrocalamus_farinosus_newGene_11794	--	0.535715	1.01147	0.82373	0.355529	2.03994	0.84573	0.387569	0.397665	0.196906	1.37197	1.9173	1.47819	1.2468	1.4551	0.623445	0.464684	0.417628	0.347575	--	--	--	--	--	--	--	--
Dendrocalamus_farinosus_newGene_11795	--	0	0	0	0	0	0	0	0	0	0	0.174982	0	0	0	0	0	0	0	--	--	--	--	--	--	--	--
Dendrocalamus_farinosus_newGene_11796	--	0	0.110919	0	0	0	0	0	0	0	0	0	0	0	0	0	0	0	0	--	--	--	--	--	--	--	--
Dendrocalamus_farinosus_newGene_11797	--	0	0	0	0	0.124127	0.1531	0	0.043189	0.140951	0.046215	0	0	0.131596	0.15245	0.109453	0.586613	0.66482	0.450111	--	--	--	--	--	Plant mobile domain	--	--
Dendrocalamus_farinosus_newGene_11798	--	0.200627	0.202656	0.411626	0.319485	0.074106	0.259337	0.509443	0.767343	0.254927	0.139207	0	0	0.23711	0.23668	0.485916	0.259513	0.788837	1.37009	--	--	--	--	--	--	--	--
Dendrocalamus_farinosus_newGene_11799	--	37.3491	37.4634	35.8482	60.9179	93.8568	73.6966	461.804	479.958	437.216	24.3183	22.389	23.3109	37.2844	43.3901	36.3971	333.445	371.681	393.428	--	--	--	--	--	--	--	--
Dendrocalamus_farinosus_newGene_11800	--	0.00825	0.008296	0.01768	0.117655	0.707643	0.219545	4.32408	3.99423	2.0042	0	0	0	0.056193	0.088218	0.165588	1.47441	3.45048	2.36502	--	Molecular Function: nucleic acid binding (GO:0003676);; Molecular Function: zinc ion binding (GO:0008270);; Biological Process: DNA integration (GO:0015074);;	K21444|2.1e-40|thj:104822353|K21444 poly(rC)-binding protein 3/4 | (RefSeq) KH domain-containing protein At4g18375-like isoform X1	--	General function prediction only	Retrotransposon gag protein	--	molecular function: binding (GO:0005488);; biological process: metabolic process (GO:0008152);; biological process: cellular process (GO:0009987)
Dendrocalamus_farinosus_newGene_11802	--	0.268439	0.287792	0	0	0.079237	0.151785	0.148275	0.146822	0.125833	0.730138	0.695157	0.638812	0.103448	0.230218	0.26026	0.168602	0.174049	0.101961	--	--	--	--	--	--	--	--
Dendrocalamus_farinosus_newGene_11803	--	0	0	0	0	0	0	0	0	0	0	0	0	0.357526	0	0	0	0	0	--	--	--	--	--	--	--	--
Dendrocalamus_farinosus_newGene_11805	--	0	0	0	0	0	0	0	0	0	0	0	0	0	0	0	0	0	0	--	--	--	--	--	--	--	--
Dendrocalamus_farinosus_newGene_11806	--	6.03172	9.1304	4.19833	5.0017	4.17666	0	4.99793	4.07716	4.46431	2.91314	4.36428	0	0	0	0	2.86409	0	0	--	--	--	--	--	--	--	--
Dendrocalamus_farinosus_newGene_11807	--	0.398386	0.22911	0.3255	0.274094	0.268621	0.223055	0.260796	0.256251	0.108369	0.389173	0.420643	0.294143	0.896006	0.861024	0.94384	0.369711	0.51212	0.294273	--	Molecular Function: nucleic acid binding (GO:0003676);; Biological Process: DNA integration (GO:0015074);;	K17545|2.0e-149|zma:103634684|K17545 serine/threonine-protein kinase ULK4 [EC:2.7.11.1] | (RefSeq) uncharacterized protein LOC103634684	--	General function prediction only	gag-polypeptide of LTR copia-type	Retrovirus-related Pol polyprotein from transposon RE1 OS=Arabidopsis thaliana OX=3702 GN=RE1 PE=2 SV=1	molecular function: binding (GO:0005488);; biological process: metabolic process (GO:0008152);; biological process: cellular process (GO:0009987)
Dendrocalamus_farinosus_newGene_11808	--	0	0	0	0	0.054024	0.257338	0	0	0	0	0.054114	0	0.023987	0.183017	0	0	0	0	--	--	--	--	--	--	--	--
Dendrocalamus_farinosus_newGene_11809	--	0	0	0	0.030293	0.104935	0	1.1592	0.862623	1.12231	0	0	0	0.033887	0	0.046622	0.82725	1.10754	1.0904	--	--	--	--	--	Retrotransposon gag protein	--	--
Dendrocalamus_farinosus_newGene_11810	--	0.52363	0	0	0.209159	0.28621	0.553006	0.662255	0	0	0.956651	1.6331	0	0.666978	2.03342	0.796978	0	0.535292	0.731857	--	--	--	--	--	--	--	--
Dendrocalamus_farinosus_newGene_11814	--	0.273106	0.2266	0.359236	0.145389	0.245899	0.208723	0.234227	0.167793	0.106376	0	0	0	0.050244	0.015048	0.023494	0	0	0	--	Molecular Function: MAP kinase activity (GO:0004707);; Molecular Function: ATP binding (GO:0005524);;	K20600|1.1e-44|sbi:8062876|K20600 mitogen-activated protein kinase 4 [EC:2.7.11.24] | (RefSeq) mitogen-activated protein kinase 6	MAPK signaling pathway - plant (ko04016);; Plant-pathogen interaction (ko04626)	Signal transduction mechanisms	--	Mitogen-activated protein kinase 6 OS=Oryza sativa subsp. japonica OX=39947 GN=MPK6 PE=2 SV=1	biological process: metabolic process (GO:0008152);; biological process: cellular process (GO:0009987);; biological process: signaling (GO:0023052);; biological process: single-organism process (GO:0044699);; biological process: response to stimulus (GO:0050896);; biological process: biological regulation (GO:0065007);; molecular function: catalytic activity (GO:0003824);; molecular function: sig…
Dendrocalamus_farinosus_newGene_11818	--	0.333463	0	0.176435	0.109365	0.36522	0.28742	0.203638	0.247215	0	0.739915	0.523288	0.535278	0.194109	0.243812	0.27766	0	0.209227	0.162171	--	--	--	--	--	--	--	--
Dendrocalamus_farinosus_newGene_11819	--	0.111643	0.131601	0.140159	0.57897	0.114359	0.257322	0.059853	0.030884	0.180308	0.125607	0.128827	0.150889	0.412943	0.371065	0.427997	0	0.024095	0.137664	--	Molecular Function: nucleic acid binding (GO:0003676);; Molecular Function: zinc ion binding (GO:0008270);; Biological Process: DNA integration (GO:0015074);;	K03006|1.1e-55|adu:107466525|K03006 DNA-directed RNA polymerase II subunit RPB1 [EC:2.7.7.6] | (RefSeq) LOW QUALITY PROTEIN: DNA-directed RNA polymerase II subunit 1-like	RNA polymerase (ko03020)	General function prediction only	Reverse transcriptase (RNA-dependent DNA polymerase)	Retrovirus-related Pol polyprotein from transposon RE1 OS=Arabidopsis thaliana OX=3702 GN=RE1 PE=2 SV=1	molecular function: binding (GO:0005488);; biological process: metabolic process (GO:0008152);; biological process: cellular process (GO:0009987)
Dendrocalamus_farinosus_newGene_1182	--	4.10444	4.22951	3.98925	4.09973	4.44925	2.94843	14.0365	14.6512	11.5119	4.34565	4.93932	4.61731	1.43714	1.74283	1.82775	6.04842	5.29297	4.94191	--	--	--	--	--	--	--	--
Dendrocalamus_farinosus_newGene_11820	--	0	0.060398	0	0.418335	0.303037	0.354724	0.149949	0.414084	0.122261	0	0.274941	0.371732	0.441245	0.813387	0.658457	0.333559	0.520271	0.331124	--	--	--	--	--	--	--	--
Dendrocalamus_farinosus_newGene_11821	--	0.105769	0	0.183178	0.054303	0.183397	0	0.12651	0.051002	0	0.341548	0.230516	0.211979	0.227686	0.091253	0.406708	0	0.072414	0.137352	--	--	--	--	--	--	--	--
Dendrocalamus_farinosus_newGene_11822	--	0.23977	0.396202	0.575138	0.454215	0.472411	0.420478	0.112067	0.620383	0.484319	0.691897	1.10088	0.835795	0.411367	0.424143	0.752798	0.322224	0.984071	0.721509	--	Molecular Function: protein dimerization activity (GO:0046983);;	K16190|6.3e-12|bdi:100843665|K16190 glucuronokinase [EC:2.7.1.43] | (RefSeq) transcription factor TDR	Pentose and glucuronate interconversions (ko00040);; Ascorbate and aldarate metabolism (ko00053);; Amino sugar and nucleotide sugar metabolism (ko00520)	--	Helix-loop-helix DNA-binding domain	Transcription factor bHLH93 OS=Arabidopsis thaliana OX=3702 GN=BHLH93 PE=1 SV=1	molecular function: binding (GO:0005488)
Dendrocalamus_farinosus_newGene_11823	--	0	0	0	0	0	0	1.32749	0	0	0	0	0	0	0	0	1.04448	0	0	--	--	--	--	--	--	--	--
Dendrocalamus_farinosus_newGene_11824	--	0	0	0	0	0	0	0	0	0	0	0	0	0	0.215487	0	0	0	0	--	--	--	--	--	--	--	--
Dendrocalamus_farinosus_newGene_11826	--	0	0.125753	0.080725	0	0	0	0	0	0	0.091049	0	0	0	0	0	0	0	0	--	--	--	--	--	--	--	--
Dendrocalamus_farinosus_newGene_11828	--	0.620966	0.564971	0.594745	0.085251	0.936435	0.261003	0.401645	0.264871	0.338226	1.20446	1.48201	1.9168	0.313825	0.417737	0.394198	0.194338	0.541424	0.238632	--	--	--	--	--	--	--	--
Dendrocalamus_farinosus_newGene_11832	--	0.931622	0.823232	0.374614	0.267647	1.26242	0.653812	0.315495	0.699885	0.309907	1.25466	2.80425	2.0175	0.604368	0.817847	0.41886	0.667482	0.668491	0.466583	--	--	--	--	--	--	--	--
Dendrocalamus_farinosus_newGene_11833	--	0	0	0	0	0	0	0	0.454904	0	0	0	0	0	0	0	0	0	0	--	--	--	--	--	--	--	--
Dendrocalamus_farinosus_newGene_11837	--	0.152555	0	0.503806	0	0	0	0	0	0	0	0	0.156383	0	0.617504	0	0	0	0	--	Molecular Function: transcription factor activity, sequence-specific DNA binding (GO:0003700);; Cellular Component: nucleus (GO:0005634);; Molecular Function: sequence-specific DNA binding (GO:0043565);;	--	--	--	WRKY DNA -binding domain	--	biological process: biological regulation (GO:0065007);; molecular function: nucleic acid binding transcription factor activity (GO:0001071);; cellular component: cell (GO:0005623);; cellular component: organelle (GO:0043226);; cellular component: cell part (GO:0044464);; molecular function: binding (GO:0005488)
Dendrocalamus_farinosus_newGene_11838	--	0	0.054626	0	0	0.022212	0	0	0	0	0	0.045188	0	0.325254	0	0	0	0	0	--	--	--	--	--	--	--	--
Dendrocalamus_farinosus_newGene_11839	--	0.069994	0.079631	0.09686	0.276402	0.330143	0.271664	0.117674	0.06914	0.075016	0.105864	0.069575	0.114097	0.316487	0.313193	0.227124	0.163724	0.129888	0.270026	--	--	--	--	--	--	--	--
Dendrocalamus_farinosus_newGene_1184	--	0	0	0	0	0	0	0	0	0	0	0	0.090434	0.17253	0	0	0	0	0	--	--	--	--	--	gag-polypeptide of LTR copia-type	--	--
Dendrocalamus_farinosus_newGene_11840	--	0	0	0	0.120196	0	0	0.120923	0	0.380931	0	0.369407	0	0	0.100413	0	0	0	0	--	Molecular Function: nucleic acid binding (GO:0003676);; Biological Process: DNA integration (GO:0015074);;	--	--	--	--	--	molecular function: binding (GO:0005488);; biological process: metabolic process (GO:0008152);; biological process: cellular process (GO:0009987)
Dendrocalamus_farinosus_newGene_11841	--	0	0	0.141934	0.162515	0.18594	0.174396	0	0.108687	0	0	0.125816	0	0.569486	0.406161	0.363611	0	0	0	--	--	--	--	--	--	--	--
Dendrocalamus_farinosus_newGene_11842	--	0	0	0	0	0	0	0	0.059026	0	0	0	0	0	0.068191	0	0.470029	0.31402	0	--	--	--	--	--	--	--	--
Dendrocalamus_farinosus_newGene_11843	--	0	0	0.363541	0	0.052785	0	0	0	0	0	0	0	0	0	0	0	0	0	--	--	--	--	--	--	--	--
Dendrocalamus_farinosus_newGene_11846	--	1.00576	1.34023	1.31635	0.525038	0.380627	0.251289	0	0	0.101582	1.99259	1.74339	2.62865	0.344768	0.546222	0.351662	0.098237	0.070134	0.082729	--	--	--	--	--	--	--	--
Dendrocalamus_farinosus_newGene_11847	--	1.12106	1.0693	0.994122	0.60031	1.09475	0.588768	1.42114	1.3794	1.21067	2.41223	2.44898	1.99938	0.593411	0.364204	0.515797	0.65551	0.940052	1.41196	--	--	--	--	--	--	--	--
Dendrocalamus_farinosus_newGene_11849	--	0.018546	0	0	0	0	0	0	0	0	0	0	0	0	0	0	0	0	0.072195	--	--	--	--	--	--	--	--
Dendrocalamus_farinosus_newGene_1185	--	0	0	0	0.165911	0	0.032251	0	0	0	0	0	0	0	0	0.133811	0	0	0	--	--	--	--	--	--	--	--
Dendrocalamus_farinosus_newGene_11851	--	0	0	0	0	0	0	0	0	0.092825	0	0	0	0	0	0	0	0	0	--	--	--	--	--	--	--	--
Dendrocalamus_farinosus_newGene_11852	--	0.148375	0.310917	0.174424	0.80035	0.489982	0.465584	0.031622	0.018242	0.03394	0.600274	0.410389	0.352917	0.09009	0.126456	0.178735	0.052722	0.010294	0.051058	--	--	--	--	--	--	--	--
Dendrocalamus_farinosus_newGene_11854	--	0	0.375467	0.528526	0	0.539559	0.395595	0	0.09119	0	0	0	0	0	0	0	0	0	0	--	--	--	--	--	--	--	--
Dendrocalamus_farinosus_newGene_11855	--	0	0.073576	0.171536	0	0	0	0	0	0.321413	0	0.162186	0.323006	0.111166	0	0.161775	0	0.052773	0.283937	--	Cellular Component: cellular_component (GO:0005575);; Cellular Component: intracellular (GO:0005622);; Cellular Component: cell (GO:0005623);; Cellular Component: cytoplasm (GO:0005737);; Biological Process: organelle organization (GO:0006996);; Biological Process: biological_process (GO:0008150);; Cellular Component: nucleoid (GO:0009295);; Cellular Component: chloroplast (GO:0009507);; Cellular…	--	--	--	--	UDP-N-acetylmuramoyl-L-alanyl-D-glutamate--2,6-diaminopimelate ligase MurE homolog, chloroplastic OS=Zea mays OX=4577 GN=MURE PE=1 SV=1	cellular component: cell (GO:0005623);; cellular component: cell part (GO:0044464);; biological process: cellular process (GO:0009987);; biological process: cellular component organization or biogenesis (GO:0071840);; cellular component: nucleoid (GO:0009295);; cellular component: organelle (GO:0043226);; biological process: biological regulation (GO:0065007)
Dendrocalamus_farinosus_newGene_11856	--	0	0	0	0	0	0	0.297021	0.110178	0	0.150105	0	0	0	0	0.074375	0	0	0.279436	--	--	--	--	--	Transposase-associated domain	--	--
Dendrocalamus_farinosus_newGene_11858	--	0	0	0	0	0	0	0	0	0	0	0	0	0	0	0	0	0	0	--	--	--	--	--	--	--	--
Dendrocalamus_farinosus_newGene_11859	--	2.61647	3.43457	2.89196	1.32397	8.69405	4.22211	3.66155	3.76917	2.96852	11.9548	12.5203	11.6509	8.05824	7.81956	6.68732	5.27941	4.46617	5.36919	--	--	--	--	--	--	--	--
Dendrocalamus_farinosus_newGene_11860	--	1.84082	1.70059	1.88193	2.21586	2.04278	1.42373	0.830795	0.880546	1.09659	1.79424	1.27934	0.868737	1.61692	1.76245	1.42729	0.487366	0.239063	0.366953	--	--	--	--	--	--	--	--
Dendrocalamus_farinosus_newGene_11863	--	0.364194	0.031779	0.186882	0.109833	0	0.044469	0.140826	0.144058	0	0	0	0	0	0.064543	0	0.053334	0	0	--	--	--	--	--	--	--	--
Dendrocalamus_farinosus_newGene_11865	--	0	0	0	0.064938	0.084623	0	0	0	0	0	0	0	0	0	0	0	0	0	--	--	--	--	--	--	--	--
Dendrocalamus_farinosus_newGene_11866	--	0	0	0.333038	0.651219	0.218717	0	0.630724	0	0.34959	0	0	0	0	0	0.551245	0	0	0	--	--	--	--	--	--	--	--
Dendrocalamus_farinosus_newGene_11867	--	0.381279	0.138973	0.328122	0.725018	0.395058	0.562677	0.10318	0.323018	0.152606	0.927822	0.887131	0.674275	0.73034	0.837581	0.953398	0.449789	0.496927	0.578847	--	--	--	--	--	--	--	--
Dendrocalamus_farinosus_newGene_11868	--	0.036859	0	0	0.066899	0.176891	0	0.02328	0.119998	0	0.024232	0.088249	0.137969	0.10432	0.095111	0.109983	0.033612	0.10147	0	--	--	--	--	--	--	--	--
Dendrocalamus_farinosus_newGene_1187	--	0.06184	0	0.395432	0.360883	0.07917	0.258917	0.25987	0.055787	0.423808	0	0	0	0	0	0	0	0	0	--	--	--	--	--	--	--	--
Dendrocalamus_farinosus_newGene_11870	--	0.020254	0.085636	0	0	0.066132	0.141806	0	0.100691	0.059901	0	0	0.015227	0.022494	0	0	0	0.017243	0.031807	--	--	--	--	--	--	--	--
Dendrocalamus_farinosus_newGene_11872	--	0	0	0	0	0	0	0	0	0	0	0	0	0	0	0	0	0	0	--	--	--	--	--	--	--	--
Dendrocalamus_farinosus_newGene_11874	--	0	0	0	0	0	0	0	0	0	0	0	0.299533	0	0	0	0	0	0	--	--	--	--	--	--	--	--
Dendrocalamus_farinosus_newGene_11875	--	0	0	0	0	0.230997	0.132975	0.055638	0	0	0	0.054939	0.126238	0.171978	0	0.104214	0.179561	0	0	--	--	--	--	--	--	--	--
Dendrocalamus_farinosus_newGene_11879	--	0	0	0	0	0	0	0	0	0	0	0	0	0.158597	0	0	0	0	0	--	--	--	--	--	--	--	--
Dendrocalamus_farinosus_newGene_11881	--	0	0	0	0	0	0	0	0	0	0	0.127387	0	0	0	0	0	0	0	--	--	--	--	--	--	--	--
Dendrocalamus_farinosus_newGene_11882	--	1.18681	1.06278	0.796177	0.501969	0.427165	0.396295	0.320072	0.219158	0.264637	2.0567	1.50679	1.2686	0.806327	0.729127	0.689565	0.176338	0.28932	0.340749	--	--	--	--	--	--	--	--
Dendrocalamus_farinosus_newGene_11884	--	0.044087	0.101191	0	0	0	0	0	0	0	0.272278	0.23567	0.153355	0	0.107316	0	0.039881	0	0.068196	--	--	--	--	--	--	--	--
Dendrocalamus_farinosus_newGene_11885	--	0	0	0	0	0	0.040961	0	0	0	0	0	0	0.158597	0	0.069151	0	0	0	--	--	--	--	--	--	--	--
Dendrocalamus_farinosus_newGene_11887	--	0.040498	0.096464	0.031879	0.146546	0.023665	0.024081	0.021422	0	0.063476	0.06489	0	0.318895	0.028389	0.179344	0	0	0	0	--	--	--	--	--	--	--	--
Dendrocalamus_farinosus_newGene_1189	--	0	0	0	0	0	0	0	0	0	0	0	0	0	0	0	0	0	0	--	--	--	--	--	--	--	--
Dendrocalamus_farinosus_newGene_11890	--	0.297157	0.43048	0.303962	0.402924	1.10605	0.647201	1.7316	2.42588	1.89696	0.840742	1.0178	0.821477	1.12958	1.66704	1.79687	3.21194	2.54559	2.75772	--	--	--	--	--	--	--	--
Dendrocalamus_farinosus_newGene_11891	--	0.923105	0.542599	0.366677	0.148523	0.3845	0.42074	0.195881	0.131478	0.133499	0.701584	0.773468	0.683266	0.186202	0.157596	0.201034	0	0	0	--	--	--	--	--	--	--	--
Dendrocalamus_farinosus_newGene_11892	--	0.080332	0.519984	0.168434	0.277675	0	0	0	0	0	0.660702	0.547975	0	0.354435	0	0.206949	0.336154	0.338994	0.178761	--	--	--	--	--	--	--	--
Dendrocalamus_farinosus_newGene_11893	--	0	0.11695	0.312041	0.214245	0.238853	0	0.038269	0.139824	0.114787	0.083956	0.171697	0.029393	0.195474	0.282289	0.196726	0.159321	0	0.02459	--	Molecular Function: nucleic acid binding (GO:0003676);; Molecular Function: zinc ion binding (GO:0008270);;	--	--	--	--	--	molecular function: binding (GO:0005488)
Dendrocalamus_farinosus_newGene_11899	--	0	0	0	0	0	0	0	0	0.069833	0.300869	0.178236	0	0	0	0	0	0.205266	0	--	--	--	--	--	--	--	--
Dendrocalamus_farinosus_newGene_11900	--	0	0	0	0	0	0	0	0	0	0.200845	0	0	0.261012	0	0	0	0	0	--	--	--	--	--	--	--	--
Dendrocalamus_farinosus_newGene_11901	--	0	0	0	0	0.277855	0	0	0	0.073677	0	0	0	0.10757	0.064958	0	0	0.070765	0	--	--	--	--	--	--	--	--
Dendrocalamus_farinosus_newGene_11904	--	0	0	0	0	0	0	0	0	0	0	0	0	0	0	0	0	0	0	--	--	--	--	--	--	--	--
Dendrocalamus_farinosus_newGene_11905	--	0.112702	0	0	0	0.132533	0.129402	0.371827	0	0.127193	0.185523	0	0	0	0.12943	0	0.708739	0.369856	0.51737	--	Molecular Function: protein kinase activity (GO:0004672);; Molecular Function: ATP binding (GO:0005524);;	--	--	Signal transduction mechanisms	--	Casein kinase 1-like protein HD16 OS=Oryza sativa subsp. japonica OX=39947 GN=HD16 PE=1 SV=1	biological process: metabolic process (GO:0008152);; biological process: cellular process (GO:0009987);; molecular function: catalytic activity (GO:0003824);; molecular function: binding (GO:0005488)
Dendrocalamus_farinosus_newGene_11906	--	0.312573	0.494191	0.362544	0.865677	1.03902	0.945814	1.76998	1.79067	1.90678	1.06963	1.19525	0.934588	0.88811	1.07243	1.01853	1.50026	1.26364	1.85411	Function unknown	Molecular Function: DNA binding (GO:0003677);; Molecular Function: ATP binding (GO:0005524);; Cellular Component: nucleus (GO:0005634);; Biological Process: chromatin remodeling (GO:0006338);; Molecular Function: hydrolase activity, acting on acid anhydrides, in phosphorus-containing anhydrides (GO:0016818);;	K11654|1.6e-48|dosa:Os01t0367900-01|K11654 SWI/SNF-related matrix-associated actin-dependent regulator of chromatin subfamily A member 5 [EC:3.6.4.-] | (RefSeq) Os01g0367900; Similar to Possible global transcription activator SNF2L1 (SWI/SNF related matrix associated actin dependent regulator of chromatin subfamily A member 1).	--	Transcription	SNF2 family N-terminal domain	Probable chromatin-remodeling complex ATPase chain OS=Oryza sativa subsp. japonica OX=39947 GN=Os01g0367900 PE=2 SV=2	molecular function: binding (GO:0005488);; cellular component: cell (GO:0005623);; cellular component: organelle (GO:0043226);; cellular component: cell part (GO:0044464);; biological process: cellular process (GO:0009987);; biological process: cellular component organization or biogenesis (GO:0071840);; molecular function: catalytic activity (GO:0003824)
Dendrocalamus_farinosus_newGene_11907	--	0.080077	0	0	0	0.103729	0.061193	0.032644	0.084919	0	0	0	0	0.227556	0.121867	0.137174	0	0.048147	0	--	--	--	--	--	--	--	--
Dendrocalamus_farinosus_newGene_11908	--	1.68243	2.38079	2.1856	1.20743	2.31777	2.01057	1.08682	0.911315	0.621	5.18509	5.08677	5.30233	1.25374	1.62208	1.50434	0.79989	1.13625	1.11554	--	--	--	--	--	--	--	--
Dendrocalamus_farinosus_newGene_11909	--	0	0.259486	0.115009	0.659817	0.178454	0.484986	0.364083	0.647268	0.388358	0.241652	0.074102	0.404511	0.454041	0.550634	0.462921	0.423551	0.211161	0.094901	--	--	--	--	--	--	--	--
Dendrocalamus_farinosus_newGene_1191	--	0	0	0	0	0	0	0	0	0	0	0	0	0	0	0	0	0	0	--	--	--	--	--	--	--	--
Dendrocalamus_farinosus_newGene_11911	--	0	0	0	0.027759	0	0	0	0	0	0	0	0	0.063584	0.210387	0	0	0.032333	0	--	--	--	--	--	--	--	--
Dendrocalamus_farinosus_newGene_11912	--	0.7106	0.958541	0.878948	0.32055	0.952709	0.526365	0.143988	0.132026	0.172138	5.03494	5.45239	5.40589	1.18019	1.37817	0.706666	0.184226	0.170686	0.243091	--	--	--	--	--	--	--	--
Dendrocalamus_farinosus_newGene_11913	--	0	0	0	0	0	0	0	0	0	0	0	0.103556	0.201166	0	0	0	0	0	--	--	--	--	--	--	--	--
Dendrocalamus_farinosus_newGene_11914	--	0.293598	0.540671	0.255716	0.424791	0.42278	0.52942	0.380946	0	0.095338	0.348399	0.557032	0.147505	0.322025	0.249313	0.314174	0	0.039633	0.437246	--	--	--	--	--	--	--	--
Dendrocalamus_farinosus_newGene_11915	--	2.98444	3.24955	3.17425	2.54256	3.13925	2.84496	4.25826	4.34362	3.47846	4.66327	4.43409	4.79052	2.74397	3.33945	3.00866	3.58647	2.92298	3.55596	--	Molecular Function: protein dimerization activity (GO:0046983);;	--	--	--	hAT family C-terminal dimerisation region	--	molecular function: binding (GO:0005488)
Dendrocalamus_farinosus_newGene_11916	--	0.927488	0.950303	1.7882	1.68731	2.30008	2.79635	4.66231	3.68122	3.03098	3.06507	3.12151	2.71994	2.1872	1.05061	2.32723	6.32833	3.8642	5.19685	--	--	--	--	--	--	--	--
Dendrocalamus_farinosus_newGene_11917	--	1.11662	1.07649	1.19666	1.15534	0.879598	0.784528	0.842899	0.802335	0.690734	1.82395	2.01938	1.89302	1.16666	1.36396	1.42186	1.01505	0.927971	1.09578	--	Molecular Function: nucleic acid binding (GO:0003676);; Molecular Function: zinc ion binding (GO:0008270);; Biological Process: DNA integration (GO:0015074);;	--	--	--	--	--	molecular function: binding (GO:0005488);; biological process: metabolic process (GO:0008152);; biological process: cellular process (GO:0009987)
Dendrocalamus_farinosus_newGene_11918	--	0.210471	0.272933	0.215341	0.035071	0.1953	0	0.425997	0.615263	0.096396	1.24863	1.50403	0.71385	0.290326	0.114168	0.168767	0.113302	0.332215	0.216916	--	--	--	--	--	--	--	--
Dendrocalamus_farinosus_newGene_11919	--	0	0	0	0	0	0	0	0.308188	0	0	0	0	0	0	0	0	0	0	--	--	--	--	--	--	--	--
Dendrocalamus_farinosus_newGene_1192	--	0	0	0	0	0	0	0	0.051177	0.14402	0	0	0	0	0	0	0	0	0	--	Molecular Function: nucleic acid binding (GO:0003676);; Molecular Function: ATP binding (GO:0005524);;	--	--	--	--	--	molecular function: binding (GO:0005488)
Dendrocalamus_farinosus_newGene_11921	--	1.6486	1.8645	1.3139	0.925364	1.24076	0.942395	0.719742	1.103	0.704061	2.26217	1.91069	1.40041	0.682269	1.00903	0.958188	0.899358	1.23356	1.04839	--	--	--	--	--	--	--	--
Dendrocalamus_farinosus_newGene_11922	--	0.75208	1.318	1.09687	1.06078	1.79678	1.13441	1.80516	2.09008	1.76435	1.03869	0.93826	0.974875	0.569906	1.195	0.772704	2.56589	2.7787	2.10143	--	--	--	--	--	TNP1/EN/SPM transposase	--	--
Dendrocalamus_farinosus_newGene_11923	--	0	0	0	0	0	0	0	0	0	0	0	0	0	0	0	0	0	0	--	--	--	--	--	--	--	--
Dendrocalamus_farinosus_newGene_11924	--	0.113442	0	0	0.255107	0.164932	0.171056	0	0.107963	0.067412	0.112849	0.384363	0	0.285565	0.287032	0.476611	0.169145	0.071565	0.186673	--	--	K11593|4.4e-23|dct:110097550|K11593 eukaryotic translation initiation factor 2C | (RefSeq) protein argonaute 1A-like	--	--	--	Retrovirus-related Pol polyprotein from transposon RE1 OS=Arabidopsis thaliana OX=3702 GN=RE1 PE=2 SV=1	--
Dendrocalamus_farinosus_newGene_11925	--	0.731864	0.949514	0.426031	0.774493	0.538845	0.699513	0.303243	0.274579	0.204173	0.613523	0.910183	0.668896	1.09565	1.18508	1.01664	0.436316	0.430494	0.539487	--	--	--	--	--	--	--	--
Dendrocalamus_farinosus_newGene_11927	--	0.583528	0.747567	0.709748	2.01059	3.91334	2.53702	3.40071	2.30222	1.98475	1.71253	1.52315	1.59374	1.95216	3.05119	3.21762	2.93131	3.93274	3.40273	--	--	--	--	--	--	--	--
Dendrocalamus_farinosus_newGene_11929	--	0	0.014884	0	0	0	0	0	0	0	0.072447	0.116737	0.065376	0.027907	0.038065	0	0.017357	0	0.220802	--	--	--	--	--	--	--	--
Dendrocalamus_farinosus_newGene_1193	--	0	0	0	0	0	0	0.169059	0	0	0	0	0	0	0	0	0	0	0	--	--	--	--	--	--	--	--
Dendrocalamus_farinosus_newGene_11930	--	1.43781	0.844977	0.642333	0.794328	0.218307	0.190689	0.080994	0.16025	0.2724	0	0.163433	0.091656	0.043019	0.277735	0.312746	0.064257	0.073665	0	--	--	--	--	--	--	--	--
Dendrocalamus_farinosus_newGene_11932	--	0.042315	0	0	0.069	0.784289	0.235202	0.977735	1.28914	0.605407	0.82921	1.55855	1.82267	0.47099	0.802171	0.818485	0.523709	0.688383	0.551193	Nucleotide transport and metabolism	Cellular Component: integral component of membrane (GO:0016021);; Molecular Function: transmembrane transporter activity (GO:0022857);;	K14611|9.0e-112|nau:109231653|K14611 solute carrier family 23 (nucleobase transporter), member 1 | (RefSeq) nucleobase-ascorbate transporter 6	--	Nucleotide transport and metabolism	Permease family	Nucleobase-ascorbate transporter 6 OS=Arabidopsis thaliana OX=3702 GN=NAT6 PE=2 SV=2	cellular component: membrane (GO:0016020);; cellular component: membrane part (GO:0044425);; biological process: localization (GO:0051179);; molecular function: transporter activity (GO:0005215)
Dendrocalamus_farinosus_newGene_11935	--	0	0.31915	0	0	0.189002	0	0	0	0	0	0	0	0	0	0.106228	0.127255	0	0	--	--	K11699|4.1e-23|sita:101769532|K11699 RNA-dependent RNA polymerase [EC:2.7.7.48] | (RefSeq) probable RNA-dependent RNA polymerase SHL2	--	--	Plant mobile domain	--	--
Dendrocalamus_farinosus_newGene_11937	--	0	0	0	0	0	0	0	0	0	0	0	0	0	0	0	0	0	0	--	--	--	--	--	--	--	--
Dendrocalamus_farinosus_newGene_1194	--	1.01904	1.61468	0.548768	1.81124	0.699664	1.61532	4.31778	3.56239	3.59562	0.064308	0.117951	0.075161	0.648302	0.745305	0.396748	1.42862	1.16364	1.61718	--	--	--	--	--	--	--	--
Dendrocalamus_farinosus_newGene_11942	--	0	0	0	0	0	0	0	0	0	0	0	0	0	0	0	0	0	0	--	--	--	--	--	--	--	--
Dendrocalamus_farinosus_newGene_11943	--	0.068568	0.120593	0.061648	0.323028	0.320504	0.428441	0.489711	0.511704	0.509963	0.407815	0.350241	0.240728	0.462147	0.71475	0.711662	0.736966	1.26158	1.60451	--	--	--	--	--	--	--	--
Dendrocalamus_farinosus_newGene_11945	--	0.102308	0.190131	0.024565	0.205569	0.082404	0.337729	0.344699	0.293075	0.406754	0.257446	0.509778	0.625989	0.367651	1.34183	0.321193	0.464471	0.798909	0.376419	--	--	--	--	--	--	--	--
Dendrocalamus_farinosus_newGene_11946	--	0.893894	0.725188	1.47855	0.387347	0.658472	1.02696	0.096974	0.741839	0.19347	1.05433	0.924125	0.255646	0	0.340144	0.191489	0	0	0.315459	--	--	--	--	--	--	--	--
Dendrocalamus_farinosus_newGene_11948	--	0	0	0.407876	0	0	0	0	0	0	0	0	0	0	0.490661	0.158186	0	0	0.323523	--	--	--	--	--	--	--	--
Dendrocalamus_farinosus_newGene_11949	--	0.022983	0	0.048557	0.091384	0.076182	0.051723	0	0.185837	0.067307	0.115402	0.071104	0	0.168415	0.197467	0.343531	0.124674	0.139776	0.362324	--	--	--	--	--	--	--	--
Dendrocalamus_farinosus_newGene_1195	--	0	0.119913	0.154812	0.388375	0.184616	0.262736	0.41154	0.451318	0	0	0	0	0	0	0	0	0	0	--	--	--	--	--	--	--	--
Dendrocalamus_farinosus_newGene_11950	--	0.378228	0.53843	0.363894	0.568722	0.678038	0.506971	0.277702	0.304973	0.487187	0.500317	0.525382	0.636154	0.277235	0.604224	0.451134	0.568976	0.61199	0.906024	--	--	--	--	--	--	--	--
Dendrocalamus_farinosus_newGene_11952	--	0.082981	0	0	0	0.138233	0.054779	0	0	0.086593	0.379201	0	0	0.196647	0	0	0	0	0	--	--	--	--	--	--	--	--
Dendrocalamus_farinosus_newGene_11953	--	0.080012	0	0.07331	0.031791	0.026933	0.087683	0.02686	0	0	0.075676	0.299004	0.167139	0.01882	0.198186	0.254443	0.036623	0	0.084334	--	--	--	--	--	--	--	--
Dendrocalamus_farinosus_newGene_11954	--	0.565694	0.433737	0.673321	0.511991	0.484074	0.371098	0.642304	0.273899	0.528965	1.48442	2.03073	1.61186	1.15569	0.782601	1.14044	1.64201	1.04524	1.08628	--	Cellular Component: Golgi apparatus (GO:0005794);; Cellular Component: integral component of membrane (GO:0016021);; Molecular Function: transferase activity, transferring glycosyl groups (GO:0016757);; Molecular Function: mannan synthase activity (GO:0051753);;	K13680|1.0e-35|pda:103703027|K13680 beta-mannan synthase [EC:2.4.1.32] | (RefSeq) glucomannan 4-beta-mannosyltransferase 1-like	--	--	--	Probable glucomannan 4-beta-mannosyltransferase 3 OS=Arabidopsis thaliana OX=3702 GN=CSLA3 PE=2 SV=1	cellular component: cell (GO:0005623);; cellular component: organelle (GO:0043226);; cellular component: cell part (GO:0044464);; cellular component: membrane (GO:0016020);; cellular component: membrane part (GO:0044425);; molecular function: catalytic activity (GO:0003824);; biological process: metabolic process (GO:0008152);; biological process: single-organism process (GO:0044699)
Dendrocalamus_farinosus_newGene_11955	--	0	0	0.300999	0	0.147698	0	0.469544	0	0	0.145045	0	0.392831	0	0	0	0	0	0	--	Molecular Function: methyltransferase activity (GO:0008168);; Cellular Component: integral component of membrane (GO:0016021);; Biological Process: methylation (GO:0032259);;	--	--	--	Putative S-adenosyl-L-methionine-dependent methyltransferase	--	molecular function: catalytic activity (GO:0003824);; cellular component: membrane (GO:0016020);; cellular component: membrane part (GO:0044425);; biological process: metabolic process (GO:0008152)
Dendrocalamus_farinosus_newGene_11957	--	0	0	0.30363	0	0.049435	0	0	0	0	0	0	0	0	0	0	0	0	0	--	--	--	--	--	--	--	--
Dendrocalamus_farinosus_newGene_1196	--	0	0.209034	0.801495	2.41514	0.24512	0.246742	1.30855	1.13287	0.974147	0.667225	0	1.07914	0.870114	0.743333	0.881226	1.21973	0.479894	0.694811	--	--	--	--	--	--	--	--
Dendrocalamus_farinosus_newGene_11961	--	0	0	0.214846	0.153891	0.239477	0	0	0	0	0	0.10621	0	0.241584	0.2636	0.348166	0	0	0	--	--	--	--	--	--	--	--
Dendrocalamus_farinosus_newGene_11962	--	1.40515	1.29841	0.757304	0.485099	0.954944	0.426585	0.608871	0.682595	0.709131	1.21279	1.72169	1.27898	0.225723	0.246594	0.41549	0.678704	0.694637	1.26608	--	--	--	--	--	--	--	--
Dendrocalamus_farinosus_newGene_11964	--	0	0	0	0	0	0	0	0	0	0	0	0	0.027593	0	0	0	0.338111	0	--	--	--	--	--	--	--	--
Dendrocalamus_farinosus_newGene_11966	--	0.789544	0.515291	0.695197	0.336233	0.46919	0.314017	0.278088	0.156451	0.167656	0.369364	0.430775	0.279368	0.63263	0.391298	0.837977	0.042678	0	0.136192	--	--	--	--	--	--	--	--
Dendrocalamus_farinosus_newGene_11967	--	0.302661	0	0	0	0.173567	0.223162	0	0	0	0	0	0	0	0	0.13575	0	0	0	--	--	--	--	--	--	--	--
Dendrocalamus_farinosus_newGene_11968	--	0.024697	0	0	0.138095	0.094821	0.087942	0	0	0.063585	0.080504	0.20938	0	0.10434	0.235287	0.211949	0.143779	0.24991	0	--	--	--	--	--	--	--	--
Dendrocalamus_farinosus_newGene_11969	--	0.179046	0.117272	0.283881	0.203297	0.382942	0.141525	0.060284	0.074226	0.093885	0.219692	0.260893	0.319688	0.411781	0.340905	0.217332	0.18953	0.183672	0.232507	--	--	--	--	--	--	--	--
Dendrocalamus_farinosus_newGene_1197	--	0	0	0	0.031549	0.061631	0.2859	0.087557	0.284493	0.120162	0	0	0	0	0	0	0.053538	0.035933	0	--	--	--	--	--	--	--	--
Dendrocalamus_farinosus_newGene_11970	--	0.183252	0.237608	0.147646	0.107116	0.107461	0.163098	0.096716	0.204048	0.328058	0.406637	0.49691	0.170746	0.031905	0	0.143118	0.133502	0.312368	0.217229	--	--	--	--	--	--	--	--
Dendrocalamus_farinosus_newGene_11971	--	0.036604	0.055295	0.088944	0.034574	0.049969	0	0.042663	0.014142	0.036363	0.068912	0.053807	0.064486	0.054278	0.073935	0.193223	0.057183	0.135272	0	--	--	--	--	--	--	--	--
Dendrocalamus_farinosus_newGene_11972	--	0.774083	0.297608	0.238471	0.119911	0.154586	0.084438	0.178188	0.170247	0.388572	0.549511	0.179654	0.507628	0.191989	0	0.267084	0.019218	0.571319	0.197033	--	--	--	--	--	--	--	--
Dendrocalamus_farinosus_newGene_11973	--	0.059299	0.554778	0.186157	0.263979	0.318039	0.05582	0.18531	0.980957	2.85587	0.195658	0.196511	1.75964	0.369027	0.104081	0.13084	0.949067	1.51873	0.845153	--	Molecular Function: GTPase activity (GO:0003924);; Molecular Function: GTP binding (GO:0005525);;	K17065|2.2e-38|bdi:100821795|K17065 dynamin 1-like protein [EC:3.6.5.5] | (RefSeq) dynamin-related protein 3B	--	Intracellular trafficking, secretion, and vesicular transport;; General function prediction only	Dynamin family	Dynamin-related protein 3B OS=Arabidopsis thaliana OX=3702 GN=DRP3B PE=1 SV=2	molecular function: catalytic activity (GO:0003824);; molecular function: binding (GO:0005488)
Dendrocalamus_farinosus_newGene_11974	--	0	0	0	0.083581	0	0	0.074727	0.147923	0	0	0	0	0.090283	0	0	0	0.093545	0.215225	--	--	--	--	--	--	--	--
Dendrocalamus_farinosus_newGene_11977	--	0.0875	0.30041	0.271071	0	0	0.105431	0	0	0	0.190678	0.231685	0.294777	0	0	0	0	0	0	General function prediction only	Cellular Component: nucleus (GO:0005634);; Molecular Function: histone-lysine N-methyltransferase activity (GO:0018024);;	K11423|4.2e-40|zma:100194312|K11423 [histone H3]-dimethyl-L-lysine36 N-methyltransferase [EC:2.1.1.358] | (RefSeq) putative SET-domain containing protein family	Lysine degradation (ko00310)	Transcription	SET domain	Histone-lysine N-methyltransferase ASHR3 OS=Arabidopsis thaliana OX=3702 GN=ASHR3 PE=1 SV=1	cellular component: cell (GO:0005623);; cellular component: organelle (GO:0043226);; cellular component: cell part (GO:0044464);; biological process: metabolic process (GO:0008152);; biological process: cellular process (GO:0009987);; biological process: cellular component organization or biogenesis (GO:0071840);; molecular function: catalytic activity (GO:0003824)
Dendrocalamus_farinosus_newGene_11978	--	0	0.329113	0	0	0.219117	0	0	0	0	0	0	0.098364	0	0	0	0	0	0	--	--	--	--	--	--	--	--
Dendrocalamus_farinosus_newGene_11980	--	0	0	0	0	0	0	0	0	0	0.060027	0	0	0	0	0	0	0	0	--	--	--	--	--	--	--	--
Dendrocalamus_farinosus_newGene_11982	--	0.840392	0.764361	0.730894	0.281924	1.7127	0.233211	0.15812	0.354454	0.045158	2.48924	3.75163	2.41223	0.307058	0.553487	0.764972	0.094993	0.129626	0.088822	--	--	--	--	--	--	--	--
Dendrocalamus_farinosus_newGene_11983	--	0	0	0	0.171423	0	0.218273	0	0.358851	0	0	0	0	0	0	0	0	0	0.098833	--	--	--	--	--	--	--	--
Dendrocalamus_farinosus_newGene_11984	--	1.73266	2.42745	1.67989	1.08579	0.757621	0.596352	0.061911	0.046887	0	0.26205	0.032418	0.310521	1.30746	0.874524	0.982413	0.061308	0.389269	0.430322	--	--	--	--	--	--	--	--
Dendrocalamus_farinosus_newGene_11985	--	0	0	0	0	0	0	0	0	0	0.104342	0.166017	0.201437	0.067411	0	0	0	0	0	--	--	--	--	--	--	--	--
Dendrocalamus_farinosus_newGene_11986	--	3.34869	3.3968	2.75138	1.05581	1.14973	0.642373	7.37139	12.2137	5.22106	3.91966	4.73235	3.61291	2.33296	3.51913	2.44671	5.35961	5.35465	7.24852	--	--	--	--	--	--	--	--
Dendrocalamus_farinosus_newGene_11987	--	0	0	0	0	0	0	0	0	0	0	0	0	0	0	0	0	0	0	--	--	--	--	--	--	--	--
Dendrocalamus_farinosus_newGene_11990	--	0	0	0	0	0.045355	0	0	0	0	0.041361	0.201903	0.09805	0	0	0	0	0	0	--	--	--	--	--	--	--	--
Dendrocalamus_farinosus_newGene_11991	--	0	0	0	0	0.258731	0.181439	0	0.341388	0.393805	0.490812	0.311781	0.304627	0	0.074809	0.180921	0.859549	1.03731	0.664572	--	--	--	--	--	--	--	--
Dendrocalamus_farinosus_newGene_11993	--	0	0	0.124667	0	0.53955	0.424359	0.417142	0.432591	0.241619	0	0.457271	0.185251	0.204221	0	0	0	0.599279	0.899087	--	--	--	--	--	--	--	--
Dendrocalamus_farinosus_newGene_11994	--	0	0.012094	0	0.006458	0	0.015941	0	0	0	0.109091	0	0.649876	0	0	0	0	0	0	--	Molecular Function: DNA binding (GO:0003677);; Molecular Function: protein dimerization activity (GO:0046983);;	K21437|5.3e-15|ccav:112523844|K21437 ankyrin repeat domain-containing protein 13 | (RefSeq) uncharacterized protein LOC112523844	--	Replication, recombination and repair	hAT family C-terminal dimerisation region	Zinc finger BED domain-containing protein RICESLEEPER 3 OS=Oryza sativa subsp. japonica OX=39947 GN=Os05g0583200 PE=2 SV=1	molecular function: binding (GO:0005488)
Dendrocalamus_farinosus_newGene_11995	--	0	0	0	0	0	0	0	0	0.361418	0.277543	0	0	0	0	0	0	0	0	--	Molecular Function: O-methyltransferase activity (GO:0008171);; Biological Process: methylation (GO:0032259);; Molecular Function: protein dimerization activity (GO:0046983);;	--	--	--	--	--	biological process: metabolic process (GO:0008152);; molecular function: catalytic activity (GO:0003824);; molecular function: binding (GO:0005488)
Dendrocalamus_farinosus_newGene_11996	--	3.15654	3.64832	4.33711	2.29277	2.75931	2.39704	1.39724	2.41096	0.844475	7.65924	8.65573	7.70518	3.38226	5.23438	3.55345	1.58723	1.37824	2.01695	--	--	--	--	--	--	--	--
Dendrocalamus_farinosus_newGene_12	--	0.16592	0	0	0.503179	0	0.56731	0	0.333261	0	0	0	0	0	0.550288	0	0.140355	0	0	--	--	--	--	--	--	--	--
Dendrocalamus_farinosus_newGene_120	--	0	0	0	0	0	0	0	0	0	0	0	0	0	0	0	0	0	0	--	--	--	--	--	--	--	--
Dendrocalamus_farinosus_newGene_12000	--	0	0	0	0	0	0	0	0	0	0	0	0	0.398695	0	0	0	0	0	--	--	--	--	--	--	--	--
Dendrocalamus_farinosus_newGene_12003	--	0	0	0	0.139829	0	0.299326	0	0	0	0	0	0	0	0	0	0	0	0	--	--	--	--	--	--	--	--
Dendrocalamus_farinosus_newGene_12004	--	0.02714	0.0628	0	0	0.014332	0	0.022255	0	0	0.140125	0.246538	0.19141	0	0	0	0	0	0	--	--	--	--	--	--	--	--
Dendrocalamus_farinosus_newGene_12007	--	0	0	0	0.071864	0	0	0	0.145168	0	0.061647	0.369516	0	0.08364	0	0	0	0	0	--	--	--	--	--	--	--	--
Dendrocalamus_farinosus_newGene_12008	--	0.826659	0.818287	1.03307	0.220152	0.242539	0.309929	0.062222	0.123104	0.325535	1.71665	1.63004	1.29683	0.659582	0.439879	0.38484	0.395073	0.45151	0.110896	--	--	--	--	--	--	--	--
Dendrocalamus_farinosus_newGene_12009	--	0.501209	0.237932	0.415012	1.03686	1.00038	1.47067	0.305352	0	0.25455	0.375547	0.454696	0.637745	1.5039	1.52761	1.67369	0.372556	0.611955	0.298404	--	--	--	--	--	--	--	--
Dendrocalamus_farinosus_newGene_12010	--	0.221809	0.679324	0.534372	0.946114	2.84162	1.58775	0.322764	0.255938	0.546159	0.876013	0.984088	1.1499	1.12819	2.08375	1.03549	0.14713	0.297289	0.443168	--	--	--	--	--	--	--	--
Dendrocalamus_farinosus_newGene_12011	--	0	0	0	0.082514	0	0	0	0	0	0	0	0	0	0	0	0	0	0	--	--	--	--	--	--	--	--
Dendrocalamus_farinosus_newGene_12015	--	0.378007	0.707623	0.442871	0.275967	0.511722	0.368198	0.105011	0.323319	0	0.832188	1.06499	0.268458	0	0	0	0	0	0	--	--	--	--	--	--	--	--
Dendrocalamus_farinosus_newGene_12016	--	0	0	0	0	0.382065	0	0	0	0	0	0	0	0	0	0	0	0	0	--	Molecular Function: transcription factor activity, sequence-specific DNA binding (GO:0003700);; Biological Process: DNA-templated transcription, initiation (GO:0006352);; Cellular Component: chloroplast (GO:0009507);; Molecular Function: sigma factor activity (GO:0016987);; Biological Process: cellular response to redox state (GO:0071461);; Biological Process: cellular response to light stimulus …	K03086|5.6e-17|dosa:Os08t0163400-01|K03086 RNA polymerase primary sigma factor | (RefSeq) Os08g0163400; RNA polymerase sigma-70 domain containing protein.	--	--	--	RNA polymerase sigma factor sigA OS=Oryza sativa subsp. japonica OX=39947 GN=SIGA PE=2 SV=2	biological process: biological regulation (GO:0065007);; molecular function: nucleic acid binding transcription factor activity (GO:0001071);; biological process: metabolic process (GO:0008152);; biological process: cellular process (GO:0009987);; cellular component: cell (GO:0005623);; cellular component: organelle (GO:0043226);; cellular component: cell part (GO:0044464);; molecular function: t…
Dendrocalamus_farinosus_newGene_12017	--	118.705	132.363	104.179	20.6539	162.621	56.0572	2.36332	1.40741	3.75262	17.6393	19.5663	22.6142	20.6771	15.305	17.4433	0.102999	0.071967	0.193615	--	Molecular Function: molecular_function (GO:0003674);; Molecular Function: transcription factor activity, sequence-specific DNA binding (GO:0003700);; Biological Process: regulation of transcription, DNA-templated (GO:0006355);; Biological Process: response to stress (GO:0006950);; Biological Process: defense response (GO:0006952);; Biological Process: biological_process (GO:0008150);; Biological …	K09286|2.9e-06|mdm:114819106|K09286 EREBP-like factor | (RefSeq) ethylene-responsive transcription factor RAP2-3-like isoform X1	--	--	AP2 domain	Ethylene-responsive transcription factor ERF109 OS=Arabidopsis thaliana OX=3702 GN=ERF109 PE=1 SV=1	biological process: biological regulation (GO:0065007);; molecular function: nucleic acid binding transcription factor activity (GO:0001071);; biological process: response to stimulus (GO:0050896);; biological process: multi-organism process (GO:0051704);; biological process: developmental process (GO:0032502);; biological process: cellular process (GO:0009987);; biological process: single-organi…
Dendrocalamus_farinosus_newGene_12019	--	0	0	0	0	0.11283	0	0.078495	0	0	0	0	0	0	0	0	0	0	0	--	--	--	--	--	--	--	--
Dendrocalamus_farinosus_newGene_12021	--	0.479093	0.067467	0.20827	0	0.14226	0	0.082852	0.271268	0.073752	0.416659	0.218442	0.217186	0	0.11425	0	0.254669	0	0	Lipid transport and metabolism	Molecular Function: hydrolase activity (GO:0016787);;	K20506|1.6e-32|pda:103717078|K20506 tuliposide A-converting enzyme [EC:4.2.99.22] | (RefSeq) tuliposide A-converting enzyme 2, chloroplastic-like	--	Defense mechanisms	alpha/beta hydrolase fold	Probable carboxylesterase 13 OS=Arabidopsis thaliana OX=3702 GN=CXE13 PE=1 SV=1	molecular function: catalytic activity (GO:0003824)
Dendrocalamus_farinosus_newGene_12025	--	0.063562	0.205589	0.303226	0.046027	0.033398	0	0.140601	0.13746	0.09234	1.06954	0.802409	1.18253	0.037912	0.137619	0	0	0.257428	0	--	--	--	--	--	--	--	--
Dendrocalamus_farinosus_newGene_12026	--	0.469149	1.059	0.824499	0.46203	0.68489	0.637707	1.18155	1.16229	0.544918	2.23482	2.05907	2.46667	1.03667	1.58122	1.81617	1.7566	1.56669	1.83931	Translation, ribosomal structure and biogenesis	Molecular Function: RNA binding (GO:0003723);; Cellular Component: nucleus (GO:0005634);; Biological Process: mRNA processing (GO:0006397);;	K13091|2.1e-44|obr:102709719|K13091 RNA-binding protein 23/39 | (RefSeq) RNA-binding protein 39-like	--	Transcription	RNA recognition motif. (a.k.a. RRM, RBD, or RNP domain)	29 kDa ribonucleoprotein, chloroplastic OS=Arabidopsis thaliana OX=3702 GN=CP29A PE=2 SV=2	molecular function: binding (GO:0005488);; cellular component: cell (GO:0005623);; cellular component: organelle (GO:0043226);; cellular component: cell part (GO:0044464);; biological process: metabolic process (GO:0008152);; biological process: cellular process (GO:0009987)
Dendrocalamus_farinosus_newGene_12027	--	0	0	0	0	0	0	0	0.157281	0	0	0	0	0	0	0	0.351138	1.01512	0.26559	General function prediction only	Biological Process: lipid metabolic process (GO:0006629);;	K16815|5.3e-06|ccp:CHC_T00009450001|K16815 calcium-independent phospholipase A2-gamma | (RefSeq) Putative lysophospholipase	--	Lipid transport and metabolism	Patatin-like phospholipase	Patatin-like protein 2 OS=Oryza sativa subsp. indica OX=39946 GN=PLP2 PE=3 SV=1	biological process: metabolic process (GO:0008152);; biological process: single-organism process (GO:0044699)
Dendrocalamus_farinosus_newGene_12028	--	0.237849	0.338789	0.247272	0.306642	0.532246	0.55424	0.185058	0.073167	0.276373	0.148381	0.08435	0.242983	0.681352	0.940943	0.671582	0.207351	0.135609	0.280442	--	Molecular Function: DNA binding (GO:0003677);; Molecular Function: protein dimerization activity (GO:0046983);;	K02995|1.7e-30|adu:107464504|K02995 small subunit ribosomal protein S8e | (RefSeq) 40S ribosomal protein S8	Ribosome (ko03010)	--	Protein of unknown function (DUF 659)	--	molecular function: binding (GO:0005488)
Dendrocalamus_farinosus_newGene_12030	--	0	0	0.082677	0.052766	0.128547	0	0.123555	0.187652	0.240202	0	0	0.089867	0	0	0	0.33439	0.170241	0.192404	--	--	--	--	--	--	--	--
Dendrocalamus_farinosus_newGene_12032	--	0.118141	0.134098	0.079195	0.39403	0.237095	0.195941	0.821177	0.702453	0.625676	0.584646	0.497718	0.489936	0.373631	0.358279	0.412975	0.754206	0.861265	0.885337	--	--	--	--	--	--	--	--
Dendrocalamus_farinosus_newGene_12033	--	0.168876	0.145151	0.24803	0.205967	0.265141	0.256225	0.852985	0.852604	0.629291	0.45294	0.600764	0.604768	0.425743	0.421969	0.463941	0.943465	1.2331	0.974509	--	--	K00815|5.3e-07|bvg:104891474|K00815 tyrosine aminotransferase [EC:2.6.1.5] | (RefSeq) probable aminotransferase TAT2	Ubiquinone and other terpenoid-quinone biosynthesis (ko00130);; Cysteine and methionine metabolism (ko00270);; Tyrosine metabolism (ko00350);; Phenylalanine metabolism (ko00360);; Phenylalanine, tyrosine and tryptophan biosynthesis (ko00400);; Isoquinoline alkaloid biosynthesis (ko00950);; Tropane, piperidine and pyridine alkaloid biosynthesis (ko00960)	--	--	--	--
Dendrocalamus_farinosus_newGene_12035	--	0.437639	0.343629	0.391143	0.237712	0.051592	0.102512	0.482891	0.751153	0.385004	0.426926	0.435568	0.643821	0.872692	0.572825	0.588078	1.00083	1.78868	2.37415	--	--	--	--	--	--	--	--
Dendrocalamus_farinosus_newGene_12036	--	0	0	0	0	0.51441	0	0	0	0	0.114919	0.062457	0.030844	0.243743	0.480091	0.300104	0	0.260317	0	--	--	--	--	--	--	--	--
Dendrocalamus_farinosus_newGene_12038	--	0	0.100146	0	0	0.159866	0.162626	0.026761	0	0.080853	0.775947	1.00995	1.07686	0.214634	0.080919	0.191481	0.342669	0.209172	0.329815	--	--	--	--	--	--	--	--
Dendrocalamus_farinosus_newGene_12039	--	0	0	0.046427	0.081993	0	0.093716	0.759177	0.919852	0.433525	0	0	0	0.134674	0.151268	0	0.159362	0.495061	0.079494	--	--	--	--	--	--	--	--
Dendrocalamus_farinosus_newGene_12040	--	0	0.506951	0	0.188098	0.217601	0.158562	0.498029	0.298916	0.578827	0	0.358978	0	0	0.189759	0	1.08058	1.15843	0.486022	--	--	--	--	--	--	--	--
Dendrocalamus_farinosus_newGene_12041	--	0.19911	0	0	0	0	0	0	0	0	0	0	0	0	0	0	0	0	0	--	--	--	--	--	--	--	--
Dendrocalamus_farinosus_newGene_12042	--	0.177286	0	0.377017	0.268728	0.57555	0.421253	0	0	0	0.079404	0.140446	0	0.12886	0.164803	0.087895	0	0	0	--	--	--	--	--	--	--	--
Dendrocalamus_farinosus_newGene_12043	--	0	0	0.789854	0.038708	0	0	0	0	0	0	0.089401	0	0	0	0	0	0	0	--	--	--	--	--	--	--	--
Dendrocalamus_farinosus_newGene_12044	--	0	0	0.065569	0	0	0	0	0	0	0	0.044263	0	0	0	0	0	0	0	--	--	--	--	--	--	--	--
Dendrocalamus_farinosus_newGene_12045	--	0	0	0.577217	0.015241	0.076926	0.164216	0.30393	0	0	0.082549	0.214353	0.280077	0	0.108496	0	0.200413	0.056448	0.108504	--	--	--	--	--	--	--	--
Dendrocalamus_farinosus_newGene_12046	--	0.595724	0.375913	0.28844	0.499238	0.619589	0.820081	0.192019	0.177202	0.22502	0.722254	0.848256	0.741053	0.625583	0.626479	0.907682	0.390649	0.35046	0.297573	--	--	--	--	--	--	--	--
Dendrocalamus_farinosus_newGene_12048	--	1.15694	2.00359	0.909064	9.13576	5.67695	7.31341	0.821753	0.529237	2.2049	1.15336	0.542745	0.739782	6.36312	7.46084	7.61555	0.231182	0.234959	0.256575	--	--	--	--	--	--	--	--
Dendrocalamus_farinosus_newGene_12049	--	6.6413	6.94189	5.87547	3.91343	3.22002	4.07745	3.70673	4.53518	3.27246	11.3284	11.6214	9.73825	5.15328	4.52905	3.83155	2.09309	1.7855	1.67379	--	--	--	--	--	--	--	--
Dendrocalamus_farinosus_newGene_12050	--	0	0	0	0.304826	0	0	0	0	0	0	0	0	0	0	0	0	0	0	--	--	--	--	--	--	--	--
Dendrocalamus_farinosus_newGene_12056	--	0.125654	0.079753	0.116653	0.047208	0.255097	0	0	0	0	0.333838	0.30856	0.277456	0.12134	0	0.162284	0.042173	0	0	--	--	--	--	--	--	--	--
Dendrocalamus_farinosus_newGene_12058	--	0	0	0	0	0.189565	0	0.051687	0.043853	0.046966	0.408903	0.473844	0.272791	0.096759	0.057467	0.125783	0.11055	0.04306	0.155984	--	Molecular Function: molecular_function (GO:0003674);; Molecular Function: nucleic acid binding (GO:0003676);; Molecular Function: RNA binding (GO:0003723);; Molecular Function: catalytic activity (GO:0003824);; Molecular Function: nuclease activity (GO:0004518);; Molecular Function: endonuclease activity (GO:0004519);; Molecular Function: binding (GO:0005488);; Cellular Component: cellular_compon…	--	--	--	--	--	molecular function: binding (GO:0005488);; molecular function: catalytic activity (GO:0003824);; biological process: metabolic process (GO:0008152);; biological process: cellular process (GO:0009987);; cellular component: cell (GO:0005623);; cellular component: cell part (GO:0044464);; cellular component: organelle (GO:0043226)
Dendrocalamus_farinosus_newGene_12059	--	0.624376	0	0.673894	0.623094	0.294983	0.637077	0.359072	0.820171	0.276372	0.415755	0	0.878809	0.261245	0.789728	0.235606	0.396613	0.400544	0	--	--	--	--	--	--	--	--
Dendrocalamus_farinosus_newGene_12060	--	0	0	0	0	0	0	0	0	0	0	0	0	0	0	0	0	0	0	--	--	--	--	--	--	--	--
Dendrocalamus_farinosus_newGene_12061	--	1.94434	2.69674	1.98552	0.919774	1.14008	0.887264	0.066456	0	0.241137	3.63977	3.79799	4.15507	0.820651	0.429785	0.860226	0.137873	0.279735	0	--	--	--	--	--	--	--	--
Dendrocalamus_farinosus_newGene_12062	--	0	0	0	0	0	0.15039	0	0	0	0	0	0	0	0	0	0	0	0	--	--	--	--	--	--	--	--
Dendrocalamus_farinosus_newGene_12063	--	0.174782	0.406014	0.297652	0	0	0	0	0	0	0.365679	0.455589	0.541977	0.081417	0.154976	0.039723	0	0	0	--	--	--	--	--	--	--	--
Dendrocalamus_farinosus_newGene_12064	--	0.307295	0.456863	0.226116	0.813853	0.881592	0.476073	1.56311	2.10313	1.11904	1.10607	1.7876	2.1334	1.02772	1.5555	1.74059	1.33711	1.89768	1.83018	--	--	--	--	--	--	--	--
Dendrocalamus_farinosus_newGene_12065	--	2.38726	2.74707	2.51534	1.77424	1.9369	1.45948	2.35418	2.18952	2.03178	5.54074	5.44622	6.2325	1.68114	2.44432	2.00173	1.96638	2.28076	2.69255	--	--	--	--	--	--	--	--
Dendrocalamus_farinosus_newGene_12067	--	2.46673	3.34623	2.94999	2.57256	2.49496	1.54055	2.39039	2.02305	3.68327	2.99624	2.91534	2.97977	1.26226	2.58558	2.06988	2.03642	2.1371	2.81949	--	Molecular Function: protein kinase activity (GO:0004672);; Molecular Function: ATP binding (GO:0005524);;	K08876|5.7e-62|obr:102706515|K08876 SCY1-like protein 1 | (RefSeq) probable inactive serine/threonine-protein kinase scy1	--	General function prediction only	--	--	biological process: metabolic process (GO:0008152);; biological process: cellular process (GO:0009987);; molecular function: catalytic activity (GO:0003824);; molecular function: binding (GO:0005488)
Dendrocalamus_farinosus_newGene_12068	--	0	0	0	0	0	0	0	0	0	0	0	0	0	0	0	0	0	0	--	--	--	--	--	--	--	--
Dendrocalamus_farinosus_newGene_12069	--	0	0	0.089195	0	0	0	0	0	0	0	0	0	0.17986	0	0	0	0	0	--	Biological Process: regulation of pH (GO:0006885);; Molecular Function: sodium:proton antiporter activity (GO:0015385);; Cellular Component: integral component of membrane (GO:0016021);;	K14724|1.2e-14|ats:109786077|K14724 solute carrier family 9 (sodium/hydrogen exchanger), member 8 | (RefSeq) LOC109786077; sodium/hydrogen exchanger 6-like	--	Inorganic ion transport and metabolism	--	Sodium/hydrogen exchanger 6 OS=Arabidopsis thaliana OX=3702 GN=NHX6 PE=1 SV=3	biological process: biological regulation (GO:0065007);; biological process: single-organism process (GO:0044699);; biological process: localization (GO:0051179);; molecular function: transporter activity (GO:0005215);; cellular component: membrane (GO:0016020);; cellular component: membrane part (GO:0044425)
Dendrocalamus_farinosus_newGene_1207	--	0	0	0	0	0	0	0.042044	0	0	0	0	0	0.102053	0.293688	0.062752	0	0	0.060796	--	--	--	--	--	--	--	--
Dendrocalamus_farinosus_newGene_12071	--	0.56436	0.639689	0.274692	0.100779	0.102613	0.196464	0.05266	0	0.046111	0.806466	0.958713	1.28542	0.089989	0.165327	0.18222	0.206067	0.480258	0.235058	--	--	--	--	--	--	--	--
Dendrocalamus_farinosus_newGene_12073	--	0.226498	0.090479	0.233635	2.18151	0.799533	1.72985	0.343263	0.05581	0.16383	0.213303	0.265405	0.257614	1.48664	0.559881	1.43827	0	0	0	--	--	--	--	--	--	--	--
Dendrocalamus_farinosus_newGene_12074	--	0.083276	0	0.037675	0.092835	0.168158	0.175503	0.270383	0.057977	0	0.117529	0	0.055753	0.068789	0	0.335702	0.07677	0	0	--	--	--	--	--	--	--	--
Dendrocalamus_farinosus_newGene_12076	--	0	0	0	0	0	0	0.077786	0	0	0.239002	0	0	0	0	0	0	0.301485	0.190652	--	--	--	--	--	--	--	--
Dendrocalamus_farinosus_newGene_12077	--	142.449	119.202	107.82	105.284	73.253	94.2033	211.293	220.293	203.711	81.5926	62.3921	62.2411	25.2215	28.3539	20.1423	41.6975	59.8208	56.2424	--	--	--	--	--	--	--	--
Dendrocalamus_farinosus_newGene_12078	--	0	0	0	0	0	0	0.195832	0.223561	0.375028	0	0	0	0	0	0	0.107851	0.056429	0.177872	--	--	--	--	--	--	--	--
Dendrocalamus_farinosus_newGene_12080	--	0	0	0	0	0.08876	0	0.553227	0.560142	0.878952	0	0	0	0	0	0	0.191172	0.061137	0.227578	--	--	--	--	--	--	--	--
[truncated: 85,150 more rows]

## Sheet: Sheet2
#ID	gene_name	XK4-T0-1_FPKM	XK4-T0-2_FPKM	XK4-T0-3_FPKM	XK4-T1-1_FPKM	XK4-T1-2_FPKM	XK4-T1-3_FPKM	XK4-T2-1_FPKM	XK4-T2-2_FPKM	XK4-T2-3_FPKM	ZPX-T0-1_FPKM	ZPX-T0-2_FPKM	ZPX-T0-3_FPKM	ZPX-T1-1_FPKM	ZPX-T1-2_FPKM	ZPX-T1-3_FPKM	ZPX-T2-1_FPKM	ZPX-T2-2_FPKM	ZPX-T2-3_FPKM	COG_class_annotation	GO_annotation	KEGG_annotation	KEGG_pathway_annotation	KOG_class_annotation	Pfam_annotation	Swiss_Prot_annotation	GO_second_level_annotation
[truncated: 12 more rows]
